# Supplementary material for: Post-COVID exercise intolerance is associated with capillary alterations and immune dysregulations in skeletal muscles
Source: Acta Neuropathol Commun. 2023 Dec 8;11:193. doi: 10.1186/s40478-023-01662-2 (PMC10704838; doi:10.1186/s40478-023-01662-2)
Supplement: Supplementary file 2 — Additional file 2. Bulk SEQ raw data. [file 40478_2023_1662_MOESM2_ESM.xlsx]

## Sheet: PCS-HDC
	gene	logFC	logCPM	p-Value	FDR
	LOC729609	7.21527	-2.41642	1.26925e-05	0.0461699		upregulated (p≤0.001)
	LOC105374060	6.94536	-2.82499	0.00017053	0.0884121		downregulated (p≤0.001)
	DMP1	6.77877	-2.91019	0.000145135	0.0884121
	PNLIP	6.76755	-2.98856	0.000161414	0.0884121		upregulated (p≤0.01)
	OR4N3P	6.71761	-2.36717	1.62019e-05	0.0461699		downregulated (p≤0.01)
	SLC6A14	6.68886	-2.3211	5.72171e-05	0.0698785
	LOC101927239	6.56107	-3.0394	0.000207682	0.0986372
	DEFB105A	6.23989	-3.28785	0.000734087	0.164158
	DEFB105B	6.23989	-3.28785	0.000733615	0.164158
	GSTTP1	6.2156	-3.40654	0.000449099	0.153521
	NEUROD1	6.11279	-2.67892	0.000133936	0.0848162
	RND1	6.01312	2.75259	2.33999e-05	0.0482417
	VN1R10P	6.00684	-3.35912	0.000915097	0.16856
	LOC440446	5.98778	-2.79448	0.000132502	0.0848162
	LOC152225	5.844	-1.54741	0.000921707	0.16856
	LOC101929341	5.84228	-3.64484	0.00123225	0.183324
	PGLYRP3	5.81022	-3.52491	0.00123755	0.183324
	LINC01533	5.80325	-3.58394	0.000959966	0.170974
	LINC01090	5.58207	-3.62075	0.00117302	0.183324
	SPEM1	5.57855	-3.54397	0.00130549	0.18666
	C16orf82	5.53306	-2.0037	0.000579118	0.160492
	MIR4432HG	5.40422	-2.5523	0.00137146	0.186976
	LINC01169	5.39549	-3.30427	0.000883328	0.16856
	FAM71A	5.37157	0.536203	0.000862493	0.16856
	RNASE10	5.34164	-3.73211	0.000927236	0.16856
	KLF17	5.28378	-3.03863	0.00124375	0.183324
	C9	5.27936	-2.89093	0.0012406	0.183324
	ARC	5.18674	3.29626	6.02155e-06	0.042769
	MYL10	5.15659	-1.78058	0.000439984	0.153521
	GCM1	5.10619	-1.54944	0.00110858	0.180518
	AIPL1	5.04106	-1.13049	0.000215045	0.0990887
	HSPA6	4.89955	5.6645	2.63285e-05	0.0482417
	LOC101929124	4.85771	-2.07826	0.000466346	0.153521
	C7orf65	4.82092	-1.85134	0.000622615	0.160492
	SLC2A14	4.81249	2.46553	0.000102936	0.0848162
	PNLIPRP2	4.76834	-3.52134	0.00109593	0.18032
	NPAS4	4.71153	0.171048	0.000654151	0.160492
	LOC101060498	4.6978	-2.76358	0.00143753	0.189129
	PROP1	4.69055	-3.04281	0.00137788	0.186976
	ELAVL3	4.647	-0.241454	0.000924614	0.16856
	LOC105747689	4.60007	-1.87482	0.000744063	0.164158
	TNF	4.54639	1.234	3.45714e-05	0.0536017
	ADAMTS4	4.49815	3.63446	2.02627e-05	0.0482417
	PCDH10	4.48013	1.00793	3.76196e-05	0.0536017
	LOC101927274	4.38477	-2.7612	0.00133134	0.18666
	NR4A2	4.30785	3.42185	0.000118193	0.0848162
	LOC102724612	4.2677	-2.58439	0.00108204	0.18032
	CEACAM22P	4.11112	-2.69102	0.000839994	0.16856
	SNAI1	4.07208	1.21021	7.50421e-06	0.042769
	SLC2A3	3.9505	4.72612	8.65283e-05	0.0832967
	DLX3	3.92366	-2.15769	0.00114733	0.183324
	ID2	3.90973	4.75466	0.000119066	0.0848162
	LOC151475	3.90416	-2.70789	0.000581985	0.160492
	ATF3	3.88149	5.14443	7.00154e-05	0.0748202
	NKAIN4	3.71742	-2.62886	0.00133188	0.18666
	ASAP1-IT2	3.71429	-2.32844	0.000550717	0.160492
	NOXRED1	3.51789	-2.89405	0.000505819	0.157245
	DNM1P41	3.43396	1.10279	2.82148e-05	0.0482417
	SLC7A11	3.39412	0.792434	4.11233e-05	0.0540866
	C10orf82	3.39368	-3.40144	0.000602553	0.160492
	ULBP2	3.26775	-1.5728	0.000915765	0.16856
	TPTE2P6	3.14918	-2.09808	0.000836192	0.16856
	NR4A3	3.1013	4.51379	0.000220223	0.0990887
	LOC399715	3.09843	-0.477672	0.000163226	0.0884121
	CNTN3	3.04347	-1.45669	2.39618e-06	0.0409699
	GEM	2.97991	2.69659	0.000129396	0.0848162
	HSPA7	2.9159	4.69361	0.000321507	0.122158
	NCMAP	2.90712	-1.45069	0.00128555	0.18666
	PNP	2.89926	3.33354	0.000273402	0.11078
	PLK2	2.84921	5.02534	0.000248553	0.106244
	ATP2C2	2.82642	-2.15702	0.00143672	0.189129
	TNFRSF10D	2.81515	2.36665	0.00017064	0.0884121
	ULBP3	2.79948	-1.33018	0.000768078	0.164158
	HSPA5	2.7674	8.23909	0.000270802	0.11078
	EFHB	2.76305	-1.97664	0.00129782	0.18666
	HSD17B13	2.73519	-1.82405	0.000108025	0.0848162
	WNK3	2.72129	-0.85083	0.00137764	0.186976
	LINC01535	2.70901	-1.73818	0.00108041	0.18032
	ELL2	2.70554	4.0629	0.000495714	0.156958
	RND3	2.66442	3.76396	0.000202219	0.0986372
	DUSP5	2.63616	2.67787	0.00121625	0.183324
	NRXN3	2.60681	0.0528551	0.000187264	0.0941715
	IPCEF1	2.59539	-1.33562	0.000678352	0.16109
	ZNF492	2.56785	-1.6659	0.000235738	0.10335
	SDR16C5	2.54976	-1.46849	0.000936552	0.16856
	CENPL	2.52658	1.40137	9.63353e-05	0.0848162
	SOX11	2.50708	-0.410974	0.000494255	0.156958
	MAFF	2.47629	4.31393	0.00146415	0.189129
	PRG4	2.46977	3.59227	0.000278602	0.11078
	PCDH17	2.41572	2.36593	0.000729914	0.164158
	CDKN1A	2.41467	5.33171	0.000168191	0.0884121
	PELI1	2.30516	3.79791	0.00066645	0.160492
	TMEM169	2.19727	-1.92048	0.00101177	0.176523
	TMEM236	2.16857	0.628103	0.000663326	0.160492
	EFNA5	2.09589	0.566569	0.00037592	0.136755
	GCH1	2.06458	1.74584	0.00136643	0.186976
	ANGPTL4	2.00142	4.14553	0.00011743	0.0848162
	MAP1LC3C	1.9677	-0.238681	0.00139475	0.187775
	CHL1	1.92886	1.07228	1.40729e-05	0.0461699
	MPZ	1.89474	1.80153	0.00085683	0.16856
	SERPINE1	1.74606	2.33352	0.00147804	0.189129
	SLC2A1	1.72799	1.34124	0.000548276	0.160492
	LRRC16A	1.63266	0.802295	0.000609183	0.160492
	FRZB	1.63252	5.37963	0.0006332	0.160492
	GLIS3	1.61937	0.204796	0.00117335	0.183324
	TIAM1	1.59605	0.763589	0.000566255	0.160492
	SRGAP1	1.57642	0.886541	0.000837289	0.16856
	SH2D4A	1.45699	0.145676	0.000690326	0.161688
	MYEF2	1.38401	0.995663	0.000767595	0.164158
	NT5E	1.36483	0.995663	0.00119267	0.183324
	VGLL3	1.35533	0.995663	0.00149702	0.189522
	PRTG	1.30053	0.758933	0.00146239	0.189129
	DPP4	1.27435	2.11124	0.00112067	0.180767
	KLF11	0.890888	3.98914	0.00109556	0.18032
	TAF13	-0.844226	3.71179	0.000971613	0.171264
	STRADB	-0.928774	5.73088	0.00148224	0.189129
	POMP	-0.934813	6.00254	0.000924868	0.16856
	LAMTOR5	-0.935309	5.88322	0.000873872	0.16856
	CCDC69	-0.987844	7.81881	0.0014723	0.189129
	ZNF32	-0.998356	5.18738	0.00131415	0.18666
	IQSEC2	-1.04784	4.29976	0.00120347	0.183324
	APIP	-1.07619	4.77686	0.000367631	0.136647
	GDF9	-1.13591	5.81724	0.00109681	0.18032
	SCUBE2	-1.14405	3.18768	0.000753223	0.164158
	C20orf24	-1.15068	6.27395	0.00029334	0.113989
	ZSWIM7	-1.18649	4.13752	0.000407981	0.145326
	TIMM8B	-1.2054	5.2583	0.000881895	0.16856
	LOC102724532	-1.24681	4.10562	0.000599072	0.160492
	PRR16	-1.28841	3.24345	0.000662667	0.160492
	AHRR	-2.17059	1.27642	0.000515234	0.157312
	LEFTY2	-2.27249	1.82131	0.0010811	0.18032
	IRX3	-2.47265	4.31174	6.27849e-05	0.0715664
	VMO1	-3.08538	2.01346	0.000466902	0.153521
	PVALB	-3.93088	1.66472	8.7691e-05	0.0832967
	MT1DP	-4.84747	-0.814786	0.000621182	0.160492
	CALML5	5.9635	-3.37823	0.0040781	0.209322
	LOC101929116	5.955	-1.81452	0.00318144	0.20327
	LOC101929694	5.90861	-3.64768	0.00309757	0.20327
	LINC01205	5.78745	-1.87155	0.00209718	0.194174
	LINC01241	5.7665	-3.60064	0.00153652	0.189522
	TMPRSS11A	5.72946	-3.11277	0.00486299	0.217961
	LOC101928942	5.66503	-3.74046	0.00301865	0.20327
	LOC100507461	5.59255	-3.79498	0.00275107	0.20327
	LINC01565	5.53976	-3.04655	0.001669	0.191235
	LOC101928358	5.53588	-3.86475	0.00358825	0.20327
	SCGB1D4	5.50798	-3.93816	0.00859526	0.244562
	TTR	5.49837	0.25964	0.0043837	0.210679
	LINC01284	5.4971	-3.84812	0.00326213	0.20327
	SSX8	5.47834	-3.74886	0.00152534	0.189522
	TMEM225	5.46803	-3.73132	0.00512912	0.21879
	NCRNA00250	5.41362	-3.79992	0.00282658	0.20327
	OR13D1	5.37037	-3.77527	0.0016119	0.191235
	LINC01192	5.35492	-2.03293	0.00357485	0.20327
	CALCB	5.32067	-2.39471	0.00338208	0.20327
	LINC00411	5.24564	-4.02513	0.00835663	0.244562
	LINC01227	5.23614	-2.95314	0.00170972	0.191235
	MIR5689HG	5.21706	-3.88592	0.00204041	0.194174
	LINC00615	5.17027	-3.84953	0.00247053	0.202435
	GHSR	5.14236	-2.53765	0.00184518	0.191235
	LOC105375556	5.10092	-3.9994	0.00630121	0.225552
	CT45A5	5.09811	-2.6532	0.00200206	0.194174
	LOC646029	5.08143	-3.08461	0.00225657	0.194546
	ZFP42	5.07394	-2.86496	0.00450217	0.210679
	CT45A9	5.04292	-2.70654	0.00220474	0.194546
	FLJ46066	5.04166	-3.33779	0.00351622	0.20327
	CGA	5.0395	-3.25213	0.0030631	0.20327
	LOC285692	5.03852	-3.3982	0.00273169	0.20327
	LOC105369509	5.03189	-3.99974	0.010427	0.258231
	CLEC1B	5.01878	-3.99853	0.00291834	0.20327
	HIST1H4A	5.0173	-4.09964	0.00678005	0.23048
	DSCAM-IT1	5.01247	-3.83155	0.0035793	0.20327
	CT45A2	5.00776	-2.75721	0.00330321	0.20327
	CT45A8	5.00776	-2.75721	0.0033021	0.20327
	LINC00928	4.99567	-2.83644	0.00269294	0.20327
	BDKRB1	4.94619	-1.98594	0.00241095	0.200784
	LOC105370586	4.9182	-3.93894	0.00694358	0.231425
	TRIM51	4.9099	-3.86741	0.00972108	0.253658
	LOC101927480	4.90874	-3.59815	0.00623645	0.225552
	LINC01568	4.90815	-3.60434	0.00739739	0.239546
	CASC17	4.89621	-2.9711	0.00361411	0.20327
	LOC101929631	4.89155	-2.23777	0.00289459	0.20327
	LINC01233	4.88202	-3.9053	0.00683412	0.23048
	LOC101927948	4.86283	-3.44997	0.00492063	0.217961
	OR13C5	4.85816	-3.52322	0.00335706	0.20327
	SSX2	4.8462	-2.01439	0.00157735	0.191235
	SSX2B	4.84619	-2.01439	0.00157697	0.191235
	CACNA1C-IT3	4.8305	-4.00434	0.00707789	0.234045
	LOC100500773	4.81099	-3.44704	0.00849681	0.244562
	SPATA3	4.79659	-4.0652	0.00503985	0.21879
	LOC101927374	4.78258	-2.49705	0.00288925	0.20327
	FBXO47	4.77283	-3.55869	0.00357146	0.20327
	LINC01493	4.74956	-4.08022	0.00796572	0.241914
	LOC105369431	4.74677	-3.21799	0.00560032	0.22029
	LOC105376468	4.74369	-4.09602	0.00896566	0.24805
	OR5W2	4.72656	-4.03422	0.00546687	0.220113
	REG4	4.71695	-3.24811	0.00595235	0.223187
	CD5L	4.71575	-3.43677	0.00254766	0.20327
	LINC01514	4.69512	-3.42208	0.00275063	0.20327
	LOC105376331	4.68644	-3.1956	0.00354185	0.20327
	LOC102723557	4.68232	-3.58755	0.00315465	0.20327
	PISRT1	4.68065	-3.26474	0.00877541	0.246209
	HIGD2B	4.67895	-3.06508	0.00355183	0.20327
	PAGE1	4.65109	-4.17607	0.00889581	0.246917
	MMP26	4.61785	-2.97863	0.00780438	0.241719
	LOC101928602	4.60599	-4.07118	0.00584398	0.222452
	LOC102723895	4.59902	-3.22133	0.0040252	0.209322
	ACTR3BP2	4.59543	-3.16653	0.0016248	0.191235
	LOC101927363	4.59104	-4.13153	0.0066908	0.228342
	HNRNPKP3	4.58711	-2.91571	0.00227145	0.194546
	LOC101927188	4.58596	-2.99199	0.00296475	0.20327
	DISC1-IT1	4.58447	-4.02504	0.00641008	0.226756
	LOC102467222	4.57239	-4.21073	0.00859643	0.244562
	FAM9B	4.54754	-3.3447	0.00776061	0.241696
	GLOD5	4.53817	-3.59451	0.00345615	0.20327
	C2orf48	4.53338	-3.07451	0.00176452	0.191235
	LOC100288254	4.5327	-2.03879	0.00532959	0.219691
	FRG2	4.52755	-3.24585	0.00359967	0.20327
	GACAT3	4.52673	-4.14451	0.00953416	0.25322
	FOXCUT	4.49938	-2.7933	0.0016353	0.191235
	LOC101927357	4.47902	-1.72075	0.0054687	0.220113
	LOC101929260	4.47838	-3.08489	0.00630564	0.225552
	OR13C2	4.47245	-3.53838	0.00399153	0.209322
	LOC101929754	4.47182	-2.70226	0.0104436	0.258231
	LOC146513	4.46613	-2.54715	0.00388284	0.209322
	OR2AT4	4.45802	-3.53096	0.006896	0.230796
	PBOV1	4.45506	-2.2286	0.00187786	0.191235
	TFDP3	4.44825	-2.24564	0.00470143	0.21436
	LOC101929420	4.44592	-2.77222	0.00655463	0.228198
	HRAT17	4.43545	-3.89582	0.00229763	0.194546
	OR6W1P	4.41859	-2.71816	0.00770771	0.241696
	SSX9	4.41635	-4.23797	0.0103614	0.257775
	SSX3	4.40241	-3.5553	0.00544208	0.220113
	HMGA1P7	4.39268	-2.89686	0.00668817	0.228342
	LINC00374	4.39009	-3.42061	0.00390168	0.209322
	LINC01288	4.3775	-4.12687	0.00710272	0.234045
	LINC00836	4.30375	-3.24347	0.00530024	0.219691
	LINC01320	4.30061	-3.59928	0.00929524	0.251472
	TRIM64	4.2859	-3.35714	0.00787171	0.241719
	SDR16C6P	4.2792	-4.19391	0.00700059	0.23242
	LOC729966	4.27546	-3.1653	0.00192376	0.191235
	LOC105375014	4.27471	-3.93	0.00322274	0.20327
	LINC01441	4.24347	-2.95311	0.00743846	0.240346
	SCNN1G	4.2387	-2.2845	0.00165759	0.191235
	C7orf69	4.22834	-3.58955	0.0021715	0.194546
	OPN1LW	4.22282	-3.30892	0.00916101	0.250483
	KRTAP5-4	4.2215	-3.32099	0.00499689	0.21879
	ANKUB1	4.21865	-2.89098	0.00448096	0.210679
	TMEM213	4.21004	-1.65751	0.00437578	0.210679
	TFAP2D	4.20606	-2.12523	0.00682239	0.23048
	DANT2	4.18378	-3.07924	0.00599791	0.224403
	LOC101927419	4.15662	-3.10222	0.0025666	0.20327
	TXNDC2	4.15212	-2.11684	0.00184217	0.191235
	OR11A1	4.12759	-3.34788	0.00613195	0.225552
	LINC01317	4.11739	-3.53619	0.00954931	0.25322
	LOC101805491	4.11632	-4.28032	0.00969374	0.253658
	LOC286083	4.10597	-2.80329	0.00586024	0.222452
	LOC101929563	4.10238	-2.08453	0.00183238	0.191235
	LINC01216	4.08532	-3.64031	0.00679573	0.23048
	LINC01163	4.05458	-2.50972	0.00826409	0.244562
	LOC101927166	4.04997	-3.44463	0.00520244	0.219283
	PHOX2B	4.04798	-2.2336	0.00351675	0.20327
	LOC102467081	4.04419	-3.68649	0.00654844	0.228198
	CT45A6	4.04386	-0.987236	0.00852309	0.244562
	SND1-IT1	4.03455	-2.39894	0.00466996	0.213494
	SSX4B	4.01451	-2.6166	0.0037136	0.207731
	SSX4	4.00228	-2.62663	0.00379261	0.209322
	SULT1E1	3.99325	-3.58339	0.00384206	0.209322
	NOL4	3.97558	-1.9736	0.00352557	0.20327
	ZNF716	3.97086	-1.65545	0.00443945	0.210679
	SUMO1P1	3.95442	-2.8479	0.0064019	0.226756
	LOC440896	3.95396	-1.02746	0.00313466	0.20327
	G6PC	3.95132	-1.9094	0.00557997	0.22029
	MIR31HG	3.9492	-2.97308	0.0045281	0.210862
	LOC101929259	3.94811	-1.91897	0.00933615	0.252179
	HTR3C	3.92897	-3.77169	0.00275203	0.20327
	LOC730100	3.9286	-2.34972	0.00785857	0.241719
	MAB21L3	3.91575	-2.70338	0.00395493	0.209322
	IL6	3.90956	2.07053	0.0035531	0.20327
	MIP	3.90922	-2.0705	0.00295176	0.20327
	TRIM64B	3.90589	-2.84587	0.00423996	0.210322
	CNGB1	3.90454	-1.3853	0.00298227	0.20327
	LINC01531	3.90059	-1.3713	0.00398761	0.209322
	FOXL2NB	3.89445	-1.57662	0.00258682	0.20327
	CXCL8	3.87903	1.31655	0.00460951	0.211865
	SLC15A1	3.87655	-2.87982	0.00302743	0.20327
	GABRB1	3.87651	-2.75157	0.00617547	0.225552
	LINC00862	3.86478	-2.96982	0.00727499	0.237835
	ZPBP2	3.84275	-3.01903	0.00615394	0.225552
	LOC101928992	3.8346	-2.37509	0.00959682	0.25322
	DPPA4	3.82056	-2.8496	0.00439567	0.210679
	POU2F3	3.82014	-2.34153	0.00489305	0.217961
	NUTM1	3.81967	-2.06728	0.00404456	0.209322
	LOC105372440	3.80646	-3.5945	0.00875285	0.246145
	SELE	3.80616	1.31674	0.0029958	0.20327
	GPR143	3.80539	-3.37979	0.00203459	0.194174
	FSTL5	3.77355	-2.65136	0.00943224	0.25322
	AXDND1	3.76648	-1.8764	0.00281053	0.20327
	LINC01619	3.75934	-1.5032	0.00351616	0.20327
	SAMD7	3.73185	-3.26426	0.00286417	0.20327
	LOC100131257	3.71825	-0.732632	0.00755989	0.24129
	ABCC13	3.70802	-3.16106	0.00925484	0.251472
	C17orf78	3.70379	-3.31642	0.00424383	0.210322
	CRX	3.69106	-1.76308	0.00454347	0.210862
	C12orf42	3.66448	-2.34806	0.00329942	0.20327
	FOXG1	3.65632	-1.60126	0.00336483	0.20327
	HTR3A	3.64011	-3.21758	0.00570029	0.221006
	LOC644189	3.62436	-2.7767	0.002226	0.194546
	PNPLA1	3.62219	-2.67776	0.00888083	0.246902
	LINC00880	3.60546	-2.20749	0.00270031	0.20327
	TOP1P2	3.59029	-3.11634	0.00790178	0.241719
	CAGE1	3.58913	-2.60172	0.00280469	0.20327
	LINC00670	3.57999	-2.40888	0.00229841	0.194546
	LOC101928231	3.57933	-2.59831	0.00315625	0.20327
	FAM138C	3.5778	-1.34978	0.00324338	0.20327
	RTP1	3.55973	-1.97519	0.00455071	0.210862
	LOC101928617	3.55572	-2.15997	0.00836563	0.244562
	SPAG11B	3.55073	-3.11425	0.00986231	0.254337
	LOC101927691	3.5364	-3.13186	0.0085323	0.244562
	SLC35G3	3.52301	-2.11108	0.00271962	0.20327
	BCO1	3.52168	-2.74146	0.00482382	0.217961
	SLC35G4	3.5198	-3.28764	0.0101963	0.256134
	LINC00636	3.51245	-2.38404	0.00637966	0.226756
	EPGN	3.5063	-2.35529	0.00618585	0.225552
	PTGS2	3.50042	2.23445	0.00174474	0.191235
	PGC	3.48792	-2.92001	0.0077252	0.241696
	LOC102724467	3.46382	-3.60991	0.00769516	0.241696
	LOC101928103	3.45658	-2.72268	0.00286153	0.20327
	TRPC5OS	3.45391	-3.03239	0.00958011	0.25322
	LOC338694	3.4507	-3.92311	0.00581651	0.22244
	LINC01036	3.40199	-4.27369	0.00833831	0.244562
	DLX6	3.3968	-2.23625	0.00287921	0.20327
	LINC00426	3.39669	-3.396	0.00548843	0.220113
	CXorf65	3.38025	-4.00404	0.010241	0.256371
	HP09025	3.36621	-1.18957	0.00872626	0.245802
	LOC389273	3.33365	-3.75329	0.00850728	0.244562
	DPCR1	3.31464	-1.48838	0.00383011	0.209322
	C5orf60	3.29025	-2.31992	0.00181048	0.191235
	PCSK1	3.27935	-2.55075	0.00628737	0.225552
	LOC494141	3.27667	-2.76822	0.00505838	0.21879
	GADD45B	3.27104	7.49969	0.00169282	0.191235
	C1orf87	3.26901	-3.16411	0.0101803	0.256134
	ANKS4B	3.25015	-2.25814	0.00784458	0.241719
	JAKMIP2	3.24837	-1.05693	0.00176893	0.191235
	LINC00266-3	3.23693	-2.72244	0.0058677	0.222452
	DRAIC	3.17971	-3.30113	0.00566599	0.220677
	TCAM1P	3.1671	-1.51499	0.00287209	0.20327
	MIR202HG	3.1633	-3.40406	0.00601563	0.224575
	SPRR2F	3.13242	-2.60226	0.00271605	0.20327
	FAM138B	3.12476	-1.61081	0.00188058	0.191235
	LINC00907	3.11597	-1.87042	0.00405127	0.209322
	CCL19	3.11064	-2.69032	0.00195563	0.192169
	ASCL1	3.09513	-2.39078	0.00871139	0.245788
	NUP210L	3.09404	-1.10915	0.00304184	0.20327
	LINC01170	3.0936	-2.70405	0.00233693	0.196832
	LINC00264	3.07715	-2.78523	0.0026938	0.20327
	ANKRD7	3.07462	-3.32365	0.00359755	0.20327
	LOC102724601	3.06822	-3.57615	0.00409726	0.209322
	SH2D6	3.06347	-2.06264	0.00299967	0.20327
	FAM138F	3.05546	-0.513114	0.0041031	0.209322
	FAM138A	3.05546	-0.513114	0.00410415	0.209322
	GYPE	3.02013	-2.4249	0.00154074	0.189522
	DDX4	3.01771	-2.10335	0.00949831	0.25322
	IL5RA	3.00616	-1.70739	0.00491187	0.217961
	TNFRSF9	2.99774	-1.35997	0.00527159	0.219691
	LINC00368	2.99707	-1.88832	0.00274595	0.20327
	LGSN	2.99577	-0.766104	0.00181548	0.191235
	NEK5	2.99407	-2.109	0.00669002	0.228342
	LOC105374177	2.98156	-2.58225	0.00578692	0.222135
	GLB1L3	2.97493	-2.35217	0.00462192	0.211865
	LOC105379511	2.95433	-3.62137	0.00967499	0.253658
	MT1A	2.90176	1.59682	0.00402329	0.209322
	FAM138E	2.88681	-2.05314	0.00793528	0.241849
	TEKT3	2.86256	-2.57083	0.0102016	0.256134
	SV2C	2.84246	-0.768809	0.00886336	0.246817
	NR2E3	2.83683	-2.33093	0.00947907	0.25322
	PLA2G10	2.80233	-2.3603	0.00732445	0.238465
	LOC101927770	2.80089	-1.8955	0.0075788	0.24129
	ENO4	2.79357	-2.34619	0.00617512	0.225552
	SBK2	2.78617	-0.4423	0.00292524	0.20327
	A2ML1	2.78379	-1.71097	0.00341188	0.20327
	LOC101927257	2.74683	-2.63765	0.00885285	0.246817
	SPRY4-IT1	2.74155	-2.44354	0.00979833	0.253729
	DNAH8	2.73103	-1.13389	0.00995869	0.25531
	AK7	2.72984	-1.60296	0.00326437	0.20327
	ASXL3	2.72068	-0.867381	0.00371786	0.207731
	TEX38	2.72014	-2.85382	0.0102639	0.256566
	DNM1P35	2.69545	-1.53371	0.010334	0.257567
	CCL26	2.69495	-3.14803	0.00561215	0.22029
	PPP3R2	2.68866	-1.91033	0.00457068	0.211215
	CTSLP2	2.67198	-1.93378	0.00319049	0.20327
	ACBD7	2.61392	-1.60746	0.00856224	0.244562
	SOX2-OT	2.61084	-1.80659	0.0063534	0.226756
	STC1	2.59378	1.59904	0.00218883	0.194546
	LOC284865	2.57639	-2.13643	0.00537055	0.220109
	FDPSP2	2.54078	-0.411508	0.0057504	0.221942
	MARVELD2	2.53325	-2.51236	0.00878957	0.246209
	CDKL2	2.53253	-1.78364	0.00531454	0.219691
	DCX	2.52388	-0.834156	0.00539334	0.220109
	SHISA9	2.5121	-1.3416	0.00482932	0.217961
	C4orf26	2.50085	-2.3794	0.00625855	0.225552
	DNAH5	2.49401	-0.666179	0.00170297	0.191235
	CD3G	2.48828	-2.73666	0.00440678	0.210679
	TTC23L	2.45855	-2.39683	0.00707438	0.234045
	PDE6A	2.45568	-1.24053	0.00623514	0.225552
	APOBEC3H	2.40177	-2.88854	0.00972365	0.253658
	LINC00311	2.39801	-1.90318	0.00514778	0.21879
	CXCL2	2.38056	3.5195	0.00638112	0.226756
	LINC00632	2.37647	-2.34248	0.0057937	0.222135
	SALL4	2.37333	-1.82335	0.00936473	0.252552
	LOC105372582	2.35469	-1.25448	0.010127	0.256134
	FAM106CP	2.31787	-1.05554	0.00204661	0.194174
	RASD1	2.30947	4.15418	0.00189685	0.191235
	CACNA1F	2.29974	-1.57908	0.00593765	0.223125
	ELAVL2	2.2942	-1.82403	0.00579437	0.222135
	KIAA0087	2.27275	-1.92712	0.00915728	0.250483
	GIPR	2.22945	-1.08731	0.00689767	0.230796
	CIDEA	2.228	1.36312	0.00213652	0.194546
	BCL11B	2.22567	-0.195238	0.00665031	0.228342
	TNFRSF11B	2.2164	-1.3355	0.00195556	0.192169
	CA13	2.18214	-0.840986	0.00523263	0.219283
	ANKRD20A9P	2.18182	0.631669	0.00938261	0.252636
	FAM106B	2.18049	-1.57994	0.00282102	0.20327
	SEMA3E	2.17238	-0.630842	0.00177007	0.191235
	GPRC5A	2.16859	0.370289	0.00208965	0.194174
	LOC285819	2.16622	-1.9537	0.00227995	0.194546
	LOC730101	2.16355	0.837782	0.00588284	0.222533
	IL1RL1	2.15088	-1.20159	0.0071043	0.234045
	RGS2	2.12905	2.82876	0.00324108	0.20327
	RYBP	2.11476	3.51131	0.00529594	0.219691
	C3orf52	2.0774	-1.85685	0.00980905	0.253729
	HOOK1	2.06972	-1.38096	0.00412367	0.209322
	PCDH9	2.04951	1.82465	0.00248633	0.202435
	CDH19	2.04573	-0.969064	0.00437711	0.210679
	PGA4	2.0454	-0.537773	0.00153528	0.189522
	STARD4	2.02987	0.482433	0.00221728	0.194546
	CYP2B7P	2.02808	-2.11791	0.00768435	0.241696
	TFPI2	2.00267	1.16377	0.0022669	0.194546
	PDK4	1.99678	7.96378	0.00692526	0.231266
	PGA5	1.98912	-1.3108	0.00311367	0.20327
	KCNAB3	1.98702	-0.934974	0.00564912	0.220522
	LINC00641	1.97767	2.35382	0.00840501	0.244562
	LOC102724571	1.96198	-2.35394	0.00619139	0.225552
	SEZ6L	1.94648	-1.36383	0.0075737	0.24129
	TNFSF9	1.91955	0.68891	0.00415112	0.209808
	ZNF483	1.87099	-1.01728	0.00809914	0.243801
	M1AP	1.87075	-2.42205	0.00646192	0.227255
	FAAP24	1.86992	-1.26591	0.00386696	0.209322
	KLHL15	1.85822	3.07366	0.00629215	0.225552
	CHD1	1.84438	4.02959	0.00648616	0.227255
	AP1S3	1.84248	-0.423652	0.0096523	0.253658
	CDS1	1.82334	-1.38909	0.00656645	0.228198
	CRTAC1	1.81807	1.5895	0.00222574	0.194546
	GYG2	1.80439	2.18499	0.00521331	0.219283
	GRHL1	1.78103	-0.80423	0.00443261	0.210679
	FSIP1	1.77806	-1.48501	0.00514936	0.21879
	SYT1	1.77062	-0.48685	0.00531162	0.219691
	PLCXD3	1.75253	-0.107109	0.00507756	0.21879
	LOC101928371	1.74732	0.197199	0.00449436	0.210679
	PEG10	1.74726	3.38984	0.00503518	0.21879
	MPZL3	1.74654	-0.946886	0.00846983	0.244562
	ZNF331	1.74222	3.58289	0.00171962	0.191235
	KCNQ1OT1	1.73555	3.22131	0.00210096	0.194174
	LOC388436	1.71897	1.38564	0.00508696	0.21879
	LOC79999	1.71897	1.38564	0.00508652	0.21879
	FAM106A	1.71068	-0.403799	0.00198948	0.194174
	RPS6KA6	1.70655	-0.641713	0.00641887	0.226756
	BCL2L15	1.70589	-1.09608	0.00848664	0.244562
	TBX5	1.70489	-0.439904	0.00164719	0.191235
	EMP1	1.68521	5.41263	0.00840403	0.244562
	PPP2R2B	1.678	-0.970166	0.00446169	0.210679
	TACR1	1.66074	-0.541153	0.00725255	0.237835
	SLC7A10	1.65825	0.0012984	0.00916448	0.250483
	ELOVL6	1.65164	-0.611611	0.00248274	0.202435
	ATP1B3	1.64725	3.40884	0.00830087	0.244562
	SEMA4A	1.63469	2.04298	0.00202541	0.194174
	CEP152	1.62498	0.457693	0.00489921	0.217961
	LINC01296	1.6243	1.14181	0.00287463	0.20327
	NRXN1	1.62135	0.338116	0.00611905	0.225552
	ADGRG2	1.62101	0.0644845	0.00515689	0.21879
	CLDN1	1.62098	-0.396258	0.00522809	0.219283
	ZSWIM6	1.61723	2.50317	0.00490294	0.217961
	WNT3	1.61447	-1.22948	0.00391047	0.209322
	CCDC170	1.61418	-0.418409	0.0030722	0.20327
	THBS1	1.60516	4.30646	0.00158824	0.191235
	SLC35F2	1.60285	0.630875	0.00802833	0.242953
	ZC3H12B	1.59943	-0.628135	0.00905766	0.25019
	PLIN1	1.59176	5.41389	0.008587	0.244562
	LOC401052	1.59087	-0.889227	0.00630476	0.225552
	CATSPERG	1.58244	-0.846442	0.00857433	0.244562
	IFRD1	1.56732	5.34836	0.00661414	0.228342
	GAS2L3	1.56725	-0.342538	0.00329947	0.20327
	APOBEC3D	1.55453	-0.148796	0.00247129	0.202435
	POU2F2	1.55447	1.23648	0.00750579	0.240776
	ERRFI1	1.54893	4.04958	0.00217532	0.194546
	ARSJ	1.54038	0.327771	0.00541606	0.220113
	FOXC1	1.53629	3.1688	0.00854443	0.244562
	PRDM1	1.52421	1.02136	0.00603856	0.22494
	RASGRP1	1.51979	-1.16057	0.00995976	0.25531
	KIAA1683	1.51433	0.934387	0.00681832	0.23048
	PRELP	1.50715	5.73294	0.00313105	0.20327
	TIPARP	1.50358	3.34099	0.0056303	0.22029
	ZC3H12A	1.50052	2.63803	0.00759955	0.24129
	SGIP1	1.49696	1.22917	0.00662311	0.228342
	PDE8B	1.47625	-0.600065	0.00782427	0.241719
	GFPT2	1.47248	3.23176	0.00261006	0.20327
	CABP4	1.46872	0.498608	0.00558284	0.22029
	RAD51B	1.46712	0.20715	0.00774421	0.241696
	MICB	1.46143	0.265654	0.00654344	0.228198
	EIF4A3	1.45081	4.89887	0.00562157	0.22029
	FAM72C	1.44541	0.211592	0.0101584	0.256134
	C7	1.44465	2.77244	0.00494436	0.218446
	QPCT	1.44409	-0.757136	0.00415983	0.209808
	MAP3K8	1.43566	2.98013	0.00606255	0.225342
	TUFT1	1.42383	2.33952	0.00769077	0.241696
	DUXAP10	1.40282	0.237201	0.00554095	0.220113
	SHROOM3	1.37911	-0.0224699	0.0072718	0.237835
	ZC3HAV1	1.37704	2.93906	0.00520496	0.219283
	S1PR2	1.36347	0.303864	0.00323845	0.20327
	FAM122C	1.35946	-0.0211095	0.00667776	0.228342
	HRH1	1.3555	0.888279	0.00350236	0.20327
	UGCG	1.34333	3.10402	0.00553184	0.220113
	SOX9	1.30759	2.27636	0.00853412	0.244562
	LYVE1	1.30053	4.05529	0.00629594	0.225552
	BCL2L11	1.29919	3.43358	0.00808596	0.243801
	EIF2AK3	1.2897	2.92988	0.00338098	0.20327
	C11orf63	1.28499	-0.808721	0.00377165	0.209322
	SERPINB8	1.28218	0.480701	0.0042129	0.210322
	LEPR	1.28018	2.76984	0.00427399	0.210679
	CACNB2	1.27906	0.665928	0.00646595	0.227255
	CACNA2D4	1.27815	0.277044	0.00240745	0.200784
	NR2F1	1.2574	0.636174	0.0101002	0.256134
	CLCF1	1.21847	-0.036647	0.0102196	0.256209
	PSD3	1.21762	1.71479	0.0044083	0.210679
	ADNP2	1.20299	1.85216	0.00411394	0.209322
	DYNC2H1	1.20042	1.31627	0.004203	0.210322
	OR2A20P	1.19921	1.08119	0.00348338	0.20327
	SYT17	1.19422	-0.603312	0.00955475	0.25322
	VASH2	1.18352	-0.0783867	0.0100429	0.256134
	TMEM2	1.17662	3.46677	0.00569122	0.221006
	OR2A9P	1.17232	1.11843	0.00551627	0.220113
	USP32P2	1.16652	2.09328	0.00372987	0.207731
	EDIL3	1.15849	1.27495	0.00739316	0.239546
	LOX	1.14284	1.77289	0.00436731	0.210679
	MXD1	1.14279	2.65183	0.00778031	0.241719
	NHSL1	1.13364	2.07117	0.00207119	0.194174
	DLC1	1.12932	4.71294	0.00496975	0.21879
	CYBB	1.11605	2.84782	0.0101343	0.256134
	ETV5	1.10878	1.63101	0.0083786	0.244562
	CEP126	1.09799	1.19195	0.00990627	0.254703
	PTPRF	1.09333	3.70702	0.00277984	0.20327
	COCH	1.0674	0.662099	0.00448153	0.210679
	SCRN1	1.06124	2.45905	0.00917823	0.250483
	PPM1D	1.0552	3.05685	0.00608765	0.225552
	LILRB4	1.05039	0.022197	0.00974998	0.253658
	MFSD4A	1.0462	-0.212846	0.00760648	0.24129
	CCDC144B	1.0242	2.01876	0.00789126	0.241719
	PXDNL	1.01578	2.04489	0.00323671	0.20327
	AHR	1.01279	3.90937	0.00910691	0.250483
	TRIM14	1.002	1.32534	0.00853116	0.244562
	FRMD4B	0.989773	1.98914	0.00808823	0.243801
	CD84	0.951905	1.00915	0.0104254	0.258231
	TIAM2	0.949212	1.8123	0.0103725	0.257775
	ADAMTS5	0.929241	3.29117	0.00221436	0.194546
	XYLT1	0.927767	2.43667	0.00436274	0.210679
	MYOF	0.915407	3.85977	0.00999718	0.255886
	SLC7A1	0.901933	1.62473	0.00870643	0.245788
	SMG1P3	0.878008	4.42472	0.00832327	0.244562
	UGDH	0.85676	2.60137	0.00772534	0.241696
	PMP22	0.848233	5.94604	0.00475334	0.216151
	AMPH	0.814025	1.65028	0.0095347	0.25322
	NPIPB5	0.756242	6.7029	0.00974415	0.253658
	NT5DC3	0.698881	3.14011	0.010326	0.257567
	UBE2D2	-0.605977	6.21694	0.00985169	0.254337
	PIGX	-0.634119	3.53623	0.00821639	0.244562
	TTC1	-0.650097	5.34784	0.00833242	0.244562
	SRP14	-0.670043	6.97186	0.00959431	0.25322
	GKAP1	-0.673015	4.45697	0.00945809	0.25322
	FIBP	-0.682124	4.46436	0.00832633	0.244562
	MED11	-0.683861	3.66274	0.0101852	0.256134
	VTI1B	-0.688101	5.65962	0.00772491	0.241696
	ATPAF1	-0.700269	6.31046	0.0101394	0.256134
	DNAJC19	-0.704739	5.38437	0.0101645	0.256134
	MRPL24	-0.707686	5.42062	0.0083068	0.244562
	TRIM16L	-0.711972	3.87554	0.00539396	0.220109
	POLR2F	-0.720418	5.14253	0.00972461	0.253658
	GCSH	-0.721655	4.95341	0.00297901	0.20327
	TMEM147	-0.723793	5.09181	0.009121	0.250483
	LSM10	-0.727478	5.41776	0.00830753	0.244562
	MRPL40	-0.732242	4.99297	0.00589675	0.222567
	C11orf74	-0.732525	3.38167	0.00790929	0.241719
	SERF2-C15ORF63	-0.74697	6.66217	0.00698875	0.23242
	NDUFAF2	-0.748898	4.34185	0.008623	0.244809
	UBE3D	-0.75142	0.803371	0.00510222	0.21879
	MALSU1	-0.75946	5.02089	0.00843088	0.244562
	COA4	-0.759461	4.26814	0.00550948	0.220113
	ELP6	-0.762162	3.74729	0.00836867	0.244562
	MTX2	-0.765604	5.40289	0.00916448	0.250483
	CMC4	-0.770799	3.57119	0.0101166	0.256134
	MON1A	-0.775343	3.33043	0.00977534	0.253658
	CABP7	-0.777721	2.45106	0.00966069	0.253658
	MID1IP1	-0.785804	7.52949	0.00746701	0.240435
	COA6	-0.789751	4.49219	0.00828137	0.244562
	KIF22	-0.791582	4.74173	0.00719566	0.236599
	TSEN15	-0.796356	4.26369	0.00390419	0.209322
	NDFIP2	-0.799624	4.81433	0.00393677	0.209322
	HYPK	-0.808075	5.5497	0.00663738	0.228342
	ZCRB1	-0.809358	5.09814	0.0104513	0.258231
	PARK7	-0.809544	7.53114	0.00423939	0.210322
	COX16	-0.810773	5.11555	0.00450979	0.210679
	GTF3C6	-0.812588	5.56307	0.00582836	0.22244
	MINOS1	-0.823096	5.92404	0.00402045	0.209322
	MRPS15	-0.824447	6.16046	0.00514985	0.21879
	STOML2	-0.826785	6.41855	0.00420634	0.210322
	KCNS3	-0.827136	5.55521	0.0074502	0.240346
	CACNA2D3	-0.828249	4.27467	0.00624088	0.225552
	CTNNBIP1	-0.828629	4.73725	0.00241908	0.200784
	C7orf55	-0.835752	5.7035	0.00791687	0.241719
	COPS5	-0.83682	6.01636	0.00648037	0.227255
	CHCHD5	-0.839831	3.82219	0.0092855	0.251472
	YBX3P1	-0.840003	4.97505	0.00881273	0.246209
	SPAG7	-0.84374	6.90125	0.00412573	0.209322
	NDUFS3	-0.850927	6.98437	0.00776004	0.241696
	TPI1	-0.85319	9.88034	0.00918546	0.250483
	PET100	-0.865973	4.50562	0.00591561	0.222787
	ST3GAL2	-0.868881	5.55763	0.00513902	0.21879
	MRPL21	-0.883283	5.0114	0.00534515	0.219691
	TP53TG1	-0.890142	2.95995	0.00977661	0.253658
	CDKN2AIPNL	-0.890251	5.13392	0.00168304	0.191235
	OIP5	-0.890657	1.88414	0.00950431	0.25322
	RPS20	-0.892139	9.21834	0.00864591	0.244809
	ATP5E	-0.896167	6.61097	0.00786625	0.241719
	CBWD2	-0.90712	4.58475	0.00296156	0.20327
	CDK5	-0.908699	2.06254	0.0030956	0.20327
	TOMM5	-0.911724	5.1424	0.00207125	0.194174
	PRR34	-0.913299	2.76499	0.0053329	0.219691
	HINT1	-0.913337	6.30089	0.00683432	0.23048
	BAD	-0.915329	4.84724	0.00733609	0.238465
	ATP5L	-0.926073	7.19901	0.00266551	0.20327
	SFXN5	-0.926346	4.36566	0.0104852	0.258694
	AAMDC	-0.935411	6.42508	0.00990607	0.254703
	MRPL51	-0.938836	6.05052	0.00750742	0.240776
	KIAA0930	-0.940492	5.7983	0.0057177	0.221179
	VAMP5	-0.942876	6.19249	0.00179409	0.191235
	SEPW1	-0.946565	9.24528	0.00361119	0.20327
	NDUFA6	-0.947304	6.58865	0.00731135	0.238465
	SLIRP	-0.948877	4.95242	0.00542946	0.220113
	SHISA2	-0.951097	2.73471	0.00483949	0.217961
	NUDT2	-0.953027	3.1733	0.00832361	0.244562
	COX5B	-0.954373	8.69397	0.00431258	0.210679
	SNRPN	-0.957712	7.06015	0.00385954	0.209322
	SNURF	-0.957941	7.06013	0.00384308	0.209322
	AURKA	-0.964786	1.93553	0.00336772	0.20327
	CBWD1	-0.969141	4.12052	0.00442715	0.210679
	NDUFB2	-0.97126	7.28136	0.00433564	0.210679
	NAA38	-0.971706	5.83013	0.0089216	0.247231
	CKM	-0.984451	14.9828	0.00864807	0.244809
	GPD1	-0.990102	8.68559	0.00264529	0.20327
	RPS29	-0.997965	7.44738	0.00751984	0.240776
	DHRS4L1	-0.999341	2.01262	0.00880154	0.246209
	MRPL33	-1.00389	5.68632	0.00688434	0.230796
	LOC100507291	-1.00725	-0.442283	0.0101145	0.256134
	ATP23	-1.0214	3.35634	0.0031783	0.20327
	UQCRQ	-1.02533	7.50914	0.0028311	0.20327
	NDUFC2	-1.029	7.41323	0.00277809	0.20327
	BOLA3	-1.03054	3.82079	0.00189827	0.191235
	TCEB2	-1.03194	7.04695	0.00554852	0.220113
	COX7A1	-1.03419	10.0174	0.0068977	0.230796
	DHRS4	-1.03555	5.67251	0.00338266	0.20327
	COX6C	-1.04477	7.17663	0.00795076	0.24189
	FHL2	-1.06209	5.21035	0.00180405	0.191235
	SLN	-1.06807	10.6117	0.00663621	0.228342
	NDUFA1	-1.06849	7.57003	0.00488421	0.217961
	RPL21P28	-1.06972	7.79742	0.00924487	0.251472
	RPL21	-1.06978	7.7988	0.00927223	0.251472
	NDUFC2-KCTD14	-1.07989	7.09182	0.00188147	0.191235
	ATP5I	-1.08787	6.66013	0.00219364	0.194546
	UQCC2	-1.10522	4.87396	0.00191806	0.191235
	LOC101929231	-1.11849	3.49296	0.00291017	0.20327
	DBNDD1	-1.14144	4.59989	0.00382547	0.209322
	NDUFB9	-1.15282	8.48846	0.00192094	0.191235
	LAMB3	-1.15605	3.67299	0.0046184	0.211865
	CSF3R	-1.20155	1.37335	0.00955272	0.25322
	USMG5	-1.20243	6.33492	0.00847845	0.244562
	DHRS4L2	-1.20437	5.67536	0.00358461	0.20327
	SERPINA1	-1.3096	0.120568	0.00341023	0.20327
	C1orf53	-1.36371	0.515328	0.00307235	0.20327
	GLT1D1	-1.39017	2.46414	0.00445801	0.210679
	GREM2	-1.40807	3.38321	0.00798425	0.242047
	UQCRBP1	-1.45516	2.69556	0.00552825	0.220113
	FAM24B	-1.55083	-1.47084	0.00508833	0.21879
	S100A8	-1.57892	-0.140855	0.00401832	0.209322
	CDH22	-1.74856	0.221934	0.00227215	0.194546
	LEFTY1	-2.00091	0.516096	0.00393307	0.209322
	C3orf14	1.83632	-1.0439	0.0105362	0.259241
	LINC01291	3.60892	-3.21498	0.0105491	0.259241
	TPI1P2	-2.33042	0.0515531	0.0105528	0.259241
	CHAF1B	-0.852636	4.39812	0.0105763	0.259446
	CENPE	1.67245	-0.595481	0.0106166	0.260061
	E2F2	2.0258	-1.19449	0.0106444	0.260274
	OSMR	1.05281	2.32907	0.0106727	0.260274
	NDUFC1	-0.775729	6.56864	0.0106749	0.260274
	GP9	2.12082	-3.04131	0.0106862	0.260274
	CDON	0.943647	2.04725	0.0107525	0.261305
	POU3F3	2.65362	-1.33478	0.0107591	0.261305
	LINC01224	3.25197	-3.08049	0.0108249	0.262531
	OR7G1	4.10237	-3.71826	0.0108571	0.262651
	ZNF735	4.13971	-3.39749	0.0108858	0.262651
	RPL23AP53	0.647419	2.37625	0.0108872	0.262651
	SAMD12	1.69358	-0.503437	0.0108913	0.262651
	PAMR1	1.15497	1.8594	0.0109237	0.263013
	HIST3H2A	1.6057	-1.34033	0.0109371	0.263013
	LOC101927798	4.42066	-4.1898	0.0109896	0.263338
	FMOD	1.31438	4.70223	0.0109908	0.263338
	OR8S1	3.36693	-3.51895	0.0109968	0.263338
	KLHL11	1.00605	2.92067	0.0110693	0.264075
	LOC105375429	4.30644	-3.79749	0.0110819	0.264075
	LINC01122	4.06807	-2.64872	0.0110912	0.264075
	TMCO2	3.7106	-3.87445	0.0110918	0.264075
	DNAH12	2.51951	-1.18031	0.0111048	0.264075
	KLF4	1.33854	5.52562	0.0111357	0.264365
	CHRM4	-2.6216	-2.48385	0.0111661	0.264365
	LOC101928505	2.64494	-3.38717	0.0111848	0.264365
	ADAMTS1	1.48982	6.47388	0.0111899	0.264365
	BEX2	1.53216	0.50413	0.0111943	0.264365
	MCTP1	1.31854	1.66297	0.0112237	0.264694
	HSD3BP4	1.88789	-0.719134	0.0112611	0.265054
	LINC01053	3.97249	-1.83276	0.01127	0.265054
	ELK2AP	2.71934	-1.33308	0.0113353	0.265458
	LOC105377458	3.22559	-3.46299	0.0113359	0.265458
	FAM71E2	3.86766	-2.20675	0.0113388	0.265458
	HAO1	3.43004	-3.47407	0.0113493	0.265458
	CD68	0.748078	2.97031	0.0113722	0.265631
	LOC101928728	2.46782	-1.24188	0.0114189	0.266357
	SYT15	0.856958	1.8848	0.0114459	0.266623
	BAGE	2.38576	-2.55954	0.0114785	0.266773
	BPIFC	3.17832	-2.98983	0.011496	0.266773
	RAET1K	3.13058	-3.00903	0.0115195	0.266773
	TMPRSS11BNL	4.16662	-3.98737	0.0115289	0.266773
	TOMM7	-0.897025	8.16801	0.0115327	0.266773
	HESX1	1.90483	-2.81112	0.0115608	0.266773
	LRRC72	4.48402	-4.15963	0.0115615	0.266773
	TUSC5	1.62348	2.50222	0.0115845	0.266826
	MUC13	2.39084	-2.46514	0.011595	0.266826
	LOC101929227	3.46715	-0.954991	0.011624	0.267132
	EDA2R	1.5173	-0.147879	0.0116419	0.267187
	TM2D1	-0.702121	3.79191	0.0117158	0.267975
	BCAT1	1.11572	1.33147	0.0117227	0.267975
	F13B	3.68585	-3.4852	0.0117233	0.267975
	LINC00958	3.82079	-2.32681	0.0117424	0.268054
	RFX4	3.04018	-1.51944	0.0117889	0.268105
	BRD2	1.13387	7.46155	0.0118057	0.268105
	SCN3B	0.770177	3.00965	0.0118145	0.268105
	NANOS1	-1.34499	5.87044	0.0118298	0.268105
	LINC01252	1.94553	-0.765667	0.0118334	0.268105
	PHLDA2	1.67903	0.285002	0.0118388	0.268105
	SNAI3	-1.11231	4.02367	0.0119239	0.269676
	LOC100506274	3.19887	-3.69353	0.011951	0.269766
	LINC01021	3.33683	-3.26841	0.0119595	0.269766
	CHI3L1	-2.2442	-0.446788	0.0119861	0.269967
	TIMM10	-0.774479	4.34377	0.0120191	0.269967
	KRTAP5-2	1.82035	-1.36145	0.0120437	0.269967
	LY6G6C	3.30973	-3.4163	0.0120528	0.269967
	LOC101927476	3.38157	-2.34446	0.012063	0.269967
	ZNF169	1.16732	0.600805	0.0120631	0.269967
	TINCR	2.41115	-1.15285	0.0120935	0.270247
	UBL5	-0.718698	6.23659	0.0121294	0.270247
	LINC01551	3.45349	-1.90677	0.0121592	0.270247
	FIRRE	2.18447	-2.04529	0.012175	0.270247
	RPS28	-0.75441	7.61279	0.012194	0.270247
	CYP2G1P	2.69256	-2.30658	0.0121956	0.270247
	CASC21	3.36234	-3.60114	0.0121979	0.270247
	WDR76	1.28566	-0.179442	0.0122105	0.270247
	AGBL4-IT1	3.92291	-3.56393	0.0122223	0.270247
	LINC01483	4.35073	-3.29299	0.0122409	0.270247
	YEATS4	-0.839593	2.23128	0.0122612	0.270247
	NUGGC	2.69973	-1.93994	0.0122882	0.270247
	APOBEC1	3.64968	-3.97828	0.012292	0.270247
	ZAN	3.42205	-1.14719	0.0122969	0.270247
	CNNM1	2.25973	-0.793408	0.0123542	0.271159
	TMC1	2.1439	-1.86409	0.0123939	0.271455
	APOPT1	-0.757362	5.97902	0.0124031	0.271455
	NT5M	-0.936325	3.62262	0.0124154	0.271455
	LINC00877	2.90957	-2.43715	0.0124344	0.271524
	LOC100133050	2.42988	-2.33269	0.0124688	0.271927
	MRPL53	-0.773889	5.46388	0.0124883	0.272007
	CBWD3	-0.702336	3.90313	0.0125068	0.272063
	JMJD1C	1.45877	4.93739	0.0125501	0.272658
	NDUFA11	-0.707066	6.28753	0.0125801	0.272962
	PLA2G2A	2.05197	2.86409	0.0126518	0.273557
	ARRDC5	2.72441	-1.98848	0.0126552	0.273557
	ENPP1	0.693163	2.42768	0.0126555	0.273557
	NDUFB1	-1.08872	5.34723	0.0127236	0.274681
	TSHZ2	1.00995	2.66821	0.012747	0.27484
	CRIP3	1.52326	-2.15326	0.0127639	0.274845
	SMIM4	-0.766137	3.96079	0.0127882	0.274845
	NANOG	3.07008	-2.25089	0.0127955	0.274845
	FBXO36	1.4003	-0.817416	0.0129016	0.276778
	DGCR6L	-0.791669	5.9348	0.0129355	0.277157
	FAM138D	3.65642	-1.56541	0.0129547	0.27722
	ARAP2	1.33286	0.143136	0.0129929	0.277416
	BMP6	0.812549	2.93949	0.0130067	0.277416
	MRPL20	-0.730209	6.05802	0.0130278	0.277416
	MRPS18C	-0.850071	4.35934	0.0130311	0.277416
	TGIF2-C20orf24	-0.935982	5.05283	0.0130613	0.277416
	TPM1	-0.963011	12.3028	0.0130965	0.277416
	SCML4	2.08391	-1.74673	0.0131037	0.277416
	HRASLS	-0.844701	4.74774	0.0131589	0.277416
	LOC105379450	4.17849	-4.28028	0.0131624	0.277416
	NHS	1.08957	0.413756	0.0131684	0.277416
	LINC00888	-0.89102	4.12693	0.0131845	0.277416
	LUADT1	3.66465	-3.72201	0.0131874	0.277416
	THBS2	0.833916	3.5107	0.0132023	0.277416
	SFTPB	3.18142	-2.47694	0.0132176	0.277416
	SCN8A	1.61485	-0.455388	0.0132403	0.277416
	CBWD6	-0.721701	3.69111	0.0132436	0.277416
	SLC24A4	1.39332	-0.0083103	0.013251	0.277416
	SRPX2	0.872705	1.34009	0.0132559	0.277416
	LCE3D	4.67467	-3.98088	0.0132822	0.277627
	LCN12	2.75345	-2.62623	0.0133299	0.278284
	GATA2	1.06652	3.57542	0.0133594	0.27856
	LINC00578	3.40601	-2.9494	0.0133855	0.278764
	LOC101928449	3.62764	-3.86696	0.0134266	0.279102
	GYPC	-0.816615	6.86351	0.0134537	0.279102
	PDCL2	4.53233	-4.04206	0.0134632	0.279102
	CHCHD3	-0.762326	7.18753	0.013467	0.279102
	GHET1	3.21058	-3.0496	0.0135345	0.28016
	LOC101927284	3.52926	-2.46989	0.0135676	0.280209
	C19orf35	1.77792	0.279128	0.0135696	0.280209
	PARP11	1.18673	0.881785	0.0135901	0.280287
	LOC100268168	2.14147	-1.50632	0.0136062	0.280287
	ANKRD45	3.36222	-2.48106	0.0136623	0.280786
	CT45A3	3.70289	-1.44883	0.0136974	0.280786
	AZGP1	2.08513	0.410263	0.0137024	0.280786
	ARPC2	-0.703318	7.09775	0.0137358	0.280786
	LINC01516	3.04147	-3.03054	0.0137442	0.280786
	PTGER3	1.24736	0.730084	0.0137566	0.280786
	UROS	-0.750418	5.20994	0.0137702	0.280786
	LOC101928887	3.91989	-2.63973	0.0137756	0.280786
	FCGR1CP	2.97087	-2.85075	0.0137782	0.280786
	LOC105375396	3.60711	-2.66148	0.0138154	0.280904
	LOC727924	3.3532	-3.60904	0.0138604	0.280904
	ST20-MTHFS	-0.754531	2.79693	0.0138627	0.280904
	TNIP3	3.41593	-2.28757	0.0138705	0.280904
	TDGF1P3	3.44077	-2.49612	0.0138891	0.280904
	CCL28	1.786	-1.70144	0.0139103	0.280904
	GALNT15	0.786321	4.43346	0.0139235	0.280904
	NME9	-1.03478	0.125542	0.0139382	0.280904
	RSPH14	3.26396	-2.54063	0.013996	0.280904
	LINC00608	4.06491	-1.75278	0.014013	0.280904
	PCDH8	1.60207	1.06237	0.0140195	0.280904
	SHISA4	-1.13846	8.51343	0.0140319	0.280904
	LVCAT5	4.14436	-2.82858	0.0140638	0.280904
	DCUN1D3	1.03079	2.464	0.0140722	0.280904
	LOC401463	2.51401	-2.57232	0.0140752	0.280904
	LOC105375483	3.37649	-2.77693	0.0140823	0.280904
	MRPL15	-0.809915	6.06381	0.014089	0.280904
	HS3ST2	2.40111	-0.719674	0.0140948	0.280904
	C1orf194	3.32923	-3.85389	0.0141106	0.280904
	RAB3B	2.22117	-0.849642	0.0141126	0.280904
	TMEM251	-0.862723	2.54532	0.0141495	0.281311
	LINC00152	1.44934	2.02045	0.0141828	0.281646
	LINC00102	3.22934	-2.60935	0.0142951	0.283548
	CORO2B	0.712651	2.00574	0.0143408	0.283675
	BSPRY	1.8229	-2.06919	0.0143611	0.283675
	CCR7	2.04114	-1.43211	0.014407	0.283675
	GLI3	0.789293	1.45419	0.0144128	0.283675
	APOL4	1.20122	1.26314	0.0144166	0.283675
	KERA	3.26006	-0.089354	0.0144188	0.283675
	GAMT	-0.968139	9.51167	0.0144341	0.283675
	RBP4	1.64812	3.12154	0.0144343	0.283675
	LMO1	-0.99446	3.88642	0.0144843	0.283761
	SNHG12	1.3305	2.64765	0.0144879	0.283761
	LINC01410	1.97246	-1.41726	0.0144941	0.283761
	ZNF280C	1.34752	0.20524	0.014505	0.283761
	CCDC144A	1.24983	0.53931	0.0145671	0.284057
	SNRNP27	-0.62352	5.0037	0.0145874	0.284057
	NDUFA3	-0.732316	5.90987	0.0145967	0.284057
	SKIDA1	1.60087	-0.372971	0.014601	0.284057
	FZD5	0.713643	2.44418	0.0146127	0.284057
	RUNDC3B	1.12744	0.2134	0.0146199	0.284057
	SHFM1	-1.02538	5.09277	0.0146401	0.284105
	ZMAT5	-0.735568	4.22051	0.0146556	0.284105
	GGT7	-1.19244	5.3884	0.0147399	0.285417
	TXLNG	1.03707	3.12313	0.0147793	0.28556
	SMG1P1	0.841303	4.64353	0.0147807	0.28556
	MMADHC	-0.7687	6.18117	0.0147984	0.285578
	KPNA2	1.49359	2.92411	0.0149044	0.285857
	PAM16	-0.937564	5.20753	0.0149179	0.285857
	LOC101929697	4.42288	-3.28992	0.0149574	0.285857
	CXCL13	3.78829	-2.79537	0.014958	0.285857
	IMPA2	-0.91885	7.52579	0.0149713	0.285857
	PRKAG2	0.893798	2.98786	0.0149735	0.285857
	MEX3B	0.890426	1.71595	0.0149736	0.285857
	NCCRP1	3.10684	-2.61999	0.0149762	0.285857
	MAFA	-1.01401	5.61429	0.0149887	0.285857
	HIST1H3J	3.33631	-4.07499	0.0149946	0.285857
	LDLR	1.42637	3.56049	0.0149967	0.285857
	KANK4	1.29724	-0.257996	0.0150737	0.286367
	SHC4	1.22372	-0.7591	0.0150918	0.286367
	MACROD1	-0.947229	8.27272	0.0150936	0.286367
	TAC3	2.11006	-3.34202	0.0151001	0.286367
	NKX2-5	2.69714	-2.12294	0.0151072	0.286367
	COX8A	-0.79044	7.94604	0.0151712	0.287262
	CREB5	1.25508	2.5917	0.0152434	0.288129
	TIMM17B	-0.76266	5.53632	0.0152507	0.288129
	CBWD5	-0.70422	5.24643	0.0153214	0.289144
	MTFR2	2.0133	-1.14823	0.0153448	0.289224
	GSTTP2	3.04332	-2.67142	0.0153594	0.289224
	LINC01504	2.11529	-1.11968	0.0153987	0.28945
	EMC4	-0.656447	6.11643	0.0154082	0.28945
	LOC101928272	3.34871	-2.96403	0.0154336	0.28945
	CWH43	3.73891	-2.97252	0.0154514	0.28945
	APOC4	3.14534	-2.93758	0.0154561	0.28945
	CCND2	0.922077	2.34204	0.0154955	0.289576
	SDHAF4	-0.755432	2.69315	0.0155162	0.289576
	C2orf91	3.10882	-1.9738	0.0155406	0.289576
	MYCNOS	2.66263	-2.70266	0.015543	0.289576
	ZNF80	2.9598	-2.52082	0.01555	0.289576
	SIK2	0.74246	4.66275	0.0155644	0.289576
	MRPL52	-0.683133	3.9533	0.0156242	0.290132
	BAK1	-0.6488	3.57658	0.0156282	0.290132
	EZH2	1.38475	1.50801	0.015659	0.290135
	ABCC6P1	-1.16091	0.801467	0.0156624	0.290135
	HIST1H2BO	3.39192	-3.73456	0.0157078	0.290628
	NRG1-IT1	4.07754	-4.27632	0.0157732	0.290628
	WWC1	2.41219	-0.637427	0.0157871	0.290628
	FAM183A	3.54559	-4.09786	0.0158131	0.290628
	PABPC1L	0.952588	0.316401	0.0158238	0.290628
	TPTE	3.36233	-1.64409	0.0158244	0.290628
	BRS3	5.07044	-2.33365	0.0158284	0.290628
	PCDH19	1.22011	1.69134	0.0158326	0.290628
	AKR1D1	3.66008	-2.7161	0.0158419	0.290628
	SLC4A8	1.74709	-0.473614	0.0158668	0.290772
	LOC105377651	4.00432	-3.84989	0.0159027	0.291118
	LDHA	-1.18075	9.00659	0.0159357	0.29141
	RPGRIP1	1.8639	-1.88903	0.0159657	0.291605
	PPP1R1B	1.92438	1.79574	0.0160163	0.291605
	ATP5EP2	-2.72024	-0.0845613	0.0161124	0.291605
	CACYBP	-0.539386	5.38499	0.016125	0.291605
	CHURC1-FNTB	-0.609705	4.926	0.0161442	0.291605
	BARX2	3.4796	-1.78034	0.0161442	0.291605
	HELB	1.63434	-1.15708	0.0161583	0.291605
	CTCFL	3.05905	-1.75844	0.0161829	0.291605
	PTPN13	0.799929	1.868	0.0161859	0.291605
	PGR	1.00314	1.04407	0.0162074	0.291605
	TMEM261	-0.813	6.19413	0.0162304	0.291605
	TRIM49B	3.17055	-3.40522	0.0162354	0.291605
	MYLPF	-1.09566	11.3916	0.0162501	0.291605
	LOC100131047	3.23603	-3.19923	0.0162579	0.291605
	PAPPA	0.907776	0.741463	0.0162798	0.291605
	PGM2	0.966416	1.16902	0.0163066	0.291605
	MRC1	1.02327	3.11653	0.0163116	0.291605
	SNX29P2	1.41581	-1.12113	0.0163567	0.291605
	LOC101929159	3.74654	-2.72856	0.0163763	0.291605
	NAP1L3	1.24453	-0.348383	0.0164141	0.291605
	HILPDA	1.0549	1.4083	0.0164284	0.291605
	EFNA2	2.63988	-1.69703	0.0164382	0.291605
	TMEM35	1.25535	0.08124	0.0164654	0.291605
	LOC101243545	-0.954687	4.71809	0.0164725	0.291605
	LOC101927829	4.01467	-2.02637	0.0164801	0.291605
	HEPHL1	2.9569	-2.30448	0.0164963	0.291605
	ACER1	2.8799	-3.46592	0.0164976	0.291605
	LYPD4	3.00024	-2.96251	0.0165321	0.291605
	LOC101928510	3.67647	-1.60127	0.0165421	0.291605
	LOC101929577	3.36718	-1.76241	0.0165567	0.291605
	RELL1	0.765025	2.50911	0.0165811	0.291605
	SLC20A1	0.95769	3.22587	0.016582	0.291605
	SSNA1	-0.676605	4.98993	0.0165831	0.291605
	ATP5G1	-0.831189	6.35669	0.0165898	0.291605
	LRIT2	3.89426	-2.99467	0.0166223	0.291605
	GDF6	1.93981	-1.31177	0.0166315	0.291605
	NDUFA13	-0.782865	7.93351	0.0166332	0.291605
	FAM227A	1.90999	-0.335443	0.0166466	0.291605
	LOC101929431	2.98207	-1.86426	0.0166612	0.291605
	GAPDH	-0.955722	12.8213	0.0166625	0.291605
	SOAT1	0.928912	1.97218	0.0166699	0.291605
	PWRN2	3.98459	-1.35762	0.0166811	0.291605
	LINC00173	1.81287	-1.29545	0.0166813	0.291605
	FOXL2	2.71329	-1.77525	0.0167117	0.291605
	UQCRHL	-0.709501	4.05083	0.0167264	0.291605
	LINC00906	3.31035	-2.44368	0.0167448	0.291605
	CA5A	3.36046	-3.41811	0.0167541	0.291605
	APOBEC2	-0.937325	8.66084	0.0167861	0.291605
	CT45A1	3.42137	-2.05266	0.0167977	0.291605
	PSMC3	-0.66053	7.08616	0.0167991	0.291605
	PART1	2.98745	-1.1316	0.0168299	0.291843
	LINC00305	4.59859	-4.15149	0.0168867	0.292105
	LOC400655	3.02428	-2.49865	0.0169063	0.292105
	SYT11	0.702072	2.65984	0.0169094	0.292105
	LINC01361	3.34891	-3.3984	0.0169173	0.292105
	ANGPTL7	2.04083	3.11019	0.0169304	0.292105
	MPC2	-0.710252	6.81402	0.0169615	0.292134
	LGALS9B	1.95443	-2.99034	0.0169963	0.292134
	LINC01276	3.84865	-3.63214	0.0169984	0.292134
	RIPK2	1.14251	1.30378	0.0170004	0.292134
	HEPACAM	1.52832	-0.00281348	0.017079	0.292993
	DKFZp779M0652	-1.29841	2.6683	0.0170956	0.292993
	SOX4	1.34916	4.88197	0.0171184	0.292993
	SPATA21	1.99726	-2.47692	0.0171748	0.292993
	EFCAB5	1.2039	-0.444012	0.0172325	0.292993
	NDUFB5	-0.807038	6.05506	0.0172535	0.292993
	TRAF3IP2	0.803036	1.97409	0.0172836	0.292993
	TRAPPC3	-0.579689	4.4953	0.0172927	0.292993
	GADD45G	-1.43401	7.30021	0.0173002	0.292993
	CXXC4	1.62195	-0.471376	0.0173135	0.292993
	LINC00676	3.49369	-4.05607	0.017374	0.292993
	SOX1	2.87443	-2.36088	0.0173816	0.292993
	C15orf61	-0.741673	4.28925	0.017383	0.292993
	HIST1H2BK	1.55826	1.07796	0.0174013	0.292993
	HIST1H2AC	-0.775874	2.28665	0.017414	0.292993
	LOC284950	1.34153	-2.11357	0.0174206	0.292993
	TMEM266	-0.808657	3.64926	0.0174216	0.292993
	MMP19	0.927954	1.10773	0.0174527	0.292993
	PLAUR	1.42236	1.58673	0.0174755	0.292993
	C20orf96	1.14576	0.036514	0.0174848	0.292993
	SLC9C2	2.62431	-2.35303	0.0175099	0.292993
	LOC101060524	3.03166	-1.41307	0.0175358	0.292993
	DRD5P2	3.03166	-1.41307	0.0175383	0.292993
	MRPL11	-0.681868	5.17399	0.017549	0.292993
	APOF	3.2368	-1.75144	0.0175598	0.292993
	LRRC23	-0.726403	2.67095	0.0175683	0.292993
	ECT2L	1.77305	-1.85947	0.0175723	0.292993
	NMNAT1	-0.892821	5.05928	0.017584	0.292993
	CCDC144CP	1.27181	-0.387193	0.0175862	0.292993
	LOC101928539	3.23015	-2.48612	0.017591	0.292993
	RNLS	-0.594845	2.41505	0.0176145	0.292993
	LOC105372179	3.21728	-3.90218	0.0176152	0.292993
	MS4A10	2.85753	-3.03539	0.0176335	0.292993
	TRAPPC2B	-0.700963	2.2399	0.0176428	0.292993
	CHCHD2	-0.646949	7.81092	0.0176502	0.292993
	LOC102724434	3.6468	-2.59888	0.0176966	0.293112
	C7orf31	1.17208	-0.661911	0.0177241	0.293112
	MIEN1	-0.841972	4.16744	0.0177305	0.293112
	LOC100506444	3.4188	-2.38315	0.0177504	0.293112
	PPP1R36	1.96295	-1.30198	0.0177938	0.293112
	CCL2	1.81841	2.05343	0.0178008	0.293112
	SLC19A3	1.6802	0.245355	0.0178065	0.293112
	ENDOU	1.49482	-1.80453	0.0178143	0.293112
	LOC440028	2.10274	-1.36746	0.0178185	0.293112
	PSMB10	-1.02095	5.52017	0.0178545	0.293112
	FAM72D	1.38193	-0.804746	0.0178706	0.293112
	GNG4	2.4611	-1.85634	0.0178719	0.293112
	FOXO1	0.730435	5.18357	0.0178839	0.293112
	ATP6V0A4	2.95094	-2.62962	0.0178974	0.293112
	SKA1	2.80852	-1.30439	0.017945	0.293523
	PPP1R15B	1.06308	4.30239	0.0179728	0.293523
	TRPM5	2.73531	-1.57115	0.017974	0.293523
	ANKRD33B	1.12213	4.18976	0.0180192	0.2936
	C1orf210	3.34816	-3.06435	0.0180421	0.2936
	LOC101927058	3.8528	-2.96139	0.0180477	0.2936
	MCF2	2.22905	-1.96548	0.0180552	0.2936
	GALNT16	0.661656	3.39409	0.0180689	0.2936
	FRMD5	2.32785	-1.7335	0.0180841	0.2936
	PCK1	1.69423	1.12614	0.0181215	0.2936
	PALM2	1.18396	0.186536	0.0181283	0.2936
	FIS1	-0.768187	7.53112	0.0181431	0.2936
	KIAA0040	0.836	3.62532	0.0181589	0.2936
	CIB2	-1.19628	3.4611	0.0181676	0.2936
	NHEG1	3.31807	-3.60189	0.0182795	0.295131
	CLDN11	0.757658	0.832075	0.0183216	0.295532
	PTGER4	1.16509	3.33437	0.0183579	0.295641
	CD83	1.55474	1.08441	0.018363	0.295641
	NENF	-0.684713	5.53007	0.0184249	0.296199
	LOC101928107	3.37634	-3.39913	0.0184323	0.296199
	GLB1L2	-1.11372	0.772945	0.0185242	0.296423
	LOC100505918	2.93056	-2.83082	0.0185471	0.296423
	C2orf66	4.40005	-2.47988	0.0185509	0.296423
	S100P	2.04407	-2.17514	0.0185615	0.296423
	MBD3L3	3.51494	-2.72735	0.0185653	0.296423
	LOC729970	1.48013	-0.685364	0.0185833	0.296423
	REPS2	1.11303	-0.187061	0.0185879	0.296423
	SNRPD2	-0.918406	5.53193	0.0186069	0.296423
	CYP27A1	-0.645244	5.09906	0.0186169	0.296423
	CDC20B	3.14285	-2.51266	0.0186412	0.296423
	TAT	3.25848	-2.27396	0.018648	0.296423
	MDH1	-0.761765	8.50038	0.0186543	0.296423
	COX4I1	-0.772649	8.78103	0.0186932	0.296766
	NHLH1	2.14513	-1.51061	0.018757	0.297255
	TMIGD1	3.47339	-3.64177	0.0187671	0.297255
	TSACC	2.71181	-0.978081	0.0188095	0.297255
	LOC101927596	2.73413	-3.70319	0.0188167	0.297255
	WBSCR17	1.04125	1.22524	0.0188235	0.297255
	CYP1A2	3.49835	-1.80131	0.0188614	0.297255
	PLK4	1.66874	-1.16235	0.018905	0.297255
	PSMD14	-0.680695	4.85458	0.0189112	0.297255
	LOC105373782	3.22391	-4.3287	0.01892	0.297255
	MRPS28	-0.660042	4.9576	0.018933	0.297255
	ARMC9	1.15687	0.580059	0.0189437	0.297255
	LINC01213	3.60266	-2.90446	0.0189443	0.297255
	TGFBR3	0.734288	4.49961	0.0189501	0.297255
	ARMCX4	0.762323	3.87307	0.019019	0.298063
	LINC00243	3.09573	-2.61612	0.0190417	0.298145
	DSC2	1.16957	0.146441	0.0190964	0.298728
	LOC105371335	4.13268	-4.23756	0.0191155	0.298754
	LOC101927780	3.13915	-1.94419	0.019136	0.2988
	CXADR	1.77437	-1.64118	0.0192168	0.298915
	DSG2	0.855078	1.55721	0.0192229	0.298915
	LPAR4	1.83353	-2.28575	0.0192296	0.298915
	DAW1	3.27353	-3.30987	0.0192415	0.298915
	BTG1	1.23207	4.58927	0.0192549	0.298915
	GLRX3	-0.59898	4.06141	0.019255	0.298915
	DUXAP8	1.28381	-0.789753	0.019266	0.298915
	MRPL34	-0.680133	5.84624	0.0192832	0.298915
	SAT1	1.27889	4.98208	0.0193291	0.298931
	DHRS7C	-0.93257	7.18839	0.0193461	0.298931
	OLR1	3.59362	-2.41552	0.0193751	0.298931
	TM4SF1	1.19817	5.42959	0.019389	0.298931
	SEMA3D	1.66717	-0.992398	0.0194032	0.298931
	LOC101927650	3.64553	-4.14348	0.0194388	0.298931
	LINC00668	3.34674	-2.67078	0.0194467	0.298931
	RGS4	1.8118	-0.460166	0.0194578	0.298931
	LOC644838	3.83701	-3.36797	0.0194597	0.298931
	UBB	-0.620976	9.83668	0.0194678	0.298931
	LOC101928514	2.071	-1.55638	0.0194875	0.298931
	ELF4	0.809139	1.62113	0.0194992	0.298931
	CH25H	3.04244	0.201415	0.0195115	0.298931
	NCOA7	0.916037	2.53131	0.0195592	0.299255
	LINC01387	3.36085	-4.18588	0.0195787	0.299255
	MSR1	1.02457	0.864058	0.0195851	0.299255
	NUTF2	-0.544898	5.36795	0.0196243	0.299586
	ZNF367	1.09382	0.990186	0.0196458	0.299647
	TSPAN5	-1.15375	1.40347	0.0197079	0.300326
	ATP5O	-0.793768	7.49717	0.0197313	0.300414
	NKAIN3	2.40093	-2.52677	0.0197892	0.300549
	CD44	1.05978	4.32046	0.0197899	0.300549
	FASN	1.268	5.93009	0.0197929	0.300549
	MYBPC2	-0.961018	12.0881	0.0198317	0.300872
	ZNF611	0.929347	0.8531	0.0198556	0.300874
	LOC100287036	-0.77169	1.63209	0.0198747	0.300874
	MTSS1L	-0.84132	7.18204	0.0199219	0.300874
	GABRG2	4.12972	-2.85241	0.019922	0.300874
	ZNF829	0.933172	0.465079	0.0199303	0.300874
	LOC100271832	3.26154	-3.5125	0.0199374	0.300874
	UQCRH	-0.868632	7.86903	0.01998	0.30114
	PIGH	-0.704145	3.04403	0.0200213	0.30114
	POM121L8P	2.07273	-0.241537	0.0200251	0.30114
	CTH	1.62479	0.708351	0.0200255	0.30114
	AK1	-0.905846	9.23696	0.0200818	0.301721
	SLC7A14	2.96837	-0.909914	0.0201493	0.30247
	FGF21	2.06784	-1.67016	0.020184	0.302725
	PAIP1	-0.711407	6.86975	0.0202562	0.303541
	UBA3	-0.550833	4.54194	0.0203043	0.303542
	MAPKAP1	-0.709158	6.56232	0.0203097	0.303542
	ZIM3	3.18134	-3.26112	0.0203099	0.303542
	ILDR1	3.64591	-2.56001	0.0203272	0.303542
	FAHD1	-0.596252	4.44209	0.0203759	0.304002
	MELK	2.11004	-1.57333	0.0204251	0.304226
	TRIM29	1.42418	-0.873907	0.0204464	0.304226
	NTM-IT	3.53044	-3.68958	0.0204546	0.304226
	TPH1	1.87036	-2.33273	0.020462	0.304226
	SMIM10L1	-0.677339	5.09237	0.0205139	0.304409
	CRYGB	3.75082	-4.35901	0.0205298	0.304409
	SNAP91	2.23836	-1.55529	0.0205389	0.304409
	NEURL1	-0.862875	7.05284	0.0205456	0.304409
	LOC101929504	3.29967	-2.92307	0.020585	0.304434
	LOC102724053	3.48427	-3.91097	0.020599	0.304434
	LINC01268	3.17201	-3.19581	0.0206296	0.304434
	FAM171B	1.28708	0.84616	0.020638	0.304434
	FOSL1	1.83029	0.0465824	0.0206391	0.304434
	C10orf126	2.95933	-2.95682	0.0206541	0.304434
	LOC286059	2.6081	-3.14338	0.0207079	0.304809
	LOC100506747	2.67067	-2.99268	0.0207152	0.304809
	CXCR2	-1.48034	-0.61028	0.0207417	0.304937
	LINC00294	0.784897	1.28834	0.020765	0.305017
	PPP1R7	-0.604656	5.37678	0.0208081	0.30511
	TMA7	-0.81656	6.01138	0.0208219	0.30511
	ERC2-IT1	3.37345	-2.96455	0.0208249	0.30511
	ANTXR1	0.698773	4.75351	0.0208849	0.305501
	PRKACG	3.10998	-1.78843	0.0208991	0.305501
	PIGR	2.90924	-1.84285	0.020925	0.305501
	TF	1.52921	1.18784	0.0209381	0.305501
	NME2	-0.681307	6.88777	0.0209429	0.305501
	INE1	0.879055	0.284734	0.0209685	0.305501
	LCE3B	4.09548	-4.19849	0.0209766	0.305501
	IMMP1L	-0.750192	2.60007	0.0209998	0.305532
	LOC101927142	3.21739	-3.25883	0.021033	0.305532
	DNAJB1	1.3614	6.69387	0.0210357	0.305532
	VSTM1	3.30896	-3.05726	0.0210502	0.305532
	LOC105372626	4.01583	-4.31165	0.0210779	0.305633
	EPHA7	2.00153	-1.17257	0.0210929	0.305633
	GUCY2F	3.60729	-2.39959	0.0211307	0.305921
	ANXA1	1.00455	5.24105	0.0211531	0.305987
	LOC101928973	3.69837	-4.05605	0.0212112	0.306062
	LOC102723427	3.30212	-3.97242	0.0212583	0.306062
	CD109	0.922973	2.27267	0.0212738	0.306062
	IER3	1.4284	3.522	0.0212837	0.306062
	OVOL1	2.96658	-2.59559	0.021284	0.306062
	LOC101927630	4.1589	-4.31244	0.0212949	0.306062
	RGS14	-0.869053	3.06506	0.0212955	0.306062
	LOC100289333	2.34151	-3.49975	0.0213065	0.306062
	MRGPRE	3.15755	-2.6144	0.0213194	0.306062
	TRPC1	1.08805	0.844462	0.0213977	0.306857
	PDZK1	1.3278	-1.25426	0.0214429	0.306857
	LOC285889	2.15253	-2.21088	0.0214511	0.306857
	LOC100130899	2.43677	-2.12774	0.0214608	0.306857
	LOC642929	2.86701	-3.132	0.0214646	0.306857
	GYPB	4.10407	-4.34489	0.021517	0.307267
	SF3B5	-0.649008	5.10771	0.0215292	0.307267
	CRAT8	3.61333	-3.37759	0.0216712	0.308523
	RDH14	-0.56118	4.37458	0.0216717	0.308523
	IRGC	2.64979	-2.72798	0.0216885	0.308523
	IGF2BP1	2.70378	-0.364036	0.0217042	0.308523
	2014-09-01	3.45559	-2.2198	0.0217074	0.308523
	CTD-2201E9.1	3.64203	-3.13237	0.0218015	0.309498
	LOC100506085	3.22568	-2.49731	0.0218122	0.309498
	CDH16	2.6782	-2.27594	0.0218492	0.309619
	UGT8	2.42748	-1.97214	0.0219134	0.309619
	CCL11	3.47045	-2.69955	0.0219142	0.309619
	ULK4P2	1.28804	-0.946923	0.0219227	0.309619
	ULK4P1	1.28804	-0.946923	0.0219265	0.309619
	NDUFB10	-0.793205	7.92814	0.0219315	0.309619
	LOC101927526	3.55217	-2.48878	0.0219475	0.309619
	LOC440910	2.75721	-2.43624	0.0219745	0.309744
	TLR6	1.21806	-0.244492	0.022057	0.310621
	ZNF724P	2.60524	-3.66678	0.0220759	0.310621
	TBX18	0.925835	2.11953	0.0220912	0.310621
	ISCA2	-0.647706	4.14169	0.0221544	0.311182
	INSC	1.98748	-1.76633	0.0221675	0.311182
	ISY1	-0.575604	4.62919	0.0222728	0.312243
	TGIF2	0.914548	1.43803	0.0222796	0.312243
	IKBKB	-0.719948	5.46084	0.0223007	0.312283
	XCL1	2.42817	-3.36835	0.0223246	0.312362
	MID1	1.11195	0.630124	0.0224578	0.313657
	LOC100996251	1.35699	-1.35608	0.0224779	0.313657
	SLC38A1	1.0023	3.73623	0.0224808	0.313657
	LOC105375401	3.15343	-2.91504	0.0224905	0.313657
	LOC388692	1.14154	0.693989	0.0225174	0.313661
	LINC00710	3.68044	-2.88077	0.0225275	0.313661
	OAZ1	-0.659227	9.13888	0.0225827	0.314005
	THSD7A	0.907975	0.803431	0.022601	0.314005
	MAP6D1	-0.83656	4.10332	0.0226073	0.314005
	LOC102723727	3.19895	-3.76517	0.0226521	0.314371
	SHH	2.583	-2.02598	0.0227676	0.315393
	LOC339666	2.01548	-2.44907	0.0227699	0.315393
	GAB3	0.878334	1.19008	0.0227811	0.315393
	NSUN6	1.02337	0.935384	0.022843	0.315995
	CGN	1.74264	-1.4982	0.0228869	0.316346
	OR7E156P	2.86544	-2.8381	0.0229574	0.31637
	NXF1	0.834234	5.6868	0.0229702	0.31637
	OLIG1	1.50139	0.639151	0.0229893	0.31637
	HCG2040054	2.46031	-3.39848	0.0230008	0.31637
	C6orf203	-0.816465	3.32207	0.0230076	0.31637
	LOC441454	1.68894	-0.450675	0.0230345	0.31637
	TRPM3	1.54415	-1.19671	0.0230371	0.31637
	CXCL1	2.5691	-0.595882	0.0230384	0.31637
	CMC2	-0.77254	3.85572	0.0230552	0.31637
	CYP27C1	1.21977	-0.990937	0.0231188	0.316568
	CCL22	2.93129	-2.20762	0.0231377	0.316568
	BAZ1A	1.10834	3.84332	0.0231396	0.316568
	BMS1P5	0.658888	2.53492	0.0231572	0.316568
	MS4A2	1.05713	-0.111554	0.0231622	0.316568
	TCAF2	0.929264	0.814679	0.0231838	0.31661
	DCST2	1.12487	-1.26087	0.0232846	0.317069
	CCEPR	2.89502	-2.8733	0.0232923	0.317069
	DLEU7	1.91804	-1.77426	0.0233048	0.317069
	SLC2A7	3.40164	-3.37896	0.0233054	0.317069
	TEKT2	2.46913	-2.98398	0.0233101	0.317069
	CRY1	0.827467	3.31661	0.023431	0.317945
	LOC105370792	0.874836	0.932493	0.0234386	0.317945
	CT45A7	3.38742	-0.998229	0.0234609	0.317945
	TPM2	-0.944097	14.4672	0.0234672	0.317945
	NME1-NME2	-0.681967	6.83882	0.023468	0.317945
	CT45A10	3.20988	-2.9343	0.0234963	0.317945
	SLC25A26	-0.614845	4.34523	0.0235093	0.317945
	IER5L	1.2184	3.3072	0.0235232	0.317945
	LINC01111	3.20362	-3.37377	0.0235431	0.317962
	LEP	1.72693	1.47417	0.0235829	0.318007
	FLVCR1	1.06491	1.4846	0.0235836	0.318007
	TES	0.811183	2.90539	0.0236622	0.318274
	PRELID3A	0.974102	-0.628048	0.0236627	0.318274
	CLEC19A	3.38385	-2.0929	0.0236817	0.318274
	ITGAE	-0.719941	3.20474	0.0236936	0.318274
	DNAJB13	1.59458	-2.65707	0.0237016	0.318274
	ABHD12B	2.33778	-2.89832	0.0237151	0.318274
	NTRK3	1.05613	1.20554	0.0238058	0.318837
	BANCR	3.36089	-3.54619	0.0238063	0.318837
	HTRA4	2.6487	-2.6111	0.023813	0.318837
	CYP2B6	2.84925	-2.47481	0.023848	0.319055
	SLC6A4	1.98245	-1.27716	0.0238895	0.319361
	RPL37A	-0.778904	9.45747	0.0239496	0.319723
	TRIM71	3.19039	-1.05816	0.023954	0.319723
	SNTN	3.658	-3.068	0.0240225	0.320387
	SNHG6	-0.848944	5.91476	0.0240618	0.320662
	LINC01563	-0.940477	0.960862	0.0240956	0.320862
	RIMS2	2.6642	-1.40159	0.0241932	0.32167
	DPM3	-0.686509	3.72843	0.0241939	0.32167
	FAM46A	0.851858	3.11335	0.0242231	0.321684
	ZBP1	1.52291	-1.6971	0.0242326	0.321684
	SERF1B	-0.841934	5.85408	0.0242604	0.321697
	SERF1A	-0.841875	5.85449	0.0242712	0.321697
	PTGER4P2-CDK2AP2P2	2.26988	-0.963897	0.0243068	0.321919
	GPBAR1	1.00602	-0.342626	0.0243378	0.32208
	CYR61	1.29564	6.44086	0.024437	0.322459
	MRPL37	-0.594169	6.03522	0.0244597	0.322459
	BAGE3	1.66426	-1.73364	0.0244693	0.322459
	BAGE2	1.66426	-1.73364	0.0244723	0.322459
	ELMO1	0.733053	2.23833	0.0244987	0.322459
	TROAP	1.64212	-1.79562	0.024511	0.322459
	TMEM217	1.22956	-0.311099	0.0245385	0.322459
	TMPRSS11E	3.36297	-2.78951	0.0245626	0.322459
	MYH1	-1.10194	13.8966	0.0245852	0.322459
	LOC101929234	1.77595	-2.18861	0.0245905	0.322459
	SARNP	-0.567797	4.98696	0.0246058	0.322459
	CRAT37	3.6174	-3.4329	0.0246189	0.322459
	BAGE5	1.73577	-1.72425	0.024626	0.322459
	BAGE4	1.73577	-1.72425	0.0246305	0.322459
	LINC00844	-1.58519	0.270784	0.0246535	0.322514
	SLX4IP	1.13445	0.307334	0.0246887	0.322727
	LOC101928008	2.72763	-3.32954	0.0247402	0.323027
	B4GALT3	1.0474	3.92204	0.024765	0.323027
	LINC01206	3.47234	-1.44851	0.0247683	0.323027
	NDUFA7	-0.799777	5.77526	0.0247981	0.323169
	COX14	-0.715224	6.06309	0.0248316	0.323281
	MORC1	3.19508	-2.97271	0.0248445	0.323281
	ARID5B	1.21724	4.47594	0.0248929	0.323664
	PNKD	-0.622279	4.81196	0.0250126	0.324669
	BIRC3	1.3229	1.81871	0.0250392	0.324669
	BTBD6	-0.799373	7.30197	0.0250418	0.324669
	LOC101928902	3.55167	-3.3616	0.0250505	0.324669
	FAM71D	2.86379	-3.48896	0.0250759	0.324669
	LINC01251	3.97608	-4.37974	0.0251101	0.324669
	ARL2	-0.59567	5.65372	0.0251492	0.324669
	LINC01265	3.10871	-3.97169	0.025161	0.324669
	TMEM205	-0.630051	5.38151	0.0251648	0.324669
	LOC101929125	2.03499	-2.8651	0.0251672	0.324669
	HCG22	2.54274	-2.87863	0.0251871	0.324669
	LOC102724708	1.75438	-1.04596	0.025198	0.324669
	PRKCG	2.73649	-2.33892	0.0252589	0.325095
	LINC01481	1.34975	0.0577146	0.0252691	0.325095
	ZNF98	2.25405	-2.98038	0.0253554	0.325862
	PSMA8	1.9266	-2.42397	0.0253742	0.325862
	CD14	0.78302	3.81821	0.0253859	0.325862
	PSMD4	-0.652507	7.50556	0.0254812	0.32684
	AKR1C2	-0.833146	4.99557	0.0255416	0.327263
	PSMB3	-0.575712	5.31024	0.0255704	0.327263
	SMDT1	-0.730301	5.85102	0.0255798	0.327263
	TCF7L1	0.666166	3.06296	0.0255915	0.327263
	MTCP1	-0.762089	3.2362	0.0256099	0.327263
	HPSE	1.33061	-1.14821	0.0256333	0.327318
	ANGPTL5	1.48001	-0.33383	0.0256569	0.327375
	FUNDC2P2	-1.02325	-0.126996	0.0256944	0.327433
	LINC00330	2.21465	-1.4714	0.0257114	0.327433
	CACNG8	1.18885	1.10197	0.0257743	0.327433
	ATRAID	-0.615197	5.89623	0.02579	0.327433
	PKHD1L1	1.53996	-0.581441	0.0257914	0.327433
	HDAC11	-0.827749	5.74235	0.0258045	0.327433
	C3orf18	-0.720039	4.66755	0.0258071	0.327433
	STX11	1.10324	1.92534	0.0258147	0.327433
	HIST2H2BA	1.56195	-2.59875	0.0259105	0.32824
	TMTC4	-0.63447	3.2651	0.0259998	0.32824
	LOC100506682	3.33711	-3.69276	0.0260017	0.32824
	RPS14P3	-2.01573	1.82054	0.0260044	0.32824
	ELOVL7	1.39834	-1.00776	0.0260113	0.32824
	TMEM156	2.84024	-2.72566	0.0260335	0.32824
	BUB1B	1.65484	-1.55997	0.0260348	0.32824
	LINC00477	2.82968	-2.85559	0.0260433	0.32824
	MAP7D2	1.12647	-0.0119226	0.0260554	0.32824
	GPC6	0.854808	1.12833	0.0260874	0.32824
	PAQR5	1.34406	-0.711306	0.0260991	0.32824
	PGAM2	-0.925393	10.1789	0.0261087	0.32824
	PTS	-0.858043	3.72306	0.0261679	0.328336
	S100A1	-1.0061	8.99099	0.0261881	0.328336
	HEXIM2	-1.0667	5.80161	0.0261994	0.328336
	OR4K2	2.96855	-3.52829	0.0262101	0.328336
	S100G	4.20028	-4.26992	0.0262123	0.328336
	ATP5H	-0.854074	7.41342	0.0262465	0.328523
	FKBP3	-1.05008	6.94707	0.0262728	0.328563
	SCGB2A2	4.17057	-4.26523	0.0262881	0.328563
	PLEKHH2	0.993012	1.10732	0.0263382	0.328947
	LOC102723322	3.04435	-4.02367	0.0263573	0.328947
	ACSM5	-0.818716	3.75963	0.0264252	0.329553
	SFPQ	0.868513	5.76762	0.0265033	0.330122
	ZNF358	-0.817531	7.46637	0.0265702	0.330122
	GABRE	1.15357	0.950292	0.0265886	0.330122
	RRAGD	-0.652394	6.78766	0.0265893	0.330122
	LMO7DN	2.22574	-2.5308	0.0266008	0.330122
	NSMCE1	-0.626104	4.20654	0.0266207	0.330122
	LINC00941	2.23863	-2.6922	0.0266241	0.330122
	DAAM2	-0.725196	5.85723	0.0266252	0.330122
	HPVC1	3.65296	-3.46838	0.0267645	0.330995
	LINC00486	2.6759	-2.6629	0.0267691	0.330995
	RPL26L1	-0.683361	2.34276	0.0267922	0.330995
	LOC100287896	-0.664365	2.29367	0.0268017	0.330995
	CASC6	3.52972	-3.75423	0.0268039	0.330995
	REL	1.01916	2.47339	0.0268118	0.330995
	SPATA24	-0.734359	2.14264	0.0268393	0.331095
	TMEM42	-0.611801	2.93444	0.0268784	0.331339
	EFNB2	0.856015	4.31051	0.0269205	0.331546
	FNDC5	-0.746387	7.4615	0.0269449	0.331546
	LKAAEAR1	2.86616	-2.95667	0.0269534	0.331546
	CLDN4	1.04286	0.0488159	0.0270058	0.331744
	TPTE2P1	1.57993	-1.16606	0.0270083	0.331744
	STEAP3	-0.557659	5.06513	0.0270571	0.332106
	MLXIPL	0.675341	4.85484	0.0271843	0.333226
	CSF2	3.93701	-3.99901	0.0271874	0.333226
	DYDC1	3.61706	-3.53634	0.0273063	0.334443
	DPCD	-0.709944	2.16348	0.027525	0.336584
	ABCB1	1.16196	0.504495	0.0275294	0.336584
	PRSS12	0.998862	0.511909	0.0275401	0.336584
	SDHB	-0.66858	6.6577	0.0276726	0.337504
	TREML3P	3.01155	-3.06946	0.0276839	0.337504
	LINC00911	3.79196	-4.41827	0.0276944	0.337504
	FBXO25	-0.59065	3.45485	0.0277197	0.337504
	LOC101928335	3.32537	-3.65934	0.027733	0.337504
	LNP1	-0.706933	1.71218	0.0277338	0.337504
	LINC01138	1.24209	-0.423424	0.0277642	0.337633
	LOC101928403	1.96627	-2.40764	0.0278028	0.337863
	LOC101929565	4.45637	-4.27848	0.0278377	0.338047
	CDCA8	1.66016	-1.40001	0.0278822	0.338143
	LOC100505478	3.08774	-3.92599	0.0278853	0.338143
	LY6K	-1.09838	3.04022	0.0279794	0.338587
	INTS6L	1.2368	1.27946	0.0279876	0.338587
	BCAS1	1.78322	-1.49943	0.0279918	0.338587
	LOC105376351	2.91423	-4.05421	0.0280011	0.338587
	MRPL18	-0.560014	4.78721	0.0280321	0.33867
	TRIM49	2.91983	-2.71537	0.0280946	0.33867
	RUNX2	1.08589	-0.516868	0.0280994	0.33867
	CITED2	0.831081	6.00732	0.0281064	0.33867
	LINC01436	2.42521	-2.17972	0.0281592	0.33867
	ABL2	0.923583	3.50755	0.0281697	0.33867
	UQCRFS1	-0.697642	7.7722	0.0281856	0.33867
	OCLN	1.19284	-0.219451	0.0281985	0.33867
	CCDC192	-0.901206	0.204436	0.0282445	0.33867
	MERTK	0.87917	1.73562	0.0282451	0.33867
	SMKR1	1.78876	-2.52338	0.0282454	0.33867
	CHCHD10	-0.80463	7.93015	0.0282516	0.33867
	LOC100996634	1.73612	-1.69506	0.0282654	0.33867
	TPI1P3	-0.945014	0.466178	0.028318	0.339062
	NTRK2	0.803822	3.89513	0.0283587	0.339312
	EMC6	-0.722842	5.55402	0.028514	0.340717
	LOC101928858	2.35813	-3.15075	0.028516	0.340717
	RARRES1	1.02693	0.0343891	0.0285591	0.340928
	CLDN19	2.16573	-1.56943	0.0285844	0.340928
	CLYBL	-0.680818	3.50608	0.0285935	0.340928
	NDUFAF5	-0.755037	3.67018	0.0286345	0.341015
	TIMM13	-0.790582	6.2292	0.028673	0.341015
	ICAM1	1.09755	3.89426	0.0286773	0.341015
	RNF181	-0.590904	4.21973	0.0286806	0.341015
	NCAPH	1.51802	-0.79323	0.0287341	0.341177
	SAMM50	-0.65136	6.85947	0.0287477	0.341177
	NDUFS2	-0.672393	7.98485	0.028754	0.341177
	PGA3	1.43774	-0.452133	0.0287895	0.341362
	C4orf19	1.43214	-1.4186	0.0289158	0.342622
	AIMP2	-0.840485	6.34221	0.0290156	0.343521
	MARVELD3	1.86314	-1.64438	0.0290319	0.343521
	LCE6A	2.83052	-4.01738	0.029078	0.343828
	RPS25	-0.734717	8.65467	0.0291052	0.343913
	AP1B1P1	3.57756	-3.30705	0.0291462	0.344008
	COL12A1	0.623487	5.24825	0.0291735	0.344008
	ATF4	-0.636448	8.73752	0.0291737	0.344008
	GAP43	1.47988	-1.42697	0.0292337	0.344048
	ACKR2	1.00916	-1.39098	0.0292366	0.344048
	SLMO2-ATP5E	-0.822072	6.056	0.0292647	0.344048
	ARHGEF9-IT1	4.28503	-4.24638	0.0292689	0.344048
	GTF3A	-0.766367	7.12094	0.0292777	0.344048
	CDC26	-0.712379	3.4749	0.0293011	0.344087
	TIMMDC1	-0.657834	5.75404	0.0293787	0.344762
	LSM1	-0.583755	3.91263	0.0294057	0.344841
	TRIM59	1.63331	-1.26189	0.0294792	0.345329
	CDR2	0.917822	3.02278	0.0294877	0.345329
	CPT1A	0.646671	4.33546	0.0295749	0.345709
	GINS4	1.23715	-0.123335	0.0295881	0.345709
	LOC102546299	3.7221	-4.11364	0.0295967	0.345709
	TRH	3.0534	-3.4702	0.029601	0.345709
	LINC00942	2.3855	-1.71529	0.029641	0.345755
	ARHGAP11A	-1.1256	1.26602	0.0296633	0.345755
	NMBR	3.32001	-2.96578	0.0296656	0.345755
	PRC1	1.09475	1.46101	0.029718	0.345904
	SERF2	-0.644591	7.67801	0.0297189	0.345904
	MC5R	3.31972	-3.04108	0.0297475	0.346002
	COX11	-0.519642	5.30907	0.0297763	0.346101
	EFHC2	2.07447	-2.02869	0.0298385	0.346589
	PLVAP	0.855134	4.71975	0.0299272	0.347324
	FCGR1A	1.72235	-1.72813	0.0299424	0.347324
	GCG	3.9539	-3.35976	0.0299708	0.34741
	OR2G3	3.27246	-3.62723	0.0299905	0.34741
	SNAPIN	-0.645622	4.68456	0.0300772	0.348144
	WBSCR28	3.01906	-3.17824	0.0300945	0.348144
	PDCL3	-0.66579	3.90956	0.030118	0.34818
	FLJ40194	3.17718	-3.78403	0.0302005	0.348897
	LOC407835	-0.919785	1.05829	0.0302502	0.349141
	CT45A4	3.46664	-1.60652	0.0302624	0.349141
	CCHCR1	-0.977526	5.21803	0.0303133	0.349492
	UCHL3	-0.690674	3.09954	0.0303376	0.349536
	MEP1B	2.20789	-3.1157	0.030367	0.34964
	NPIPB6	1.59444	-0.458309	0.0304097	0.349677
	LOC101926940	2.03807	-2.77353	0.0304111	0.349677
	LINC00959	-0.65919	1.63523	0.0304415	0.349791
	LINC01180	2.61518	-3.16416	0.0305291	0.350234
	DNAJC5G	2.77501	-2.78941	0.0305477	0.350234
	FZD10	0.890346	0.729631	0.0305799	0.350234
	NDUFB8	-0.757553	7.27469	0.0305805	0.350234
	ERCC1	-0.598064	5.48735	0.0305825	0.350234
	LOC389641	1.56094	-1.70342	0.0306054	0.350262
	RPS14	-0.797241	9.38128	0.0306584	0.350633
	ARPC5L	-0.748241	5.54899	0.0306803	0.35065
	DOCK10	0.856107	1.00208	0.0307625	0.351355
	LOC101928809	2.72863	-3.50606	0.0308572	0.352006
	PLEKHA5	0.979309	1.63487	0.0308607	0.352006
	LINC00449	1.78338	-3.02394	0.0309125	0.352192
	TFAP2B	2.9963	-1.53378	0.0309313	0.352192
	MIR503HG	1.88777	-1.25057	0.0309389	0.352192
	XG	0.978058	1.37227	0.030982	0.352449
	CXCL3	2.06737	0.0438676	0.0310049	0.352475
	CSTL1	3.2304	-3.61691	0.0310461	0.352708
	LOC101928161	2.85278	-3.88774	0.0310921	0.352997
	COX6B1	-0.759035	7.48897	0.0311211	0.353092
	CA8	0.901013	1.97251	0.0311492	0.353152
	IL1R1	0.778579	3.73365	0.0311723	0.353152
	LINC00619	2.25646	-2.97242	0.0311884	0.353152
	GAGE1	3.7282	-3.25293	0.0313013	0.354196
	NDUFA4	-1.01482	8.15835	0.0314791	0.355754
	LINC01549	3.47566	-4.1593	0.0314806	0.355754
	CCL16	2.448	-2.19896	0.0315229	0.355997
	ERN2	2.07202	-1.99419	0.0315808	0.356415
	ALLC	2.52772	-3.32326	0.0316821	0.356994
	CCDC43	-0.545663	5.09456	0.0316838	0.356994
	FAM81B	2.4551	-3.46308	0.0317137	0.356994
	MT2A	1.12943	5.72903	0.0317221	0.356994
	S100B	1.33957	0.960484	0.031757	0.356994
	ZSCAN12	0.753525	0.330557	0.0317574	0.356994
	CABP5	2.81707	-2.81716	0.0317915	0.357142
	VAV3	0.813129	-0.126402	0.0318279	0.357316
	IKZF3	1.29917	0.155135	0.0319221	0.35805
	DEFB118	2.75402	-3.05389	0.0319351	0.35805
	DGCR6	-0.870802	7.16809	0.0319579	0.358071
	LOC105371795	-1.15068	5.44904	0.0320068	0.358148
	SLC28A3	2.24167	-2.1536	0.0320254	0.358148
	LOC100129518	1.08319	-1.20069	0.0320419	0.358148
	ZNF503	0.784228	3.18286	0.0320486	0.358148
	JTB	-0.640173	6.35206	0.0321601	0.35916
	LY9	1.74378	-1.8622	0.0322481	0.359549
	MGC27345	0.748418	1.96905	0.0322495	0.359549
	MX2	0.920993	1.51185	0.0322633	0.359549
	LOC400002	3.33443	-1.58736	0.0322791	0.359549
	UGGT2	0.874727	1.41248	0.0323091	0.359649
	NDUFA2	-0.761377	5.72817	0.0323524	0.359896
	MFAP5	1.3351	5.09599	0.0323766	0.359932
	ITGAM	0.703351	2.96194	0.0325162	0.360831
	XKR4	1.91654	-1.57843	0.0325199	0.360831
	LINC01030	3.69795	-3.98692	0.0325208	0.360831
	EBAG9	-0.560663	4.16015	0.0325703	0.361145
	MAGEB5	4.6124	-4.13069	0.0326686	0.36141
	TMEM150A	-0.570102	4.35612	0.0326927	0.36141
	LOC101927653	1.73728	-2.24852	0.0327101	0.36141
	EMC7	-0.541286	4.63336	0.032715	0.36141
	SIK1	1.17263	3.78531	0.0327249	0.36141
	EMB	0.947504	1.38494	0.0327623	0.36141
	DUXA	3.01193	-1.45971	0.0327774	0.36141
	MIR3663HG	3.6835	-2.67521	0.0327781	0.36141
	SPATA42	2.35839	-2.93861	0.0327844	0.36141
	TNFRSF12A	1.43617	4.75392	0.0328341	0.361725
	LOC100507195	2.5286	-3.22222	0.0328924	0.361916
	FAM78A	-0.643756	5.76059	0.0328937	0.361916
	TENM2	1.07774	-0.248171	0.0329715	0.362184
	LOC102724428	1.17087	3.78605	0.032998	0.362184
	TRABD2A	1.50481	-1.0437	0.0330252	0.362184
	TPTE2P3	1.86522	-2.39455	0.0330618	0.362184
	RASAL1	2.18296	-2.20124	0.0330646	0.362184
	ITPRIP	0.79534	3.39861	0.0330865	0.362184
	ADGRG6	0.80231	0.933017	0.033103	0.362184
	VSIG4	0.921772	1.85409	0.0331056	0.362184
	ADRBK2	0.914937	1.86079	0.0331362	0.362184
	TRIM49C	3.25828	-2.69428	0.0331509	0.362184
	HOXC5	-0.838798	2.07743	0.0331694	0.362184
	CMAHP	1.33084	1.44409	0.0331723	0.362184
	RPSAP58	-0.742751	6.02425	0.0332003	0.362258
	OR7G3	3.24846	-3.54888	0.0332605	0.362683
	LOC100288069	0.790806	0.448839	0.0333203	0.363104
	KRT9	3.23241	-2.728	0.0334375	0.364149
	ARL6IP1	0.922131	4.80644	0.0335204	0.364724
	LINC00635	3.37244	-3.41612	0.0335329	0.364724
	GPC3	0.881118	2.62691	0.0336092	0.365307
	SNX21	-0.812011	6.24877	0.0336292	0.365307
	RIN2	0.534046	3.81918	0.0337222	0.365602
	MYHAS	-0.869379	6.02876	0.0337399	0.365602
	POTEE	-1.40533	2.26829	0.0337419	0.365602
	CLEC2A	3.51547	-3.58383	0.0337613	0.365602
	ATP1A3	1.45505	-1.72336	0.0337858	0.365602
	LOC105371267	2.80718	-3.76106	0.0338352	0.365602
	LINC00696	2.86093	-2.2226	0.0338403	0.365602
	BEND2	2.5468	-1.96218	0.0338483	0.365602
	SPECC1	0.663983	2.66194	0.0338639	0.365602
	ECM1	0.736065	2.52614	0.0338702	0.365602
	TSPAN1	1.10179	-1.37009	0.0339211	0.365682
	FAM86JP	-0.926978	1.0019	0.0339419	0.365682
	P2RX7	0.98758	0.519929	0.0339485	0.365682
	TMEM106A	0.712737	0.764568	0.0339632	0.365682
	PTPRH	1.50476	-1.13928	0.0340006	0.365855
	EIF3K	-0.720991	7.75173	0.0340755	0.366429
	SYK	0.651882	1.65508	0.0341317	0.366803
	AGR3	4.09839	-4.27096	0.0341847	0.366829
	LINC00396	3.50278	-4.09176	0.0341916	0.366829
	MR1	0.702469	1.326	0.0341985	0.366829
	SLC9A2	-0.724054	2.69254	0.0342856	0.367128
	GSTZ1	-0.803853	4.68723	0.0342873	0.367128
	DEFB1	2.59397	-2.52313	0.034299	0.367128
	LOC101928370	1.43956	-0.806743	0.0343122	0.367128
	CALD1	0.779183	6.84953	0.0343585	0.367393
	LINC01351	3.30923	-3.45434	0.0344148	0.367766
	BICD1	0.924085	0.939438	0.0344747	0.367962
	FAM231D	1.11657	0.575032	0.0344762	0.367962
	SFRP5	1.70784	-0.031369	0.034525	0.368252
	EFNA1	0.642604	2.88166	0.0345973	0.368459
	LOC101929054	1.7285	-2.03424	0.0346004	0.368459
	METTL21A	-0.721649	3.94552	0.0346154	0.368459
	HOXB5	1.49103	-1.20433	0.0346306	0.368459
	RYR2	1.05018	0.50498	0.034742	0.369335
	TCEA3	-0.747028	8.86887	0.0347687	0.369335
	GOLGA8F	2.32804	-0.0276419	0.0347777	0.369335
	ARL6IP6	-0.767306	3.84552	0.034806	0.369406
	LOC105369891	3.38068	-3.70278	0.0348285	0.369415
	FAM185A	-0.654862	3.25803	0.0349384	0.37027
	CCDC124	-0.655693	6.34438	0.034953	0.37027
	LOC100499194	2.82525	-2.74691	0.0349741	0.37027
	KDM6A	0.631669	4.02377	0.0350228	0.370556
	LONRF1	-0.509512	4.63571	0.0351937	0.371856
	ADRA2A	1.0274	2.27925	0.0352067	0.371856
	FAM210B	-0.58537	6.07235	0.0352109	0.371856
	TRIM31	2.55663	-3.51533	0.035236	0.371892
	RAB39B	2.4441	-2.18048	0.0352648	0.371966
	KIAA0513	-0.755768	3.9056	0.0353021	0.372131
	IQUB	1.68297	-1.64451	0.0353556	0.372428
	TLL1	1.03151	0.0190386	0.0353739	0.372428
	LRRC15	1.31614	0.653546	0.0354147	0.372628
	LOC284294	3.29233	-3.28135	0.0354386	0.372651
	NQO1	-0.931859	3.41627	0.0354817	0.372874
	RMST	2.5314	-3.44442	0.0355447	0.372988
	C12orf57	-0.636341	5.98833	0.0355818	0.372988
	SIRT1	0.707939	4.43231	0.0355905	0.372988
	PDGFC	0.642949	2.40328	0.0356085	0.372988
	PPIAL4C	1.82072	-1.74428	0.0356218	0.372988
	PPIAL4A	1.82072	-1.74428	0.0356234	0.372988
	C18orf61	2.65212	-2.35271	0.0357624	0.374094
	LOC283194	2.75738	-2.28334	0.0357969	0.374094
	RPS23	-0.588374	9.09889	0.0358049	0.374094
	IFNLR1	-0.652586	2.55815	0.0358247	0.374094
	GOLGA8G	2.30797	0.0956469	0.0358384	0.374094
	LY6G6F	3.35448	-3.81098	0.0359462	0.374657
	LINC00671	1.45214	-1.95277	0.0359493	0.374657
	RPL23A	-0.672265	8.75051	0.035977	0.374657
	LOC101929726	1.47335	-1.89274	0.03598	0.374657
	OR10Q1	2.60983	-3.10869	0.0360661	0.374816
	RNF7	-0.56416	5.49442	0.0360731	0.374816
	SMCP	3.06004	-3.91696	0.0361185	0.374816
	NCK2	-0.599689	5.9251	0.0361459	0.374816
	RNF148	2.99814	-3.67209	0.0361984	0.374816
	MIR17HG	1.30438	-0.685704	0.0362034	0.374816
	LINC00479	3.08698	-2.51915	0.0362304	0.374816
	LINC00551	2.71838	-3.7553	0.0362621	0.374816
	SIRT4	-0.625266	1.85703	0.0362763	0.374816
	HERC5	0.75007	1.15061	0.0362966	0.374816
	ZNF738	0.871686	0.861939	0.0363051	0.374816
	LINC01209	3.01199	-3.19975	0.036306	0.374816
	TOB2P1	1.15237	-0.476897	0.0363215	0.374816
	ESPL1	1.49201	-1.08208	0.0363235	0.374816
	LINC00116	-0.871355	6.37224	0.0363241	0.374816
	HK1	-0.537279	7.19052	0.0364055	0.375429
	LBP	1.60272	0.0815816	0.0365328	0.375949
	LOC105369632	2.028	-1.26946	0.0365338	0.375949
	VIM	0.751041	8.47668	0.036553	0.375949
	DSEL	0.694521	2.03689	0.0365742	0.375949
	POTEJ	-1.32669	2.45265	0.0365887	0.375949
	USP44	1.78054	-1.71858	0.0366045	0.375949
	LOC101927415	1.34177	-1.23454	0.0366293	0.375949
	HSPH1	0.994012	5.05386	0.0366318	0.375949
	ENPP7P13	2.82938	-1.91346	0.0366578	0.37599
	TNFAIP3	1.0574	3.63174	0.0367245	0.376448
	BHLHE41	-0.734353	6.21655	0.0367691	0.376622
	ETV7	1.6979	-1.69969	0.0368015	0.376622
	KCNQ4	0.776908	2.53056	0.0368076	0.376622
	LOC100287792	2.99517	-3.07143	0.036854	0.376714
	LOC101929511	1.5336	-1.18175	0.0368606	0.376714
	MROH5	1.17004	2.11492	0.036946	0.376942
	OAZ3	-0.614025	2.95453	0.0369721	0.376942
	PPP1R15A	1.2288	7.05024	0.0370107	0.376942
	IDI2	-0.71006	6.90708	0.0370121	0.376942
	CYB561A3	-0.520835	4.58554	0.0370532	0.376942
	ARMC4	1.87354	-2.01389	0.0370771	0.376942
	BHMT2	-0.702553	3.32818	0.0371068	0.376942
	NETO2	-0.660709	1.51595	0.0371203	0.376942
	SUCNR1	2.23418	-2.78419	0.0371224	0.376942
	SSU72	-0.764409	7.11221	0.037126	0.376942
	LOC399886	2.78388	-3.02424	0.0371296	0.376942
	DISC1	0.720256	0.927524	0.0371474	0.376942
	STAMBP	-0.486806	4.42419	0.0373388	0.378591
	NLGN1	1.63151	-1.69027	0.0373543	0.378591
	HAX1	-0.592527	6.71033	0.0374071	0.378902
	TNRC18P1	1.90577	-2.78471	0.0374339	0.378949
	AKR1B1	-0.641594	7.48356	0.0374802	0.379193
	ULK4P3	1.09914	-0.297511	0.0375309	0.379338
	C1QTNF3	0.784579	2.13625	0.0375669	0.379338
	CT47A7	4.14027	-4.38727	0.0375705	0.379338
	WBSCR22	-0.530862	5.44383	0.0376001	0.379338
	HCAR1	1.75479	-1.91906	0.0376055	0.379338
	RGL1	0.614766	2.93666	0.0376849	0.379915
	LINC01606	1.72754	-1.9322	0.0377105	0.37995
	CLPS	3.14188	-3.8556	0.0378643	0.381262
	DUPD1	-0.8204	4.67586	0.0379055	0.381262
	SSX1	3.08888	-3.68052	0.0379076	0.381262
	GSTK1	-0.554824	6.25096	0.037954	0.381503
	SPRY4	0.869375	3.48247	0.0379778	0.381519
	NUDCD2	-0.546061	3.32722	0.0380396	0.381724
	RECK	0.761588	2.86749	0.0380622	0.381724
	NOL4L	0.711981	1.88649	0.038084	0.381724
	PCBP4	-0.628691	6.72283	0.0381224	0.381724
	CNTNAP2	2.41283	-1.1048	0.0381468	0.381724
	KCNE1	2.24972	-2.37691	0.0381541	0.381724
	LOC400541	0.929263	-0.676671	0.0381654	0.381724
	LINC00261	2.99888	-1.80311	0.0382003	0.381724
	C9orf173	1.7603	-1.3104	0.0382158	0.381724
	MRPL48	-0.637862	3.3949	0.0382429	0.381724
	POM121L9P	1.03498	-0.155784	0.0382632	0.381724
	MKRN2OS	1.2133	-1.01589	0.0382913	0.381724
	RALY	-0.535122	6.7129	0.0383092	0.381724
	ESM1	1.2443	-1.14676	0.0383108	0.381724
	EID1	-0.610042	7.67366	0.0383846	0.382083
	NUDT6	-0.571253	2.1473	0.0383916	0.382083
	HINT3	-0.667158	6.96344	0.0384255	0.382088
	IPMK	1.03846	1.70546	0.0384367	0.382088
	C11orf98	-0.655309	3.57742	0.0384965	0.38224
	CRLF1	-0.729142	4.01075	0.0384968	0.38224
	CFL1P1	1.92733	-2.51869	0.0385378	0.382426
	TMPRSS9	0.859232	0.861533	0.0386022	0.382843
	CHMP2A	-0.620175	6.11144	0.0386691	0.383107
	OLFM1	-0.66308	3.69005	0.038675	0.383107
	ZNF511	-0.6048	4.61593	0.0387304	0.383107
	B3GNT7	1.00573	0.245741	0.0387374	0.383107
	SIK3	0.62233	4.49656	0.0387501	0.383107
	ACER3	0.699581	1.73407	0.0387633	0.383107
	CIDEC	1.4525	3.40012	0.0388498	0.383489
	ADGRD1	0.662953	3.22725	0.0388567	0.383489
	SPC25	2.35807	-2.83213	0.0388693	0.383489
	LOC101926911	1.62353	-2.71938	0.0389681	0.384242
	PELI3	-0.728918	4.12376	0.0390392	0.384707
	EXT1	0.686074	3.08265	0.0390602	0.384707
	PCAT5	2.57518	-2.27976	0.0391616	0.385371
	GDF15	1.00401	-0.617581	0.0391727	0.385371
	MRPL47	-0.576698	3.83409	0.0392164	0.385431
	PLSCR1	0.700275	2.75832	0.0393276	0.385431
	TOM1	-0.669784	7.18782	0.0393293	0.385431
	C6	1.07303	0.900484	0.0393414	0.385431
	WDR87	2.57213	-1.20108	0.0393577	0.385431
	FXYD5	0.99392	2.25206	0.0393608	0.385431
	COBLL1	0.792454	2.67798	0.0393641	0.385431
	ANGPT2	0.923951	1.84487	0.0393809	0.385431
	SRCIN1	1.48424	-0.187915	0.0393817	0.385431
	SLC10A1	1.96231	-2.7978	0.0394076	0.385464
	OAS1	0.722788	0.975649	0.0394412	0.385572
	MMP21	1.59676	-2.1416	0.0395162	0.385754
	COL19A1	1.75757	1.81185	0.0395237	0.385754
	GPR18	2.13248	-3.14051	0.0395495	0.385754
	TMEM219	-0.554566	5.043	0.0395501	0.385754
	ZNF296	1.28668	-0.910803	0.0396766	0.386525
	USP43	1.9803	-1.88854	0.0396996	0.386525
	GOLGA2P9	2.5299	-2.73638	0.0397185	0.386525
	RFX2	0.759719	1.25598	0.0397446	0.386525
	RAB27A	0.784162	1.36117	0.0397587	0.386525
	LOC102467217	3.64874	-3.13323	0.0397647	0.386525
	MYH13	-1.36175	7.37543	0.0397914	0.386565
	PHLPP2	0.837454	1.82139	0.0398985	0.386888
	LOC101928985	3.2313	-2.58021	0.039911	0.386888
	CDRT7	2.97711	-3.77088	0.0399133	0.386888
	INTS6	1.00858	3.4342	0.0399153	0.386888
	HAS2	1.40871	0.360734	0.0399487	0.386993
	DZIP1	0.737829	2.19134	0.0399762	0.387041
	OR2V2	3.59487	-3.59712	0.0400522	0.38748
	OR2H2	3.06511	-3.84722	0.0400669	0.38748
	TSSC1	-0.484512	3.07857	0.0400934	0.387517
	BOLA1	-0.796292	4.0619	0.0401908	0.388239
	PABPC1P2	3.12082	-1.88271	0.0402292	0.388305
	TMEM229A	2.90449	-2.21546	0.0402446	0.388305
	ATP8B1	0.66926	2.35307	0.0402658	0.388305
	LCNL1	-1.34926	0.466425	0.0404093	0.389469
	DCDC5	2.89191	-2.08696	0.0404447	0.389523
	SOD1	-0.560231	6.76346	0.0404605	0.389523
	PAG1	0.737318	2.07385	0.0405414	0.389658
	CETN2	-0.588902	3.6971	0.0405415	0.389658
	NCR1	2.0557	-2.30496	0.0405428	0.389658
	TMEM100	1.063	1.82406	0.0405876	0.389869
	URI1	-0.476592	5.57756	0.0406289	0.389912
	TEKT4P2	-0.71803	3.46696	0.0406376	0.389912
	PCAT1	2.25695	-3.17463	0.0406778	0.390078
	SERTAD4	0.913913	-0.0304839	0.0408156	0.390376
	LINC00550	2.86279	-2.26922	0.0408245	0.390376
	GLB1L	0.727861	0.255398	0.0408247	0.390376
	UNG	-0.47655	4.7038	0.0408283	0.390376
	AGMAT	-0.865569	6.04162	0.040842	0.390376
	LOC101928540	2.70591	-3.77617	0.0408734	0.390376
	ZNF681	1.47248	-1.27915	0.0408996	0.390376
	LINC01456	3.57461	-4.36844	0.0409512	0.390376
	FCGR2C	0.680635	2.07393	0.0409545	0.390376
	ABCG2	1.0035	-0.577363	0.0409595	0.390376
	ANAPC11	-0.796424	7.10887	0.0409798	0.390376
	LOC102800447	3.02576	-3.80699	0.0409855	0.390376
	CYLC2	3.227	-2.23183	0.0410169	0.390376
	C6orf226	-0.703805	1.98493	0.0410415	0.390376
	REM2	1.36311	-0.953511	0.0410538	0.390376
	BMPR1B	0.853119	1.22388	0.0410742	0.390376
	BECN1	-0.492174	5.74278	0.041107	0.390471
	ADM	1.1564	4.0906	0.0411465	0.390629
	PDPR	0.636783	5.30391	0.0411969	0.39089
	KDM8	-0.621907	1.98335	0.0412246	0.390937
	HMBS	-0.808424	4.88455	0.0412554	0.391011
	MYO1H	1.60379	-2.02744	0.0413021	0.391109
	LINC00493	-0.861356	4.79737	0.0413114	0.391109
	FGF14	1.23859	-1.13876	0.0413824	0.391564
	EIF2AK1	-0.652219	6.46173	0.0414399	0.391793
	LOC101928489	1.58055	-1.96119	0.0414524	0.391793
	KCNK1	1.2319	-1.39269	0.0415493	0.39215
	CKS2	1.82416	0.78469	0.0415521	0.39215
	LOC101928035	3.0689	-4.01463	0.041559	0.39215
	LINC01221	3.94828	-4.35891	0.041587	0.392198
	EREG	1.53931	-1.35247	0.0417246	0.393095
	NDUFB11	-0.850054	8.06832	0.0417357	0.393095
	NARF	-0.517332	5.21408	0.0417511	0.393095
	ZC3HC1	-0.558548	4.22991	0.0419227	0.394494
	ADGRE2	0.889202	0.357955	0.0419935	0.394942
	UFC1	-0.563445	4.70167	0.0420537	0.395291
	HOMER1	-0.676078	4.45832	0.0421037	0.39551
	HDDC2	-0.622125	4.74636	0.0421233	0.39551
	HIST1H3A	3.37738	-3.31578	0.0421596	0.395634
	TNNT3	-0.861727	12.9781	0.0421872	0.395675
	ZNF670-ZNF695	1.33885	-2.49578	0.0422428	0.39574
	GSR	-0.522545	4.39151	0.0422446	0.39574
	NDRG4	-0.59388	3.36997	0.0422979	0.39574
	TERC	-1.66329	-2.54312	0.0423093	0.39574
	FANCB	1.79039	-2.59904	0.0423098	0.39574
	FFAR4	1.56569	-1.32275	0.0423735	0.395836
	MGAM2	2.73021	-2.03958	0.0423991	0.395836
	LRRTM4	1.31168	0.515344	0.0424063	0.395836
	INHBA	1.04427	1.45326	0.0424267	0.395836
	LOC403312	2.70184	-1.95699	0.0424358	0.395836
	KLLN	1.07983	-0.867266	0.0424655	0.395897
	DZANK1	0.845336	-0.520171	0.0425448	0.396284
	RGS9BP	-1.24829	4.65816	0.0425534	0.396284
	RIIAD1	-1.29762	-1.4539	0.0426152	0.39644
	ARL2-SNX15	-0.477609	5.54079	0.0426165	0.39644
	PLAU	0.738927	3.518	0.0426707	0.396729
	SPDYE8P	0.783997	1.42138	0.0427158	0.396732
	SLC25A19	-0.539237	2.34325	0.0427175	0.396732
	BMS1P6	0.712873	2.44222	0.0428418	0.39767
	ZFYVE19	-0.58528	4.12485	0.042877	0.397781
	CTAGE1	2.04453	-2.01165	0.04296	0.39808
	MTIF3	-0.653894	4.67608	0.042961	0.39808
	SPACA4	3.27621	-3.36586	0.042979	0.39808
	SIPA1L1	0.680581	2.317	0.0431491	0.398745
	SLC2A10	0.59603	1.19264	0.0431811	0.398745
	PGK1	-0.561277	8.02462	0.0431868	0.398745
	GIF	2.76742	-3.86421	0.0431917	0.398745
	MYH8	-1.30066	8.87424	0.0431958	0.398745
	LOC101928098	2.57264	-3.0874	0.0432029	0.398745
	FRMD4A	0.626761	3.34122	0.0432483	0.398745
	LINC01397	2.67676	-3.86287	0.0432643	0.398745
	LIPE	0.868382	4.47762	0.0432754	0.398745
	TRIM49D2	3.16846	-2.21042	0.0433052	0.398745
	PGM1	-0.718462	10.0176	0.0433074	0.398745
	HRH4	1.86033	-2.21492	0.0433334	0.39877
	LOC646241	3.17403	-3.16033	0.0433747	0.398935
	LOC101927587	2.85696	-2.48882	0.0434428	0.399347
	CTD-2201I18.1	1.35587	1.81042	0.0434707	0.399389
	RAPGEF4	0.977464	0.788568	0.0435833	0.399949
	RUNX1	1.06351	2.85094	0.0436468	0.399949
	C5	0.901461	0.22515	0.0437866	0.399949
	TRIM49D1	3.16093	-2.21827	0.0438019	0.399949
	LOC100508046	2.66413	-2.0071	0.0438334	0.399949
	LOC101928885	2.69364	-3.36309	0.0438389	0.399949
	UCHL1	-1.1185	3.74585	0.0438443	0.399949
	R3HDM4	-0.557913	4.72715	0.0438482	0.399949
	MAP9	1.13641	0.229661	0.0438568	0.399949
	MIF4GD	-0.495522	3.9533	0.0438618	0.399949
	LOC100190986	0.570362	3.63359	0.0438854	0.399949
	COQ2	-0.571867	4.06913	0.0438921	0.399949
	KNTC1	0.893784	1.00188	0.043901	0.399949
	SAXO1	1.86448	-1.41042	0.043922	0.399949
	LOC105369860	3.29377	-3.72959	0.0439237	0.399949
	FPR1	-1.13763	-0.788803	0.0439535	0.399949
	GP6	1.71144	-1.33325	0.0439648	0.399949
	EIF2S2	-0.526712	6.14338	0.0439697	0.399949
	LINC00461	2.28171	-2.07528	0.0439946	0.399949
	HIST1H2AH	2.58441	-3.77966	0.0440172	0.399949
	DHRS7	-0.650143	6.80011	0.0440439	0.399949
	CHST8	1.7444	-0.37516	0.0440464	0.399949
	HAGH	-0.831485	7.45565	0.0441101	0.400315
	C4orf3	-0.541018	6.39498	0.0442388	0.401127
	NMUR2	2.46727	-2.74666	0.0442656	0.401127
	AKR1C3	-0.615285	3.78705	0.0442699	0.401127
	LRRC70	1.52089	-1.38107	0.0443174	0.401307
	REXO2	-0.556307	4.5533	0.0443557	0.401307
	PRH1-TAS2R14	-0.642562	2.62953	0.0443601	0.401307
	SLC9A1	0.793599	3.61381	0.0444736	0.401664
	MNAT1	-0.574225	4.47858	0.0444814	0.401664
	SLC37A4	-0.689093	5.74612	0.0444893	0.401664
	MGC34796	2.72852	-3.16328	0.0444936	0.401664
	HSPB9	-1.09409	-1.08511	0.0446075	0.402401
	CADM3	0.865639	3.18795	0.0446434	0.402401
	MYEOV2	-0.861954	6.0909	0.0446458	0.402401
	KRTAP6-3	3.79074	-3.96963	0.044765	0.403263
	ARNTL2	1.08132	-0.38423	0.0447998	0.403363
	ENPP2	0.853606	2.98541	0.0449755	0.404541
	CUBN	1.02349	0.59285	0.0450549	0.404541
	LOC339059	2.26945	-2.11022	0.0450708	0.404541
	GSDMA	1.75806	-2.14194	0.0451151	0.404541
	BTG3	1.06286	1.65413	0.0451263	0.404541
	STBD1	-0.628462	7.63062	0.0451529	0.404541
	NAV3	0.935829	1.09284	0.0451559	0.404541
	ALDH1L2	0.704763	1.27154	0.045179	0.404541
	ZBTB21	0.963294	1.88673	0.0451992	0.404541
	SPATA5	0.633159	1.45782	0.0452016	0.404541
	MRPL57	-0.503311	4.88857	0.0452644	0.404541
	CWC15	-0.710823	5.55087	0.0452647	0.404541
	NOMO3	-0.588588	7.02133	0.0452838	0.404541
	UBTD1	-0.803275	4.93471	0.045286	0.404541
	IFI30	0.721627	1.50658	0.0452868	0.404541
	FMNL2	0.562799	4.00038	0.0453092	0.404541
	PRMT3	-0.464486	2.53243	0.045353	0.404721
	LOC101927692	2.2452	-2.07856	0.0454528	0.405337
	NTPCR	-0.714114	3.86882	0.0455196	0.405337
	DHRS7B	-0.570293	4.51403	0.0455202	0.405337
	TBCB	-0.48174	4.6024	0.0455509	0.405337
	C3orf58	0.835	3.24175	0.0455755	0.405337
	KRT222	1.75796	-1.60202	0.0455859	0.405337
	WRB-SH3BGR	-0.671469	8.15592	0.045588	0.405337
	LOC101928580	2.41799	-2.51533	0.0456144	0.405361
	RWDD1	-0.831285	5.25486	0.045646	0.405384
	NKIRAS1	-0.457842	3.85463	0.0456643	0.405384
	ABCA1	0.648092	4.78429	0.0457268	0.405728
	CASC20	2.96684	-2.77498	0.045791	0.406086
	RTN4IP1	-0.567054	3.51038	0.0458538	0.406432
	SPATA6L	1.40692	-2.10062	0.045923	0.406835
	LUZP1	0.711774	3.1097	0.0459949	0.407261
	CARS2	-0.596135	5.66861	0.0460618	0.4076
	C2orf61	2.35838	-2.55609	0.0461169	0.4076
	LOC102467226	3.52642	-4.4528	0.0461551	0.4076
	MIR3945HG	2.21508	-2.03491	0.0461558	0.4076
	FGF9	1.21875	-0.455359	0.0461586	0.4076
	VRTN	2.91505	-2.67977	0.0461762	0.4076
	PCDH18	1.1088	2.53954	0.0462121	0.407706
	POLR3K	-0.570449	3.58885	0.0462838	0.408128
	LINC00566	3.17764	-4.02995	0.0464516	0.409108
	AOX1	0.811999	2.37463	0.0464534	0.409108
	PDLIM7	-0.58419	7.19839	0.0464667	0.409108
	LOC102577426	-1.28475	-1.89728	0.0464953	0.409149
	USE1	-0.58758	4.2277	0.046608	0.409602
	GINS2	-0.685499	1.43867	0.0466163	0.409602
	RAPGEF2	0.787272	4.45278	0.0466186	0.409602
	LINC01492	2.86599	-2.93615	0.0466613	0.409656
	TMEM70	-0.854922	5.92088	0.0466727	0.409656
	COX17	-0.93817	6.72827	0.0467775	0.410169
	SRRM4	1.22278	-0.723209	0.0467825	0.410169
	LOC101928295	2.46615	-1.98527	0.0468031	0.410169
	ISCA1	-0.55896	5.42587	0.046863	0.410408
	IL18R1	0.958989	-0.764264	0.0468813	0.410408
	APOC4-APOC2	2.10999	-2.26161	0.0469564	0.410408
	MT1M	1.24431	1.86881	0.0469941	0.410408
	LMO2	-0.947124	5.78036	0.0470167	0.410408
	SCN4B	-0.551727	5.39926	0.0470173	0.410408
	RDH12	2.18047	-2.91855	0.0470228	0.410408
	FEZF2	2.75191	-2.92805	0.0470543	0.410408
	TMEM150B	1.59998	-1.81194	0.0470837	0.410408
	CPS1	0.869522	0.291721	0.0470892	0.410408
	SLC35G2	0.773017	0.512783	0.0470945	0.410408
	TPM3	-0.694251	12.1663	0.0472132	0.411062
	REG1A	3.35409	-3.5383	0.0472175	0.411062
	LINC01133	1.1344	-0.399082	0.0472922	0.411316
	AFAP1L2	0.55971	2.81082	0.0472949	0.411316
	PSENEN	-0.520933	3.634	0.0473532	0.411415
	FAM72A	1.08892	-0.185148	0.0473552	0.411415
	LINC00467	-0.883689	-0.107618	0.0474252	0.411415
	HELLS	1.26043	-1.60172	0.047451	0.411415
	LINC00367	2.54287	-3.95779	0.0474618	0.411415
	PLXNA4	0.613878	2.24889	0.0474884	0.411415
	C11orf73	-0.727688	4.01174	0.0474999	0.411415
	KLF7	1.10061	3.17204	0.0475484	0.411415
	YBEY	-0.819573	3.01493	0.0475523	0.411415
	OIT3	2.36021	-2.61489	0.0475524	0.411415
	LOC101929681	3.20064	-3.18865	0.047608	0.411415
	PTPRD	0.873175	1.48946	0.0476255	0.411415
	LOC100422737	3.21932	-3.65845	0.0476465	0.411415
	LINC01411	2.3503	-3.64888	0.0476576	0.411415
	TSPAN17	-0.603682	5.23658	0.0476672	0.411415
	UGT1A10	2.27665	-2.82695	0.0478358	0.412455
	IFT22	-0.691758	2.94146	0.0478359	0.412455
	RPS10P7	-0.958063	-0.0382588	0.0478625	0.412476
	DBIL5P2	2.07537	-2.71434	0.0479651	0.413152
	IFI44	1.09319	1.97243	0.048017	0.413391
	BTK	1.01754	-0.15943	0.0480598	0.413396
	MDP1	-0.686887	1.88527	0.0480861	0.413396
	LOC284080	1.2498	-1.59308	0.0481081	0.413396
	CYP2C18	2.5166	-3.39641	0.0481698	0.413396
	FBXW12	2.00494	-3.37391	0.0481768	0.413396
	CORO7-PAM16	-0.724848	5.3712	0.0481825	0.413396
	TMEM14B	-0.613329	5.35454	0.0481869	0.413396
	POLQ	1.31614	-0.485246	0.0483243	0.414009
	AFF4	0.926217	5.18965	0.0483273	0.414009
	LHFPL4	2.30046	-1.41753	0.0483542	0.414009
	ABTB2	-0.60268	4.86623	0.0483628	0.414009
	NOMO1	-0.568058	7.08934	0.0483794	0.414009
	FHDC1	0.777415	0.677806	0.0484064	0.414033
[truncated: 15,099 more rows]

## Sheet: PCS-2BA
	gene	logFC	logCPM	PValue	FDR
	TTR	7.42254	0.25964	0.000297643	0.0648311		upregulated (p≤0.001)
	KERA	7.19616	-0.089354	9.11648e-06	0.0264403		downregulated (p≤0.001)
	LOC101927058	6.94501	-2.96139	0.000683726	0.0872414
	SNTN	6.79012	-3.068	0.000580717	0.0848518		upregulated (p≤0.01)
	LOC105373609	6.58493	-2.37118	9.173e-05	0.0435143		downregulated (p≤0.01)
	EPGN	6.54832	-2.35529	2.22123e-05	0.0277403
	LINC00608	6.53177	-1.75278	0.000603359	0.0848518
	LINC01209	6.52582	-3.19975	0.000598639	0.0848518
	LOC101929681	6.50836	-3.18865	0.000642857	0.0856333
	LOC101928231	6.34792	-2.59831	2.24107e-05	0.0277403
	LVCAT8	6.31392	-3.22095	0.000225226	0.0592448
	LINC00463	6.24856	-3.33795	0.000843213	0.0948503
	HPVC1	6.24532	-3.46838	0.00129872	0.109273
	OR13C2	6.19364	-3.53838	0.000929373	0.0993352
	GLOD5	6.07762	-3.59451	0.000758775	0.0926681
	LOC101929341	5.99256	-3.64484	0.000929561	0.0993352
	LINC01533	5.95349	-3.58394	0.000704731	0.08854
	FAM71A	5.94868	0.536203	0.000331236	0.0682346
	RNF148	5.88109	-3.67209	0.00078653	0.0933019
	LINC00670	5.76563	-2.40888	6.09636e-06	0.0264403
	LINC00928	5.69564	-2.83644	0.000965776	0.100604
	DPPA4	5.64942	-2.8496	0.000254527	0.06217
	C1orf87	5.64275	-3.16411	0.000148128	0.0516626
	OR4N3P	5.56381	-2.36717	0.000233576	0.0596071
	CRAT8	5.53473	-3.37759	0.00096926	0.100604
	LOC105371267	5.43642	-3.76106	0.000804265	0.0933019
	TNIP3	5.41992	-2.28757	0.000559342	0.0838915
	LINC01299	5.4143	-2.94949	0.000456338	0.0746681
	PRND	5.3018	-2.3499	0.000176882	0.0521435
	LINC00880	5.29971	-2.20749	7.1988e-05	0.0384641
	MYL10	5.28452	-1.78058	0.000311032	0.066118
	ATP6V0D2	5.19298	-2.51303	0.00145756	0.115376
	BARX2	5.13563	-1.78034	0.00110001	0.105107
	LINC01204	5.05256	-2.95186	0.000727504	0.0894882
	MMP3	5.04646	-0.0871004	4.31298e-05	0.0311862
	SAMD7	4.98649	-3.26426	0.000373045	0.0713799
	ARC	4.92036	3.29626	1.36185e-05	0.0277403
	ZPBP2	4.91684	-3.01903	0.00144718	0.115331
	TSACC	4.90581	-0.978081	0.000174952	0.0521435
	PNPLA1	4.8809	-2.67776	0.0013311	0.110674
	MCF2	4.82251	-1.96548	8.47998e-06	0.0264403
	LINC00102	4.80555	-2.60935	0.000664824	0.086575
	LINC00578	4.78049	-2.9494	0.00103761	0.103749
	HSPA6	4.62712	5.6645	5.73855e-05	0.0340202
	LOC101928295	4.62049	-1.98527	0.000668376	0.086575
	LOC101060498	4.61537	-2.76358	0.00103627	0.103749
	ANKRD34C	4.59061	-2.90878	0.000976734	0.100604
	LINC01516	4.53821	-3.03054	0.00112953	0.105107
	ID2	4.42831	4.75466	2.16878e-05	0.0277403
	C12orf42	4.38466	-2.34806	0.00061351	0.0848518
	RNF17	4.32159	-2.38238	0.000805231	0.0933019
	SLC35G3	4.31317	-2.11108	0.000458542	0.0746681
	TNF	4.21313	1.234	9.1645e-05	0.0435143
	ANGPTL7	4.03876	3.11019	1.8076e-05	0.0277403
	SLC2A14	4.00413	2.46553	0.000769263	0.0932827
	IL5RA	3.98115	-1.70739	0.000440043	0.0741885
	LINC00368	3.89603	-1.88832	0.000211151	0.0581327
	FAM138B	3.89379	-1.61081	0.000214198	0.0581327
	PCDH10	3.79699	1.00793	0.000276953	0.0639912
	LOC105374177	3.74528	-2.58225	0.00120228	0.107065
	TNMD	3.726	0.943414	0.000151078	0.0516626
	DCX	3.72404	-0.834156	0.000121348	0.0462567
	RUNX1-IT1	3.68341	-2.94186	0.00127012	0.109128
	LOC284865	3.67197	-2.13643	9.84907e-05	0.0441206
	SLC28A3	3.6338	-2.1536	0.000914834	0.0993352
	EFHC2	3.52864	-2.02869	0.000507858	0.0798852
	GZMK	3.43968	-2.76609	0.000609274	0.0848518
	PMP2	3.42419	-1.55007	0.00121605	0.10755
	STC1	3.39276	1.59904	0.000113291	0.0462243
	DNM1P41	3.29067	1.10279	4.73999e-05	0.0311862
	CCR6	3.28067	-2.42645	0.00106578	0.104729
	LINC01094	3.27855	-1.49806	0.00111416	0.105107
	MYH15	3.19652	1.48076	0.000171091	0.0521435
	NCMAP	3.17393	-1.45069	0.00053992	0.0829848
	CA13	3.14209	-0.840986	0.000113547	0.0462243
	IPCEF1	3.12728	-1.33562	6.43558e-05	0.0356905
	WNK3	3.11064	-0.85083	0.000375728	0.0713799
	SALL4	3.10391	-1.82335	0.0012899	0.109273
	ARMC4	3.10232	-2.01389	0.000818045	0.0933019
	SLC2A3	3.09364	4.72612	0.00133342	0.110674
	RND3	3.08831	3.76396	2.43364e-05	0.0277403
	NHLH1	3.08627	-1.51061	0.00115595	0.105511
	SOAT2	3.05809	-2.24064	0.00112031	0.105107
	PRG4	2.99093	3.59227	1.78569e-05	0.0277403
	PNP	2.9178	3.33354	0.000251846	0.06217
	CNTN3	2.88505	-1.45669	8.8997e-06	0.0264403
	PLK2	2.87852	5.02534	0.000218615	0.0584045
	HSPA5	2.87217	8.23909	0.000169627	0.0521435
	NR4A3	2.86673	4.51379	0.000552553	0.0836066
	TRPM3	2.81945	-1.19671	0.000112665	0.0462243
	CTD-2201I18.1	2.813	1.81042	8.49988e-05	0.0427444
	LOC101926911	2.78093	-2.71938	0.000790316	0.0933019
	LRRC15	2.75877	0.653546	3.65299e-05	0.0283904
	LRRC70	2.74607	-1.38107	0.000490867	0.0784378
	ELL2	2.7446	4.0629	0.000420828	0.0728021
	SLC7A11	2.73037	0.792434	0.000613949	0.0848518
	DNAH5	2.65819	-0.666179	0.000893255	0.0989636
	MKX	2.65394	-0.841519	0.00111167	0.105107
	ZNF681	2.62785	-1.27915	0.000629251	0.0853884
	IL1RL1	2.62396	-1.20159	0.00112797	0.105107
	STARD4	2.62196	0.482433	0.000119957	0.0462567
	LOC101927069	2.61656	-1.97417	0.000202327	0.0581327
	CENPL	2.61619	1.40137	5.77019e-05	0.0340202
	RYBP	2.59473	3.51131	0.000812416	0.0933019
	LPAR4	2.55716	-2.28575	0.00135791	0.111622
	PCDH17	2.54899	2.36593	0.000397358	0.0728021
	MMP27	2.53989	-1.5814	0.000121742	0.0462567
	LRRTM4	2.49888	0.515344	0.000240875	0.0605658
	LOC101927989	2.47537	-1.29743	0.000173818	0.0521435
	GEM	2.46998	2.69659	0.00113545	0.105107
	HSD3BP4	2.46103	-0.719134	0.00124552	0.108101
	ULK4P2	2.4331	-0.946923	4.73999e-05	0.0311862
	ULK4P1	2.43309	-0.946923	4.74231e-05	0.0311862
	PCDH9	2.43265	1.82465	0.000414695	0.0728021
	NRXN3	2.42294	0.0528551	0.000414584	0.0728021
	ACKR2	2.41453	-1.39098	2.85517e-06	0.0264403
	PELI1	2.38923	3.79791	0.00044258	0.0741885
	RGS2	2.34494	2.82876	0.00130304	0.109273
	SCN8A	2.33967	-0.455388	0.000532242	0.0827297
	LINC01296	2.33232	1.14181	3.17497e-05	0.0283904
	C3orf14	2.32958	-1.0439	0.0013948	0.113563
	PKHD1L1	2.30581	-0.581441	0.00122659	0.10755
	ZNF483	2.28835	-1.01728	0.00144022	0.115331
	ATP1B3	2.28019	3.40884	0.000372259	0.0713799
	TFPI2	2.25195	1.16377	0.000679092	0.0872414
	TNFAIP8	2.22375	0.537211	0.000381758	0.0717285
	TRIM29	2.21729	-0.873907	0.00054359	0.0829848
	ESM1	2.18333	-1.14676	0.000637692	0.0856333
	DUXAP8	2.16893	-0.789753	0.000131669	0.0478995
	CCDC170	2.14518	-0.418409	0.000100638	0.0441206
	ZC3H12B	2.11021	-0.628135	0.000719578	0.0891546
	SLC35F2	2.09561	0.630875	0.000646081	0.0856333
	EMP1	2.091	5.41263	0.00130164	0.109273
	CNKSR2	2.0854	1.15686	0.000392863	0.0728021
	KPNA2	2.04928	2.92411	0.00107918	0.105107
	LRRC16A	1.99511	0.802295	3.50489e-05	0.0283904
	FMOD	1.99261	4.70223	0.000174933	0.0521435
	EFNA5	1.976	0.566569	0.000664594	0.086575
	JMJD1C	1.97284	4.93739	0.000940159	0.0998437
	IFRD1	1.9618	5.34836	0.000819923	0.0933019
	SLC24A4	1.92861	-0.0083103	0.00082399	0.0933019
	CREB5	1.91343	2.5917	0.000313227	0.066118
	GAS2L3	1.90372	-0.342538	0.000417088	0.0728021
	EDIL3	1.87725	1.27495	2.35864e-05	0.0277403
	NPR3	1.87299	1.18077	0.00048957	0.0784378
	P2RY13	1.86885	-0.961529	0.000299547	0.0648311
	DUXAP10	1.86386	0.237201	0.000291121	0.0646441
	MS4A2	1.8545	-0.111554	9.41648e-05	0.0435143
	IFI44	1.82409	1.97243	0.00130376	0.109273
	RUNX2	1.82404	-0.516868	0.000273472	0.0639912
	EMB	1.80869	1.38494	7.5976e-05	0.0393648
	LOC100130172	1.80581	-1.16923	0.000816731	0.0933019
	HRH1	1.80423	0.888279	0.000134749	0.0479986
	ZC3HAV1	1.7944	2.93906	0.000338799	0.0689616
	WDR76	1.79347	-0.179442	0.000593981	0.0848518
	VASH2	1.78325	-0.0783867	0.000169378	0.0521435
	DPP4	1.77199	2.11124	9.27838e-06	0.0264403
	SLX4IP	1.75693	0.307334	0.000626461	0.0853884
	LRRC4	1.75289	-0.826066	0.00105903	0.104666
	MS4A4A	1.74547	0.6378	0.00114101	0.105107
	PRELP	1.7054	5.73294	0.00091034	0.0993352
	NHS	1.68406	0.413756	0.000163981	0.0521435
	VCAN	1.64821	3.53476	0.000451275	0.0746681
	FRMD4B	1.62055	1.98914	2.16376e-05	0.0277403
	CNTN4	1.62051	0.393664	0.00146757	0.115634
	SORBS2	1.61444	3.72623	0.00103348	0.103749
	STEAP2	1.60454	0.672891	0.000695396	0.0880732
	CYBB	1.58575	2.84782	0.00032339	0.0674309
	BCAT1	1.58364	1.33147	0.000440022	0.0741885
	CEP126	1.56975	1.19195	0.000282083	0.0643061
	FGF12	1.56429	0.166319	0.00134385	0.111
	ATP8B4	1.56204	0.347242	0.000509269	0.0798852
	GFPT2	1.56102	3.23176	0.00148491	0.115932
	LEPR	1.55929	2.76984	0.000575486	0.0848247
	LYVE1	1.55921	4.05529	0.00117195	0.105738
	DIO2	1.54438	1.707	0.000421321	0.0728021
	HPD	1.54212	-0.380923	0.00147706	0.115847
	PSD3	1.5408	1.71479	0.000373788	0.0713799
	VGLL3	1.53337	2.28381	0.000362001	0.0713799
	LRMP	1.53248	-0.124066	0.0011434	0.105107
	SRGAP1	1.51831	0.886541	0.0012373	0.107936
	PTPRD	1.50614	1.48946	0.00080621	0.0933019
	RELN	1.46559	0.927513	0.000572365	0.0848247
	DNM3OS	1.46419	1.26808	0.000990508	0.101411
	SLC38A1	1.44849	3.73623	0.00116014	0.105511
	CHL1	1.44415	1.07228	0.000897143	0.0989636
	LPAR1	1.44294	1.93365	0.00104405	0.103786
	LOX	1.42793	1.77289	0.000421535	0.0728021
	FGF1	1.40608	1.36984	0.00141165	0.114123
	MRC1	1.40473	3.11653	0.00112337	0.105107
	CD84	1.39442	1.00915	0.000207681	0.0581327
	ETV5	1.39238	1.63101	0.00102418	0.103749
	DYNC2H1	1.36991	1.31627	0.00118796	0.106345
	AOX1	1.36877	2.37463	0.000975815	0.100604
	DOCK10	1.30551	1.00208	0.00110219	0.105107
	STOX2	1.28961	2.15852	0.000264913	0.0632951
	SOAT1	1.27355	1.97218	0.001175	0.105738
	VAV3	1.20589	-0.126402	0.00141503	0.114123
	NTRK2	1.18624	3.89513	0.00138302	0.113143
	ADAMTS5	1.17257	3.29117	0.000131136	0.0478995
	E2F3	1.14058	2.12425	0.000949394	0.100202
	MCF2L2	1.08764	1.04461	0.000859783	0.0960822
	AMPH	1.08401	1.65028	0.000615371	0.0848518
	SEC24D	1.08218	2.54484	0.00145024	0.115331
	ANTXR1	1.03488	4.75351	0.000709438	0.08854
	ENPP1	1.00632	2.42768	0.000344121	0.069221
	COL12A1	0.956804	5.24825	0.000918654	0.0993352
	CD68	0.956211	2.97031	0.00126067	0.108864
	LOC100289230	-0.9866	1.19001	0.0012262	0.10755
	MID1IP1	-1.08961	7.52949	0.000211138	0.0581327
	LOC284454	-1.09485	2.9498	6.47096e-05	0.0356905
	NNAT	-1.32042	3.06913	0.000230271	0.0596071
	SMPD3	-1.41647	2.76195	0.000266537	0.0632951
	RIN1	-1.55852	2.88396	5.27058e-05	0.0333764
	NPTX1	-1.62698	1.57098	0.000285838	0.0643061
	GSTT2	-1.80661	3.79854	3.61021e-05	0.0283904
	GSTT2B	-1.82898	3.77874	3.24361e-05	0.0283904
	RRAD	-2.00581	8.95171	3.54424e-05	0.0283904
	MT3	-2.68021	0.790209	3.1096e-05	0.0283904
	CLEC2A	6.107	-3.58383	0.00173771	0.126458
	LOC101929116	6.0166	-1.81452	0.00173807	0.126458
	SCGB1D4	5.65753	-3.93816	0.00712089	0.175184
	LINC01284	5.64664	-3.84812	0.00244968	0.135989
	C11orf40	5.6258	-3.70618	0.00262642	0.138387
	GAGE2D	5.49204	-2.42156	0.0027905	0.138387
	CDRT7	5.4678	-3.77088	0.00249715	0.136267
	HRAT17	5.3677	-3.89582	0.00170652	0.125768
	OR2V1	5.2488	-3.7204	0.00503788	0.155487
	LOC101928844	5.19573	-2.7888	0.00492267	0.155291
	HIST1H4A	5.16535	-4.09964	0.00539787	0.157228
	OR5F1	5.14944	-3.9113	0.00420218	0.148735
	CT47B1	5.13588	-3.13376	0.00747022	0.1769
	LINC00566	5.12613	-4.02995	0.00597032	0.163068
	GAGE13	5.08532	-3.93054	0.00399356	0.145281
	ZFP42	5.08226	-2.86496	0.00198993	0.131287
	APOBEC1	5.05867	-3.97828	0.00247546	0.136267
	CLEC19A	5.04356	-2.0929	0.00243523	0.135627
	ANGPTL3	5.04128	-3.07465	0.00231764	0.132951
	LINC01249	5.02391	-3.51242	0.00383983	0.143662
	GAGE2C	5.02328	-2.55198	0.00357227	0.141721
	LOC100996249	5.02094	-3.33003	0.00345487	0.140312
	GNGT1	5.00738	-3.95368	0.00366255	0.141721
	LOC100507461	4.97413	-3.79498	0.00210323	0.131287
	LINC01044	4.94255	-3.88251	0.00331658	0.139607
	KRTAP2-3	4.91879	-2.40885	0.00585821	0.163068
	LINC01493	4.89692	-4.08022	0.00642198	0.167379
	C15orf53	4.88333	-2.64382	0.00232533	0.132951
	LINC01483	4.88229	-3.29299	0.0026867	0.138387
	C7orf62	4.87466	-3.62555	0.00290524	0.138653
	LINC00635	4.87039	-3.41612	0.0034332	0.13991
	PNLIP	4.85149	-2.98856	0.00190135	0.128495
	DMP1	4.85041	-2.91019	0.00174609	0.126503
	TFAP2D	4.84483	-2.12523	0.0031233	0.139256
	LOC152225	4.84477	-1.54741	0.00355947	0.141721
	LOC100506274	4.80758	-3.69353	0.00182493	0.128495
	LOC101927480	4.77878	-3.59815	0.00495057	0.155487
	F13B	4.77149	-3.4852	0.00209896	0.131287
	GAGE8	4.76922	-2.99554	0.00617968	0.165352
	LOC101928358	4.76908	-3.86475	0.00892537	0.185928
	LINC01167	4.7674	-3.96248	0.00713415	0.175258
	CXCL13	4.76276	-2.79537	0.00283581	0.138387
	MAGEB18	4.74799	-3.51673	0.00487993	0.1548
	HIGD2B	4.73443	-3.06508	0.00267722	0.138387
	LOC101927526	4.72635	-2.48878	0.002825	0.138387
	LOC101927650	4.71699	-4.14348	0.00396268	0.145281
	LINC00261	4.7147	-1.80311	0.0029812	0.138727
	BANCR	4.71388	-3.54619	0.00287266	0.138387
	LOC105369595	4.71282	-4.09505	0.00212008	0.131287
	GSTTP1	4.70348	-3.40654	0.00282021	0.138387
	LOC101927357	4.66809	-1.72075	0.00425784	0.149256
	LINC00309	4.66522	-2.59385	0.00598412	0.163184
	DUXA	4.65487	-1.45971	0.00202082	0.131287
	LOC101929653	4.64005	-2.27877	0.00278147	0.138387
	LOC389273	4.6384	-3.75329	0.00260899	0.138387
	LOC286083	4.62378	-2.80329	0.00281297	0.138387
	RNASE10	4.58908	-3.73211	0.002727	0.138387
	C7orf66	4.57784	-4.11086	0.00496176	0.155487
	SPRR2C	4.57372	-3.89759	0.00398717	0.145281
	OR11A1	4.57141	-3.34788	0.00835439	0.182664
	LOC105375396	4.5613	-2.66148	0.00282964	0.138387
	GTSF1L	4.55923	-4.13839	0.00795988	0.180741
	LOC105378127	4.55549	-4.14548	0.00826703	0.181684
	PROP1	4.54321	-3.04281	0.00189963	0.128495
	LOC101929631	4.54108	-2.23777	0.00405382	0.145614
	LOC101927374	4.5331	-2.49705	0.00212977	0.131287
	LOC101929259	4.51719	-1.91897	0.00487856	0.1548
	LOC101928887	4.50615	-2.63973	0.00593005	0.163068
	THRA1/BTR	4.49239	-3.69723	0.00861779	0.184426
	PABPC1P2	4.49059	-1.88271	0.00584922	0.163068
	LUADT1	4.48997	-3.72201	0.00453023	0.151811
	CASC20	4.48318	-2.77498	0.00627598	0.166029
	GCM1	4.47137	-1.54944	0.00306496	0.139256
	SSX2	4.4687	-2.01439	0.00295077	0.138653
	SSX2B	4.4687	-2.01439	0.00295012	0.138653
	DEFB105A	4.44642	-3.28785	0.00421899	0.148735
	DEFB105B	4.44641	-3.28785	0.00421677	0.148735
	VSTM1	4.4458	-3.05726	0.0032956	0.139607
	FAM9B	4.43984	-3.3447	0.00604057	0.164113
	OLR1	4.43917	-2.41552	0.00378443	0.142211
	LOC101927156	4.428	-3.29197	0.0103113	0.194702
	DCDC5	4.41154	-2.08696	0.00311828	0.139256
	LINC01620	4.40472	-3.71706	0.0092697	0.188773
	KRTAP5-4	4.38958	-3.32099	0.00370583	0.141721
	AGBL4-IT1	4.3886	-3.56393	0.00955626	0.190693
	LOC100506444	4.38829	-2.38315	0.00425997	0.149256
	LOC102723427	4.38511	-3.97242	0.00191208	0.128712
	MIXL1	4.37701	-2.95638	0.00222129	0.132951
	LOC105372179	4.36959	-3.90218	0.00571689	0.162912
	TMPRSS11E	4.36021	-2.78951	0.00656985	0.168464
	CEACAM5	4.35773	-2.62602	0.00183585	0.128495
	MLIP-IT1	4.34869	-3.21142	0.00263246	0.138387
	LINC01036	4.34557	-4.27369	0.00638695	0.167234
	LOC101928985	4.34022	-2.58021	0.00838408	0.182877
	TFDP3	4.33024	-2.24564	0.00460431	0.151811
	ANKUB1	4.31451	-2.89098	0.00505925	0.155581
	CRP	4.27597	-2.9381	0.00274964	0.138387
	LINC00906	4.27194	-2.44368	0.00372815	0.141721
	LOC101805491	4.26027	-4.28032	0.0071801	0.175412
	LINC01213	4.25632	-2.90446	0.00819158	0.181599
	LOC101928510	4.2518	-1.60127	0.00677974	0.171606
	LINC01265	4.23727	-3.97169	0.00862911	0.184426
	LINC01551	4.23707	-1.90677	0.00268106	0.138387
	LOC101928259	4.22544	-4.23999	0.00855397	0.184368
	ZNF735	4.2232	-3.39749	0.00449449	0.151811
	LOC646029	4.21916	-3.08461	0.00502252	0.155487
	LOC339622	4.21442	-2.65424	0.00360615	0.141721
	LOC101927948	4.21028	-3.44997	0.00807992	0.181062
	LINC00276	4.20135	-3.1112	0.00484819	0.1548
	LOC105375483	4.19992	-2.77693	0.00404484	0.145614
	LOC105377458	4.18219	-3.46299	0.00234052	0.132951
	LRIT2	4.17036	-2.99467	0.0094129	0.190238
	LOC100288254	4.15072	-2.03879	0.00948489	0.190344
	FAM71D	4.14604	-3.48896	0.00229951	0.132951
	LOC101929227	4.14361	-0.954991	0.00329938	0.139607
	MIR205HG	4.13677	-3.39848	0.0103183	0.194702
	LOC100271832	4.13647	-3.5125	0.00531956	0.157118
	MGC34796	4.13431	-3.16328	0.00956154	0.190693
	MAB21L3	4.13028	-2.70338	0.00398319	0.145281
	LOC105375800	4.12729	-3.29158	0.00622476	0.166029
	LOC101927691	4.12439	-3.13186	0.00409764	0.146266
	PBOV1	4.11631	-2.2286	0.00175921	0.126916
	LINC01317	4.0987	-3.53619	0.00730176	0.175412
	LINC01567	4.09188	-2.66549	0.00379285	0.142215
	LOC105369691	4.09059	-3.04382	0.00690485	0.173282
	LOC100506085	4.08953	-2.49731	0.00552041	0.15917
	LOC646241	4.08603	-3.16033	0.010321	0.194702
	CRX	4.07516	-1.76308	0.00186681	0.128495
	HIST1H3J	4.07268	-4.07499	0.00310036	0.139256
	NPHS1	4.0719	-1.82497	0.00266394	0.138387
	SUMO1P1	4.06381	-2.8479	0.00673019	0.170985
	LOC101927143	4.06196	-2.86308	0.00475062	0.153546
	DEFB107A	4.05755	-3.96987	0.00464085	0.151811
	AKR1D1	4.05754	-2.7161	0.0053206	0.157118
	DEFB107B	4.05754	-3.96987	0.00463877	0.151811
	FAM138D	4.02812	-1.56541	0.0069302	0.173282
	PAGE1	4.00376	-4.17607	0.00645801	0.167379
	FGF14-IT1	3.99894	-3.07701	0.00286753	0.138387
	LOC650226	3.99206	-3.20883	0.0047699	0.153879
	ELAVL3	3.99168	-0.241454	0.00319523	0.139256
	OR4K2	3.98927	-3.52829	0.00397817	0.145281
	TPTE	3.98529	-1.64409	0.00574551	0.163068
	LOC101927697	3.9833	-2.62148	0.00610337	0.164859
	SPATA12	3.98064	-3.03363	0.00467028	0.151811
	LOC399886	3.97454	-3.02424	0.00726991	0.175412
	COMP	3.97094	6.13931	0.00849654	0.183989
	RND1	3.95833	2.75259	0.00205279	0.131287
	LINC01224	3.95779	-3.08049	0.00331169	0.139607
	SLC6A14	3.95659	-2.3211	0.00671928	0.170985
	DMRT1	3.95638	-3.10151	0.00832325	0.182216
	LOC101929504	3.95141	-2.92307	0.00911084	0.186629
	LOC101929563	3.94352	-2.08453	0.00266926	0.138387
	UCN3	3.92657	-3.45282	0.00884711	0.185928
	LOC494141	3.92656	-2.76822	0.00168258	0.12454
	CILP2	3.92636	2.7813	0.00373265	0.141721
	SPAG11B	3.92165	-3.11425	0.0073682	0.17566
	HNRNPKP3	3.92042	-2.91571	0.00605659	0.164113
	LOC101927814	3.91849	-3.89438	0.0102594	0.194444
	LOC102467222	3.91737	-4.21073	0.0066255	0.169332
	GABRB1	3.91479	-2.75157	0.00457547	0.151811
	GHET1	3.90085	-3.0496	0.00455663	0.151811
	SLC18A1	3.88801	-2.77114	0.00729967	0.175412
	AIPL1	3.87976	-1.13049	0.00199441	0.131287
	LOC100996635	3.87667	-3.5337	0.00961999	0.190693
	ZNF716	3.87604	-1.65545	0.00516419	0.156591
	G6PC	3.86879	-1.9094	0.00702938	0.174439
	VENTXP7	3.86569	-3.182	0.00342756	0.13991
	LINC00934	3.86566	-2.7371	0.00731681	0.175412
	LOC101928940	3.86335	-2.55129	0.00340252	0.13991
	NPAS4	3.84774	0.171048	0.00364916	0.141721
	CLEC1B	3.84229	-3.99853	0.0080499	0.180934
	LOC101928008	3.84229	-3.32954	0.00538358	0.157228
	LINC01531	3.84089	-1.3713	0.00480175	0.154244
	LRAT	3.81926	-2.60895	0.00375691	0.141721
	LOC102724163	3.80864	-3.26402	0.00797385	0.180818
	PHOX2B	3.80605	-2.2336	0.00525397	0.156914
	LINC00477	3.7996	-2.85559	0.00479371	0.154244
	LOC101928272	3.79162	-2.96403	0.0059375	0.163068
	LINC01572	3.76848	-3.46572	0.00538972	0.157228
	HP09025	3.76545	-1.18957	0.00429199	0.149416
	LOC101928617	3.7433	-2.15997	0.00604972	0.164113
	MIR5689HG	3.73414	-3.88592	0.00554669	0.15939
	UGT2B7	3.72268	-3.40408	0.00893385	0.185928
	MGAM2	3.71764	-2.03958	0.00725536	0.175412
	C2orf91	3.71175	-1.9738	0.00538811	0.157228
	RAB39B	3.70728	-2.18048	0.00324659	0.139607
	CASC21	3.70003	-3.60114	0.0088304	0.185928
	TRIM71	3.69542	-1.05816	0.0104995	0.195919
	SSX8	3.69051	-3.74886	0.00897631	0.185928
	FAM138C	3.68496	-1.34978	0.00220205	0.132951
	RSPH14	3.67282	-2.54063	0.00517026	0.156591
	LOC105371433	3.66516	-3.25577	0.00732507	0.175412
	HIST1H4C	3.65866	-2.16836	0.00154553	0.117971
	FGF23	3.65056	-2.8753	0.00861814	0.184426
	LINC01619	3.64946	-1.5032	0.00468105	0.151872
	LINC01387	3.6409	-4.18588	0.003642	0.141721
	CXCL8	3.63594	1.31655	0.00709562	0.175119
	LINC00636	3.6332	-2.38404	0.0045131	0.151811
	LOC283194	3.62652	-2.28334	0.00782888	0.179917
	LOC100996286	3.6216	-3.18778	0.00910921	0.186629
	LOC101927575	3.62094	-2.58571	0.00746829	0.1769
	B3GNT3	3.61305	-1.8986	0.00395457	0.145281
	LOC102723557	3.61293	-3.58755	0.0102657	0.194444
	LOC101929607	3.5916	-2.72864	0.00233403	0.132951
	SPATA42	3.58625	-2.93861	0.00457814	0.151811
	FRG2C	3.58592	-3.02371	0.00971698	0.190693
	FRG2EP	3.58591	-3.02371	0.00971418	0.190693
	AXDND1	3.57965	-1.8764	0.00405318	0.145614
	OR7D2	3.5779	-1.86939	0.002292	0.132951
	OR13D1	3.56672	-3.77527	0.00989568	0.191777
	POU2F3	3.56516	-2.34153	0.00893839	0.185928
	LINC01436	3.56345	-2.17972	0.00228322	0.132951
	LINC00238	3.55246	-3.7105	0.00429403	0.149416
	LOC101929124	3.54891	-2.07826	0.00708137	0.175119
	PTCHD3	3.54025	-2.78247	0.00769834	0.178495
	LOC105379450	3.53694	-4.28028	0.010268	0.194444
	PTGS2	3.5296	2.23445	0.00158529	0.118942
	ANKRD30BP2	3.52742	-2.0644	0.00998057	0.191777
	FGF5	3.52612	-2.08067	0.00331613	0.139607
	C2orf61	3.52451	-2.55609	0.00445638	0.151482
	LINC00862	3.52213	-2.96982	0.0103512	0.194702
	HTR3A	3.51128	-3.21758	0.0065463	0.168429
	LOC101927274	3.51021	-2.7612	0.0078009	0.179515
	TXNDC2	3.50825	-2.11684	0.00725182	0.175412
	LINC00158	3.49772	-3.49613	0.00895676	0.185928
	LINC00461	3.49459	-2.07528	0.00385266	0.143827
	CFAP206	3.48928	-2.74011	0.00231412	0.132951
	LOC101927844	3.47725	-3.59836	0.0083855	0.182877
	LINC00607	3.47519	-2.45506	0.005966	0.163068
	RFX4	3.46211	-1.51944	0.00490746	0.155097
	LINC01180	3.4538	-3.16416	0.00590075	0.163068
	TNFRSF9	3.45271	-1.35997	0.00152827	0.117346
	NTS	3.43423	-3.12757	0.00870821	0.18519
	FAM81B	3.4218	-3.46308	0.00338777	0.13991
	FRMPD2B	3.38229	-1.60156	0.00789599	0.180214
	LOC102724612	3.3727	-2.58439	0.00541609	0.15749
	SUCNR1	3.33549	-2.78419	0.00430049	0.149416
	OSTCP1	3.33464	-3.37804	0.00592517	0.163068
	SLC7A14	3.3335	-0.909914	0.0103316	0.194702
	LINC00643	3.32938	-1.95612	0.00942893	0.190338
	ANKS4B	3.32936	-2.25814	0.00801484	0.180934
	PRKCG	3.32164	-2.33892	0.00827768	0.181684
	LOC440910	3.3098	-2.43624	0.00739455	0.175844
	SLC9C2	3.28938	-2.35303	0.00501445	0.155487
	TMEM8C	3.28564	-3.19844	0.00278059	0.138387
	MEP1B	3.28411	-3.1157	0.00462207	0.151811
	ST18	3.28001	-1.96157	0.00937273	0.189929
	LINC00605	3.27552	-2.47488	0.00642422	0.167379
	XLOC_008559	3.27308	-3.90925	0.00684577	0.172639
	TEKT3	3.27233	-2.57083	0.00331042	0.139607
	LOC100130899	3.24999	-2.12774	0.00302545	0.138727
	FAM138A	3.24889	-0.513114	0.00232762	0.132951
	FAM138F	3.24889	-0.513114	0.00232696	0.132951
	HTR3C	3.23157	-3.77169	0.00970803	0.190693
	HCG22	3.22932	-2.87863	0.00643187	0.167379
	LOC101928907	3.21854	-3.14726	0.00711884	0.175184
	NECTIN4	3.20819	-1.96508	0.00873134	0.185256
	TRPC5OS	3.19973	-3.03239	0.00973402	0.190693
	CNTNAP2	3.18792	-1.1048	0.00890432	0.185928
	LINC01012	3.18012	-2.0298	0.0100556	0.192102
	FOXG1	3.16546	-1.60126	0.00897897	0.185928
	GOLGA8F	3.14674	-0.0276419	0.00594547	0.163068
	TCAM1P	3.08559	-1.51499	0.00389849	0.144905
	DQX1	3.08319	-2.76651	0.00820223	0.181599
	LOC286059	3.07016	-3.14338	0.00521042	0.156591
	LOC101927692	3.06977	-2.07856	0.00976996	0.190693
	FAM138E	3.06167	-2.05314	0.00523371	0.156718
	CD40LG	3.05679	-2.89311	0.00277886	0.138387
	LOC105373021	3.05096	-3.28794	0.00249829	0.136267
	NR4A2	3.0477	3.42185	0.003718	0.141721
	SMC1B	3.04283	-2.3398	0.00272758	0.138387
	SAXO1	3.03916	-1.41042	0.00186143	0.128495
	FAM133A	3.03706	-2.57737	0.00856172	0.184368
	ADAMTS4	3.0244	3.63446	0.00202292	0.131287
	SV2C	3.00581	-0.768809	0.00629236	0.166029
	UCMA	3.00246	-3.03843	0.00866221	0.18488
	LOC100507639	2.99907	-2.79342	0.00242425	0.135627
	DLX3	2.97661	-2.15769	0.00995138	0.191777
	RMST	2.97514	-3.44442	0.00804844	0.180934
	DNM1P35	2.96412	-1.53371	0.00500785	0.155487
	FDPSP2	2.95273	-0.411508	0.00157339	0.118942
	JAKMIP2	2.94778	-1.05693	0.00375034	0.141721
	HS3ST2	2.93302	-0.719674	0.00328048	0.139607
	LINC00619	2.93115	-2.97242	0.00591415	0.163068
	DNAH8	2.9142	-1.13389	0.00608697	0.164676
	SLITRK6	2.89614	-2.18118	0.00749531	0.1769
	GYPE	2.8899	-2.4249	0.00262497	0.138387
	PPP3R2	2.86375	-1.91033	0.00329505	0.139607
	DAND5	2.85526	-1.606	0.00343679	0.13991
	LINC00907	2.84114	-1.87042	0.00927032	0.188773
	HCG9	2.81021	-3.04857	0.00689007	0.173245
	TEX38	2.80413	-2.85382	0.00896113	0.185928
	ELK2AP	2.79504	-1.33308	0.00909501	0.186629
	HRH4	2.79243	-2.21492	0.00398632	0.145281
	IL1RN	2.78193	-2.1022	0.00376089	0.141721
	CNNM1	2.74275	-0.793408	0.00319507	0.139256
	LOC643711	2.71728	-1.32669	0.00214478	0.131287
	LOC285889	2.68422	-2.21088	0.00481511	0.154244
	ZNF98	2.6789	-2.98038	0.00979951	0.190996
	TPTE2P6	2.67802	-2.09808	0.00447379	0.151772
	PDE6A	2.67347	-1.24053	0.00338551	0.13991
	ESCO2	2.65407	-2.33417	0.00249272	0.136267
	CDKL2	2.63138	-1.78364	0.00315174	0.139256
	TIGD4	2.62439	-0.987382	0.00367634	0.141721
	GLYATL2	2.61181	-2.95476	0.00498772	0.155487
	SNAI1	2.59225	1.21021	0.00215567	0.131287
	SIX3	2.58782	-1.65116	0.00539219	0.157228
	GPR34	2.57616	0.00436013	0.00709777	0.175119
	TP53TG3D	2.5733	-2.15874	0.00766115	0.178495
	ADAMTS8	2.57018	3.41361	0.00247108	0.136267
	CTSLP2	2.55555	-1.93378	0.0046654	0.151811
	TRIM36	2.55511	-1.26042	0.00297562	0.138727
	PPIAL4A	2.54168	-1.74428	0.00373755	0.141721
	PPIAL4C	2.54168	-1.74428	0.00373725	0.141721
	EVI2B	2.5394	-0.238914	0.00489449	0.154974
	SBK2	2.52639	-0.4423	0.00624482	0.166029
	ANKRD20A9P	2.50088	0.631669	0.00318868	0.139256
	FAXC	2.49901	-0.9556	0.00454985	0.151811
	DGCR10	2.49026	-3.00191	0.0087916	0.185928
	SHISA9	2.48446	-1.3416	0.00501208	0.155487
	CUZD1	2.48167	-2.44316	0.00487543	0.1548
	MGC32805	2.47692	-3.33687	0.00881852	0.185928
	FAM227A	2.4349	-0.335443	0.00289847	0.138653
	TTC23L	2.43344	-2.39683	0.00507674	0.155839
	CKS2	2.43344	0.78469	0.00779591	0.179515
	CCL19	2.42993	-2.69032	0.0064785	0.167379
	GSDMA	2.42437	-2.14194	0.00867199	0.18488
	PPP1R36	2.41929	-1.30198	0.00440718	0.150708
	OMD	2.41877	0.268142	0.00901081	0.186071
	ATF3	2.39186	5.14443	0.00844376	0.183679
	HSPA7	2.38665	4.69361	0.00253992	0.136564
	TMPRSS3	2.38165	-2.00689	0.0104572	0.195835
	LOC105372582	2.36971	-1.25448	0.00899015	0.185928
	LOC399715	2.3591	-0.477672	0.00277237	0.138387
	LRRN3	2.33139	-0.368388	0.00206084	0.131287
	SCG2	2.32993	-2.08971	0.00292513	0.138653
	CXCL9	2.31919	-0.5697	0.00903541	0.186354
	TPTE2P1	2.31576	-1.16606	0.00201547	0.131287
	SLC5A11	2.31488	-2.22054	0.00817733	0.181599
	KRT222	2.31256	-1.60202	0.00825768	0.181684
	CDH19	2.28225	-0.969064	0.00187757	0.128495
	AK7	2.2568	-1.60296	0.0100535	0.192102
	TRIM59	2.247	-1.26189	0.00335516	0.13991
	MMRN1	2.24649	0.610805	0.00420961	0.148735
	CXADR	2.24568	-1.64118	0.00432247	0.14959
	FAM106B	2.24421	-1.57994	0.00302775	0.138727
	SDR16C5	2.23604	-1.46849	0.00311001	0.139256
	CYP2B7P	2.23358	-2.11791	0.00284284	0.138387
	HIST2H2BA	2.22911	-2.59875	0.00171904	0.126146
	ELAVL2	2.2235	-1.82403	0.00790823	0.180214
	PMAIP1	2.21271	0.913604	0.00517881	0.156591
	NPIPB6	2.20898	-0.458309	0.00312466	0.139256
	LINC01252	2.20879	-0.765667	0.00465434	0.151811
	KIF6	2.20599	-1.78841	0.00963666	0.190693
	SLC16A7	2.18779	1.99631	0.00166964	0.124119
	ECT2L	2.1858	-1.85947	0.00342727	0.13991
	F11	2.18403	-1.45154	0.00842602	0.183526
	LOC730101	2.16605	0.837782	0.00567639	0.162478
	CHD1	2.16387	4.02959	0.00162651	0.121442
	M1AP	2.14931	-2.42205	0.00198568	0.131287
	NRIP3	2.13667	-1.48043	0.00779565	0.179515
	OGN	2.13594	1.92447	0.0077523	0.17912
	POSTN	2.1239	1.99644	0.00208912	0.131287
	SEMA3D	2.1088	-0.992398	0.00301472	0.138727
	CXXC4	2.10874	-0.471376	0.00223742	0.132951
	CCL28	2.10846	-1.70144	0.00370176	0.141721
	SEMA3E	2.10577	-0.630842	0.00226747	0.132951
	GABRB2	2.10141	-0.397558	0.00209171	0.131287
	C3AR1	2.09529	-0.1509	0.00442027	0.150854
	PDE10A	2.09323	-0.228103	0.0025162	0.136564
	TNFRSF10D	2.08563	2.36665	0.00394841	0.145281
	CYP4Z1	2.07273	-1.57413	0.00850207	0.183989
	LINC00641	2.06961	2.35382	0.0060521	0.164113
	KLHL15	2.06825	3.07366	0.0025803	0.138301
	DYX1C1	2.0638	-1.0943	0.00185803	0.128495
	STEAP1	2.06109	-0.72832	0.00923389	0.188627
	LOC105379143	2.05754	-2.05991	0.00989585	0.191777
	PTPRH	2.05652	-1.13928	0.00522031	0.156591
	TNFAIP6	2.0491	0.00481001	0.0046527	0.151811
	SEZ6L	2.04557	-1.36383	0.00579587	0.163068
	C4orf19	2.02968	-1.4186	0.00253865	0.136564
	EVI2A	2.0267	-1.13466	0.00439506	0.150595
	ANGPTL5	2.02495	-0.33383	0.00278068	0.138387
	HPGDS	2.02118	-0.691078	0.00313366	0.139256
	E2F2	1.99836	-1.19449	0.00999578	0.191816
	PKD1L3	1.98379	-2.08114	0.00525861	0.156914
	ZNF492	1.98313	-1.6659	0.00284868	0.138387
	LAX1	1.9799	-1.05549	0.00302081	0.138727
	HIST1H2BK	1.97661	1.07796	0.00294263	0.138653
	POLE2	1.96616	-1.50555	0.0050471	0.155487
	PGA4	1.95956	-0.537773	0.0025025	0.136267
	PLCXD3	1.95893	-0.107109	0.00178534	0.127191
	ENPP3	1.95768	-1.46143	0.00806361	0.180934
	PTPN22	1.95031	-1.58953	0.00655079	0.168429
	IGSF1	1.94407	0.363963	0.00325364	0.139607
	CENPI	1.9355	-1.68924	0.00433949	0.14959
	KCNAB3	1.93286	-0.934974	0.00701596	0.174359
	CD200R1	1.91766	-1.37737	0.00715965	0.175412
	PAX6	1.9029	0.234027	0.00397245	0.145281
	SLC4A8	1.90236	-0.473614	0.00892927	0.185928
	RPS6KA6	1.90164	-0.641713	0.00241509	0.135627
	PHLDA2	1.90059	0.285002	0.00456054	0.151811
	MFAP5	1.90005	5.09599	0.00287082	0.138387
	ETV1	1.89745	0.590603	0.00263678	0.138387
	CCL15-CCL14	1.89349	2.35179	0.0103493	0.194702
	LOC101928371	1.88723	0.197199	0.00217897	0.132114
	HAS2	1.87474	0.360734	0.00693207	0.173282
	TNFRSF11B	1.87095	-1.3355	0.00884505	0.185928
	ASPN	1.86954	2.53091	0.00627328	0.166029
	MPZL3	1.86301	-0.946886	0.00464077	0.151811
	FGF14	1.86108	-1.13876	0.0027172	0.138387
	BIRC3	1.85691	1.81871	0.00200389	0.131287
	PEG10	1.84612	3.38984	0.00315482	0.139256
	NECAB1	1.83971	-0.654634	0.00433709	0.14959
	FGF9	1.83644	-0.455359	0.00309222	0.139256
	CMAHP	1.82494	1.44409	0.00406387	0.145638
	HELLS	1.82218	-1.60172	0.00423267	0.14891
	CD96	1.81229	-1.15744	0.0102128	0.194237
	SGMS2	1.80396	1.93856	0.00150594	0.116955
	SAMD5	1.80349	-0.318494	0.00310332	0.139256
	ZNF280B	1.79792	-1.14007	0.00753204	0.1769
	INTS6L	1.79684	1.27946	0.00177725	0.127144
	IKZF3	1.79101	0.155135	0.00367676	0.141721
	NAT1	1.78253	-1.34668	0.00718344	0.175412
	PIPOX	1.77161	-1.59093	0.00575445	0.163068
	HSD17B13	1.7708	-1.82405	0.00906029	0.186629
	SAMD12	1.76718	-0.503437	0.00792072	0.180214
	LOC388436	1.76424	1.38564	0.00402943	0.145614
	LOC79999	1.76424	1.38564	0.00402907	0.145614
	SPAG17	1.7522	0.490274	0.00349554	0.140959
	IFI16	1.75003	3.64227	0.00958381	0.190693
	EIF5A2	1.74931	0.345529	0.0020584	0.131287
	ABI3BP	1.74877	3.3275	0.00568745	0.162478
	CDS1	1.73976	-1.38909	0.010012	0.191911
	TLR3	1.73366	0.019356	0.00705776	0.174889
	ZSWIM6	1.72965	2.50317	0.00274414	0.138387
	PDZK1	1.72343	-1.25426	0.00316917	0.139256
	ARL4A	1.7233	1.02671	0.00158608	0.118942
	OR51E2	1.71666	-1.15719	0.0075191	0.1769
	RAD51B	1.70327	0.20715	0.00213621	0.131287
	CLDN1	1.69397	-0.396258	0.00376309	0.141721
	CLEC7A	1.69279	-0.245724	0.00158049	0.118942
	MAP1LC3C	1.68868	-0.238681	0.00500112	0.155487
	GCH1	1.67896	1.74584	0.00814568	0.181599
	EPHA3	1.67512	1.01838	0.00539567	0.157228
	AOAH	1.65928	-0.705944	0.00188574	0.128495
	TACR1	1.65842	-0.541153	0.00727666	0.175412
	MPZ	1.6568	1.80153	0.0031977	0.139256
	PRDM1	1.64711	1.02136	0.00311284	0.139256
	HPSE	1.64559	-1.14821	0.00682705	0.172421
	SOX5	1.63991	0.0316012	0.00462165	0.151811
	TLR6	1.63842	-0.244492	0.00265024	0.138387
	SYT1	1.63567	-0.48685	0.00993748	0.191777
	EDA2R	1.62971	-0.147879	0.0070143	0.174359
	S100B	1.62963	0.960484	0.0089703	0.185928
	PAQR5	1.62407	-0.711306	0.00847375	0.183933
	ZNF331	1.62145	3.58289	0.00336957	0.13991
	DAB2	1.61128	3.8721	0.00393651	0.145281
	MMP16	1.61069	-0.707893	0.00692342	0.173282
	PCDH18	1.60829	2.53954	0.00443952	0.151209
	YY2	1.60585	-0.488925	0.00528773	0.157118
	ARNTL	1.60072	2.0219	0.00592925	0.163068
	S100A10	1.59647	4.18109	0.00185238	0.128495
	MAP2	1.59644	1.44502	0.0066684	0.170174
	NFIL3	1.58474	3.26177	0.00787091	0.180214
	MAP9	1.58047	0.229661	0.00546665	0.158153
	ARAP2	1.5766	0.143136	0.00368437	0.141721
	SAMD9	1.57169	0.915129	0.00549187	0.158615
	SGIP1	1.5695	1.22917	0.00450239	0.151811
	SNAI2	1.55979	1.51166	0.00253298	0.136564
	FYB	1.55344	0.209721	0.00419939	0.148735
	BTK	1.54965	-0.15943	0.00292116	0.138653
	SLITRK4	1.54641	2.29328	0.00544817	0.158038
	HGF	1.54531	0.189449	0.00686199	0.172793
	FER	1.54029	2.06069	0.005217	0.156591
	ELOVL6	1.53704	-0.611611	0.00402415	0.145614
	TIPARP	1.53669	3.34099	0.00470072	0.152221
	SEMA4A	1.52749	2.04298	0.0037122	0.141721
	TENM2	1.52625	-0.248171	0.00315948	0.139256
	CUBN	1.52561	0.59285	0.00356912	0.141721
	LINC00987	1.52476	0.284463	0.0058089	0.163068
	PRIM2	1.52397	0.0219114	0.00626746	0.166029
	KCNQ1OT1	1.52106	3.22131	0.00653508	0.168429
	GJA1	1.5204	3.74938	0.00964528	0.190693
	SELP	1.51745	1.01151	0.0082762	0.181684
	ADGRG2	1.51379	0.0644845	0.00938649	0.189929
	HSPH1	1.51225	5.05386	0.00177625	0.127144
	MICB	1.51135	0.265654	0.00481731	0.154244
	MID1	1.50858	0.630124	0.00226252	0.132951
	POU2F2	1.50791	1.23648	0.00954778	0.190693
	DSC2	1.5046	0.146441	0.0030345	0.138727
	WNT3	1.50308	-1.22948	0.00590037	0.163068
	PARP8	1.49998	0.654331	0.0081625	0.181599
	LINC00968	1.49682	-0.269668	0.00947563	0.190344
	PLOD2	1.4938	2.22118	0.00179697	0.127488
	NR5A2	1.49243	-0.0139381	0.00859491	0.184426
	ECSCR	1.49233	1.8621	0.00373954	0.141721
	PLSCR4	1.48917	2.22093	0.00985927	0.191561
	PPFIA2	1.48686	-0.175627	0.00614618	0.164972
	RASL11A	1.48098	1.48509	0.00966878	0.190693
	LRRCC1	1.47683	0.918185	0.00407152	0.145638
	CYP27C1	1.47315	-0.990937	0.00727334	0.175412
	CDK15	1.45997	-0.320175	0.00430793	0.149416
	NBEAL1	1.45655	2.30062	0.00589099	0.163068
	TRPC1	1.45295	0.844462	0.00238869	0.135238
	ZNF385B	1.45258	1.85582	0.00950407	0.190505
	CYBRD1	1.43909	5.11465	0.00997137	0.191777
	LETM2	1.43619	-0.746838	0.00754292	0.176912
	ECM2	1.43555	3.19834	0.00614004	0.164972
	SLC2A1	1.43015	1.34124	0.00363962	0.141721
	CCNH	1.42234	3.15596	0.00855906	0.184368
	FAM49A	1.41723	2.5824	0.00229693	0.132951
	PTPN20	1.41403	2.16892	0.00511275	0.156591
	DOCK11	1.41022	2.1089	0.00333335	0.13969
	ARID5B	1.40985	4.47594	0.00983774	0.19136
	CLIC4	1.40738	5.19374	0.00243108	0.135627
	APOBEC3D	1.40132	-0.148796	0.00590418	0.163068
	TMEM35	1.39975	0.08124	0.00752948	0.1769
	BTG1	1.39659	4.58927	0.00830418	0.182032
	MCTP1	1.3959	1.66297	0.00724586	0.175412
	SERPINE1	1.39368	2.33352	0.0099519	0.191777
	EPHA4	1.38555	2.42298	0.00334854	0.13991
	ADRA1A	1.38294	0.3939	0.0051558	0.156591
	FAR2	1.37996	0.605497	0.00436218	0.149768
	QPCT	1.37815	-0.757136	0.00635712	0.166998
	S100A11	1.36095	2.87343	0.00927413	0.188773
	FAM102B	1.35786	1.33903	0.0100865	0.192477
	ADD3	1.3539	3.88739	0.00938416	0.189929
	PLEKHA5	1.35024	1.63487	0.00320082	0.139256
	SEMA3C	1.34058	4.71793	0.00211092	0.131287
	ZNF880	1.33662	0.428631	0.00731084	0.175412
	SOX9	1.33113	2.27636	0.00748655	0.1769
	PTGER4	1.32161	3.33437	0.00770345	0.178495
	ELOVL5	1.32074	2.89226	0.00959661	0.190693
	LINC00924	1.31675	-0.125962	0.00636814	0.166998
	ZNF468	1.31341	0.351369	0.00595559	0.163068
	SH2D4A	1.30844	0.145676	0.00213222	0.131287
	ASNS	1.30776	1.43372	0.00801731	0.180934
	C11orf63	1.30703	-0.808721	0.00340816	0.13991
	EIF2AK3	1.30674	2.92988	0.00299921	0.138727
	RAPH1	1.306	3.58466	0.00195202	0.130374
	UGGT2	1.28229	1.41248	0.00187132	0.128495
	ADNP2	1.27753	1.85216	0.00229459	0.132951
	TIAM1	1.27592	0.763589	0.00500364	0.155487
	FGL2	1.27241	3.6508	0.00387581	0.144376
	SULF1	1.25955	3.23009	0.00799921	0.180934
	S1PR2	1.25808	0.303864	0.00657184	0.168464
	NABP1	1.25552	0.627408	0.00815924	0.181599
	CD44	1.24766	4.32046	0.00636749	0.166998
	NT5E	1.23344	2.59514	0.00325171	0.139607
	KCNMB3	1.22652	0.185351	0.00327772	0.139607
	ANPEP	1.21799	1.22197	0.00347272	0.14037
	ASAP1	1.21798	3.31725	0.00803248	0.180934
	MPEG1	1.21525	2.97675	0.00877491	0.185915
	VSIG4	1.21482	1.85409	0.00526945	0.156963
	REL	1.21048	2.47339	0.0089605	0.185928
	PTPRC	1.20531	1.77719	0.00227451	0.132951
	LPCAT2	1.20505	1.73552	0.00908647	0.186629
	CAMSAP2	1.20191	3.40431	0.00814111	0.181599
	EPB41L4A	1.19512	1.9224	0.00899303	0.185928
	TSHZ2	1.19271	2.66821	0.00343392	0.13991
	BICD1	1.18946	0.939438	0.00723825	0.175412
	RAB27A	1.18859	1.36117	0.0019415	0.130179
	SCRN1	1.18698	2.45905	0.00367482	0.141721
	MS4A6A	1.18028	2.2022	0.00212601	0.131287
	PGM2	1.17906	1.16902	0.00364759	0.141721
	DCLRE1B	1.17299	0.854618	0.00946821	0.190344
	PLEKHH2	1.17273	1.10732	0.00919502	0.188058
	SERTAD4	1.16276	-0.0304839	0.00898278	0.185928
	TGFB2	1.15995	3.09662	0.00518851	0.156591
	EVI5	1.15707	1.83539	0.00998254	0.191777
	CCND2	1.15661	2.34204	0.00262157	0.138387
	KCNAB1	1.15491	2.35757	0.00992264	0.191777
	MSR1	1.14834	0.864058	0.00861158	0.184426
	PTGFR	1.14566	0.763579	0.00455393	0.151811
	MAP1B	1.1406	4.73586	0.00766551	0.178495
	NTM	1.13379	1.26027	0.0054534	0.158038
	SHISA3	1.13301	0.116767	0.00944171	0.190344
	PRKAG2	1.13281	2.98786	0.00215767	0.131287
	ANXA1	1.13057	5.24105	0.00972069	0.190693
	KCNB1	1.12944	3.17837	0.00627942	0.166029
	CMTM6	1.12185	2.3563	0.00616247	0.16515
	OSMR	1.11984	2.32907	0.00674864	0.171199
	RECK	1.11114	2.86749	0.00278219	0.138387
	ITGA4	1.10898	0.429772	0.00770438	0.178495
	MXD1	1.10453	2.65183	0.0100323	0.192086
	NCOA7	1.0973	2.53131	0.00538323	0.157228
	BEX4	1.08463	1.75354	0.00963663	0.190693
	SPRY4	1.08116	3.48247	0.0103822	0.195071
	PTBP3	1.07476	2.73795	0.00789861	0.180214
	APBB1IP	1.05908	1.08859	0.00805994	0.180934
	PRTG	1.05513	0.758933	0.00931935	0.189468
	RBBP8	1.05114	0.676636	0.0101281	0.192839
	ENTPD7	1.04957	0.651313	0.00582179	0.163068
	IQGAP2	1.0399	1.56269	0.0015117	0.116955
	PAPPA	1.03039	0.741463	0.00628496	0.166029
	CPM	1.02725	2.72246	0.00577898	0.163068
	CDC14A	1.02674	1.01756	0.00974825	0.190693
	MS4A7	1.02333	0.912686	0.0078854	0.180214
	MIS18BP1	1.01887	1.362	0.00646655	0.167379
	SRGAP2B	1.01814	3.08432	0.00563343	0.161611
	NECTIN3	1.01752	1.73265	0.0073561	0.17566
	IL1R1	1.01624	3.73365	0.00520383	0.156591
	GPC6	1.01045	1.12833	0.00847695	0.183933
	ACER3	0.999776	1.73407	0.00346776	0.14037
	ANKRD50	0.999136	2.68268	0.00375594	0.141721
	SLC4A4	0.997184	1.34487	0.00648057	0.167379
	ALDH1L2	0.994028	1.27154	0.00514602	0.156591
	FADS1	0.989064	2.10693	0.00292956	0.138653
	SRPX2	0.971271	1.34009	0.0057464	0.163068
	SLC7A1	0.957476	1.62473	0.00554052	0.15939
	OAS1	0.943077	0.975649	0.0076824	0.178495
	DOCK5	0.922379	2.31285	0.00535745	0.157228
	PTPN13	0.91819	1.868	0.00613554	0.164972
	UGDH	0.862793	2.60137	0.00733946	0.175511
	RELL1	0.858475	2.50911	0.00729833	0.175412
	DDR2	0.847888	3.007	0.00974804	0.190693
	KDELC2	0.842096	3.45075	0.00241373	0.135627
	WIPF1	0.841958	3.09616	0.00767221	0.178495
	ROBO1	0.836883	3.11114	0.0102692	0.194444
	SLC18B1	0.836611	1.76018	0.0104989	0.195919
	MALL	0.827185	2.50103	0.00970195	0.190693
	RGL1	0.759329	2.93666	0.0104161	0.195494
	LAPTM5	0.732678	2.7274	0.00862284	0.184426
	CAMK1D	0.720109	2.86519	0.00955882	0.190693
	MCM7	-0.579827	5.12617	0.0069944	0.17433
	YPEL3	-0.661343	5.8975	0.00819882	0.181599
	RFX1	-0.700651	3.72322	0.00737653	0.17566
	CDCA7L	-0.708597	2.46814	0.00613343	0.164972
	RBFA	-0.727301	3.90455	0.00660185	0.16898
	PILRB	-0.730016	4.72148	0.010116	0.192824
	HAUS4	-0.745102	3.67653	0.00756301	0.17714
	NSUN5P2	-0.746236	4.48258	0.00868589	0.184946
	TMEM101	-0.749736	4.60555	0.00784245	0.179987
	KIF22	-0.760976	4.74173	0.00975921	0.190693
	SPAG7	-0.776802	6.90125	0.00825522	0.181684
	AKR1A1	-0.778347	4.602	0.0104398	0.195723
	PYCR1	-0.780161	2.67592	0.00629022	0.166029
	AP4M1	-0.8019	3.1291	0.00594499	0.163068
	COL28A1	-0.812242	3.37812	0.00503946	0.155487
	ART5	-0.815348	3.03249	0.00892489	0.185928
	PPP1R3E	-0.825079	3.70523	0.00980785	0.190996
	SDC4	-0.833302	5.78386	0.00827065	0.181684
	AK2	-0.841718	6.66996	0.0082101	0.181599
	BLCAP	-0.845078	7.54957	0.00272113	0.138387
	TFEB	-0.855018	6.16826	0.0071879	0.175412
	TMEM18	-0.865556	3.94036	0.00646261	0.167379
	ZNF692	-0.868639	4.21319	0.00372758	0.141721
	SYTL3	-0.880924	4.10247	0.00459383	0.151811
	RPS9	-0.887971	9.28375	0.00934115	0.189685
	TOM1	-0.899397	7.18782	0.00569213	0.162478
	MVK	-0.915967	3.47583	0.00851181	0.183989
	NOSIP	-0.924289	6.49012	0.00223947	0.132951
	TRMT112	-0.930792	6.11298	0.00153048	0.117346
	SQSTM1	-0.931551	9.75039	0.00752903	0.1769
	COMMD4	-0.936158	4.52337	0.00968216	0.190693
	MYOG	-0.942789	5.76974	0.00672506	0.170985
	NFKB2	-0.945095	4.67247	0.00774453	0.17912
	EXOSC5	-0.950106	4.48869	0.00698311	0.174302
	MRPL53	-0.953765	5.46388	0.0020915	0.131287
	SEC14L5	-0.995071	3.43484	0.00743974	0.176673
	C1orf132	-1.01231	3.95166	0.00873298	0.185256
	ITIH6	-1.01914	1.94907	0.00430824	0.149416
	NDUFA1	-1.02742	7.57003	0.00678476	0.171606
	MIDN	-1.04357	6.76896	0.00792611	0.180214
	QPRT	-1.06568	2.76459	0.00911422	0.186629
	TMCC2	-1.07505	4.05339	0.0033232	0.139607
	P2RX5	-1.08896	3.66576	0.0063984	0.167278
	METTL7B	-1.09146	2.35369	0.00768206	0.178495
	FAM195B	-1.09897	5.86842	0.00946694	0.190344
	DPYSL4	-1.10612	1.39701	0.00530614	0.157118
	EID2B	-1.10965	1.50122	0.002992	0.138727
	PSMB10	-1.11229	5.52017	0.00991794	0.191777
	C10orf35	-1.12481	0.387682	0.00722622	0.175412
	LOC100289361	-1.14112	-0.0460094	0.00594238	0.163068
	HPN	-1.15067	3.82471	0.00500623	0.155487
	LOC100507002	-1.15309	-0.864712	0.00582531	0.163068
	RGS14	-1.16574	3.06506	0.00203469	0.131287
	MST1	-1.19369	2.67565	0.00189704	0.128495
	CEBPD	-1.2464	5.96445	0.00376236	0.141721
	NAB2	-1.27042	4.32404	0.00516833	0.156591
	TNNT1	-1.27865	13.8828	0.00815932	0.181599
	NBPF3	-1.29574	1.65046	0.00295815	0.138653
	NOXA1	-1.34598	4.51069	0.00517669	0.156591
	CEBPB	-1.37643	8.56023	0.00287328	0.138387
	CHRND	-1.40873	4.69992	0.00434969	0.14964
	BBC3	-1.43766	3.29457	0.00295989	0.138653
	PFKFB3	-1.45524	7.67428	0.00959808	0.190693
	NNMT	-1.6061	5.34128	0.00486463	0.1548
	CHRNG	-1.70282	3.72712	0.00330382	0.139607
	LOC102577426	-1.71504	-1.89728	0.0063297	0.166757
	ASB9	-1.78885	0.22702	0.00595785	0.163068
	CPXM1	-1.80304	0.656648	0.00353715	0.141721
	WFIKKN1	-1.81545	0.132187	0.00530192	0.157118
	LOC389332	-1.83332	-0.196481	0.00450791	0.151811
	LOC100134317	-1.96243	0.225687	0.00413377	0.147248
	HEMGN	3.87318	-2.89117	0.0105015	0.195919
	ZNF430	1.03932	0.816946	0.0105075	0.195919
	LY75-CD302	1.25852	2.75121	0.0105813	0.196995
	LACC1	0.976909	0.311881	0.0105888	0.196995
	GLI3	0.825581	1.45419	0.0105998	0.196995
	LINC01351	4.50957	-3.45434	0.010649	0.197694
	YBX3P1	-0.818535	4.97505	0.0106849	0.197736
	TMEM45A	1.62279	-1.14618	0.0106853	0.197736
	FGB	3.26644	-2.34245	0.0106859	0.197736
	SCML4	2.21459	-1.74673	0.0107099	0.19788
	LOC101929754	4.11902	-2.70226	0.0107332	0.19788
	NAIP	0.949327	2.54154	0.0107503	0.19788
	AIM1	0.904041	1.35232	0.010752	0.19788
	SYK	0.789009	1.65508	0.0107659	0.19788
	HIST1H2BG	4.01405	-3.07448	0.010778	0.19788
	CDH15	-1.06249	6.14851	0.0107853	0.19788
	FOXL2NB	3.18857	-1.57662	0.0107867	0.19788
	AAK1	0.734005	3.69049	0.0108089	0.19788
	MX2	1.1039	1.51185	0.0108094	0.19788
	NUP210	-0.999054	4.60143	0.0108391	0.19818
	CP	1.19862	0.355849	0.010849	0.19818
	DUSP5	2.01732	2.67787	0.0108728	0.198402
	FAM166A	1.51673	2.42971	0.0109053	0.198783
	CHTF18	-1.12884	3.47649	0.010995	0.199861
	A2ML1	2.41592	-1.71097	0.0109953	0.199861
	ASXL3	2.30333	-0.867381	0.0110106	0.199861
	GPR63	1.57832	-1.2568	0.0110293	0.199861
	GH1	3.13063	-3.36738	0.0110423	0.199861
	RAB8B	1.6195	1.89662	0.0110494	0.199861
	JMJD7	-0.772549	2.94358	0.011053	0.199861
	SOX2-OT	2.35248	-1.80659	0.011058	0.199861
	ZNF184	1.23993	1.25905	0.0110764	0.199984
	LPA	3.34996	-1.76874	0.0110927	0.200066
	LOC105374060	3.7863	-2.82499	0.0111217	0.200378
	LINC00562	1.8075	-1.26751	0.0111366	0.200435
	TCF7L2	1.19882	2.63952	0.0111685	0.200799
	PERP	1.23005	1.61358	0.0112205	0.20139
	GPM6A	1.84515	-0.817838	0.011227	0.20139
	LHX1	3.22165	-2.15345	0.0112368	0.20139
	KCNK7	-1.22418	0.778206	0.0112927	0.202181
	ELK3	1.19422	3.49662	0.011311	0.202296
	POU3F3	2.58718	-1.33478	0.0113866	0.203366
	MAGEB3	4.07427	-2.94012	0.0114079	0.203366
	EGOT	2.92071	-3.41939	0.0114237	0.203366
	NMNAT2	1.02245	0.598116	0.011424	0.203366
	HIST1H2AM	3.40934	-3.44162	0.0114303	0.203366
	LY9	2.06684	-1.8622	0.0114542	0.20358
	GRIA3	1.39615	-0.81714	0.0115049	0.204029
	TMEM213	3.55773	-1.65751	0.0115214	0.204029
	INTS6	1.24847	3.4342	0.0115247	0.204029
	GPRC5A	1.74872	0.370289	0.0115317	0.204029
	NRXN1	1.48862	0.338116	0.0115391	0.204029
	CTTNBP2NL	0.96857	2.01954	0.0115602	0.204191
	LUM	1.68334	4.0989	0.0115872	0.204457
	LOC100500773	3.89668	-3.44704	0.0116111	0.204667
	LOC105376194	4.85129	-4.06804	0.0116662	0.205253
	NCAM1	0.99949	3.11676	0.0116889	0.205253
	GOLGA8G	2.82873	0.0956469	0.0116923	0.205253
	APOF	3.45227	-1.75144	0.0116924	0.205253
	NCEH1	0.930641	2.16834	0.0117117	0.205309
	LYPD4	3.04511	-2.96251	0.0117369	0.205309
	LPL	1.10261	6.19743	0.0117419	0.205309
	LINC00668	3.8702	-2.67078	0.0117436	0.205309
	PVR	-0.71793	4.73536	0.0117626	0.20543
	CD109	1.01383	2.27267	0.0117907	0.205711
	GFRA1	0.784272	3.77163	0.011826	0.206117
	SPTSSA	1.15639	3.29095	0.0118501	0.206326
	ARL13B	1.30889	0.971381	0.0118793	0.206626
	LOC105372440	3.39602	-3.5945	0.0119646	0.207706
	MAPK10	1.60354	-0.35251	0.011969	0.207706
	CLK2P1	2.04491	-2.70244	0.0119779	0.207706
	TMPRSS11A	4.48174	-3.11277	0.0119921	0.207742
	PDK3	0.98986	1.89018	0.0120057	0.207767
	FAM174B	-0.706285	2.63146	0.0120196	0.207798
	TMEM2	1.06515	3.46677	0.012039	0.207922
	F13A1	1.03347	4.00553	0.0120598	0.207994
	ZSCAN12	0.876821	0.330557	0.0120675	0.207994
	MCL1	-0.678495	7.84886	0.0121267	0.208804
	ACSL3	0.732322	5.07503	0.012154	0.209029
	ATP13A3	1.34815	3.34903	0.0121643	0.209029
	COBLL1	0.969556	2.67798	0.0121764	0.209029
	PPOX	-0.712061	2.9794	0.012205	0.209199
	LINC01606	2.05919	-1.9322	0.0122108	0.209199
	CALCB	4.29723	-2.39471	0.0122728	0.209491
	TBX18	1.01638	2.11953	0.0122787	0.209491
	CYTIP	1.64896	-0.3801	0.0122886	0.209491
	EIF3CL	-0.695034	9.42094	0.0122899	0.209491
	SBF2	0.692939	3.38961	0.0123037	0.209491
	JAZF1	1.43446	1.58514	0.0123127	0.209491
	LOC101928517	3.06613	-2.3629	0.0123137	0.209491
	HIRIP3	-0.623094	5.03072	0.0123267	0.209504
	DGKH	0.998301	2.72863	0.0123821	0.210126
	PCSK1	2.88098	-2.55075	0.0124066	0.210126
	CTD-2201E9.1	4.21276	-3.13237	0.0124175	0.210126
	EIF3C	-0.693169	9.41824	0.0124346	0.210126
	GAMT	-0.989119	9.51167	0.0124573	0.210126
	STIL	1.83374	-0.656646	0.0124581	0.210126
	ANKRD45	3.50245	-2.48106	0.0124587	0.210126
	KLF7	1.40116	3.17204	0.0124786	0.210126
	OIP5	-0.856704	1.88414	0.0125026	0.210126
	LINC01205	4.0763	-1.87155	0.0125039	0.210126
	FAM159A	2.02572	-1.48015	0.0125051	0.210126
	DKFZp779M0652	-1.36054	2.6683	0.0125107	0.210126
	C18orf61	3.27122	-2.35271	0.0125516	0.210464
	LOC100130849	3.27201	-4.22845	0.0125728	0.210464
	ARRDC5	2.71799	-1.98848	0.0125742	0.210464
	PIK3CG	0.950534	0.486521	0.0125801	0.210464
	C5orf60	2.55879	-2.31992	0.0126574	0.211322
	C7orf69	3.41604	-3.58955	0.0126675	0.211322
	PRKACG	3.42974	-1.78843	0.0127163	0.211322
	ISY1	-0.627253	4.62919	0.0127186	0.211322
	PGLYRP3	3.80514	-3.52491	0.0127254	0.211322
	KIAA0087	2.12959	-1.92712	0.0127504	0.211322
	GNG2	1.09448	2.15331	0.0127649	0.211322
	PIGZ	-0.691331	2.98467	0.0127881	0.211322
	PPARGC1A	1.29287	4.79691	0.0127913	0.211322
	LOC101928885	3.40767	-3.36309	0.0127928	0.211322
	ACBD7	2.39478	-1.60746	0.0128039	0.211322
	LOC101928335	3.72711	-3.65934	0.0128089	0.211322
	SLC25A42	-0.950381	5.85535	0.0128243	0.211322
	NDUFB9	-0.923192	8.48846	0.0128351	0.211322
	EBF1	1.38928	2.90833	0.0128361	0.211322
	RAPGEF4	1.21428	0.788568	0.0128363	0.211322
	ADGRE2	1.09402	0.357955	0.0128462	0.211322
	RIMS2	3.01524	-1.40159	0.0128673	0.211322
	MR1	0.821713	1.326	0.012871	0.211322
	PCAT5	3.17644	-2.27976	0.01289	0.211322
	LINC01425	4.17306	-3.92079	0.0128909	0.211322
	SH3BGRL	1.85318	3.43892	0.0129158	0.21146
	ZBP1	1.65718	-1.6971	0.0129241	0.21146
	UGT2B11	3.81312	-3.73071	0.0129592	0.211832
	TJP1	0.709444	5.26917	0.0131024	0.213958
	FIGN	1.37591	0.784306	0.0131223	0.213958
	ACSM2A	2.54122	-2.33466	0.0131268	0.213958
	DNAH12	2.38969	-1.18031	0.013158	0.214179
	DLC1	0.992153	4.71294	0.0131773	0.214179
	BISPR	1.15477	-0.368743	0.0131781	0.214179
	KCCAT333	5.12214	-3.98239	0.0131904	0.214179
	SPRY4-IT1	2.51335	-2.44354	0.0132965	0.215637
	MAFG	-0.834715	6.30964	0.0133276	0.215637
	ZNF521	1.01432	1.88704	0.0133354	0.215637
	TCTE3	-1.36573	-0.830166	0.0133503	0.215637
	ERRFI1	1.23568	4.04958	0.0133665	0.215637
	MZT2A	-1.13341	5.47252	0.013367	0.215637
	LOC101928673	1.34234	-0.950489	0.0133686	0.215637
	RAMP1	-0.90566	6.47767	0.0133919	0.21581
	GNG12	0.734074	3.94678	0.0134182	0.21603
	LINC01608	4.41564	-3.58762	0.0134327	0.216061
	EXT1	0.824445	3.08265	0.0134613	0.216318
	RBMS1	0.832496	3.91663	0.0135054	0.216591
	PPP1R15B	1.11125	4.30239	0.0135065	0.216591
	LOC730100	3.62411	-2.34972	0.0135164	0.216591
	FAM86JP	-1.07885	1.0019	0.0135562	0.217026
	FAM171B	1.37592	0.84616	0.0136611	0.218356
	C4orf33	1.39604	0.780154	0.0136698	0.218356
	LINC01506	3.46572	-4.25923	0.0136776	0.218356
	PRMT7	-0.93677	5.60715	0.0137071	0.218406
	ZNF738	1.02971	0.861939	0.0137084	0.218406
	MT1JP	-2.84136	1.55926	0.0137191	0.218406
	TRIM64B	3.36391	-2.84587	0.0137633	0.218709
	C7orf31	1.23694	-0.661911	0.0137787	0.218709
	ITGA2	1.31107	0.530779	0.0137829	0.218709
	RNASE8	3.47412	-4.26756	0.0137892	0.218709
	DUSP2	-1.51964	3.20329	0.0138271	0.218907
	COX14	-0.784771	6.06309	0.0138293	0.218907
	LOC105375787	2.78916	-4.11376	0.0138401	0.218907
	LOC105374205	3.97516	-4.04355	0.0138536	0.218917
	LOC105371328	1.85453	-2.699	0.0138788	0.219096
	LRRN1	0.989295	3.37601	0.0138905	0.219096
	EXD3	-0.93619	4.43045	0.0139428	0.219535
	WNT4	-1.18187	2.8443	0.0139767	0.219535
	LOC401463	2.59152	-2.57232	0.0139784	0.219535
	N4BP2	1.08785	1.34819	0.013983	0.219535
	CCL14	1.97273	2.46047	0.0140175	0.219535
	SLC17A5	0.66116	2.31864	0.0140436	0.219535
	TBC1D9	0.822354	2.96374	0.0140704	0.219535
	LRRC69	1.96578	-2.57458	0.0140713	0.219535
	LMNTD1	3.39651	-3.19859	0.0140898	0.219535
	IL17RC	-0.909597	4.91593	0.0141159	0.219535
	AMY1B	-0.746983	4.50897	0.014136	0.219535
	TLR4	0.960946	2.70859	0.0141435	0.219535
	SARNP	-0.620029	4.98696	0.014147	0.219535
	SMIM10	1.51559	1.04099	0.0141646	0.219535
	NUP210L	2.49671	-1.10915	0.0141656	0.219535
	GAGE2B	3.75378	-4.13818	0.0141758	0.219535
	DMAP1	-0.828052	5.39474	0.0141775	0.219535
	LOC101928626	2.42238	-3.72874	0.0142024	0.219535
	FAM124A	1.02749	0.696592	0.0142133	0.219535
	LINC00264	2.40932	-2.78523	0.0142191	0.219535
	EMX2	0.917025	1.38299	0.0142317	0.219535
	NEDD9	1.45912	4.0378	0.0142328	0.219535
	DAPL1	4.52818	-4.09481	0.0142353	0.219535
	XG	1.11423	1.37227	0.0142396	0.219535
	COL21A1	-0.869483	2.82548	0.014266	0.219535
	FRMD5	2.40458	-1.7335	0.0142913	0.219535
	DKKL1	2.57101	-2.67809	0.0142956	0.219535
	BPIFB4	3.75898	-2.96974	0.014297	0.219535
	PIK3R3	1.04504	3.35262	0.0143012	0.219535
	ELMO1	0.799259	2.23833	0.0143036	0.219535
	ZNF428	-1.19172	5.90076	0.014322	0.219622
	LOC102725072	2.24893	-0.374672	0.0143506	0.219684
	TSL	3.2174	-2.94415	0.0143518	0.219684
	CD200	1.42947	0.27685	0.0144175	0.219758
	LOC101928269	3.36399	-3.49738	0.0144216	0.219758
	SSX5	3.85357	-3.91384	0.0144266	0.219758
	AMY1C	-0.74511	4.50954	0.0144272	0.219758
	LOC101927131	2.99517	-2.40339	0.014452	0.219758
	LOC105375304	1.27562	-1.89233	0.0144554	0.219758
	ALG10	1.51564	-0.306239	0.0144714	0.219758
	MTG2	-0.743193	4.8603	0.0144722	0.219758
	AMY1A	-0.744707	4.50967	0.0144895	0.219758
	KAT2A	-0.673246	6.11956	0.0144956	0.219758
	TXN2	-0.762652	6.64162	0.0145029	0.219758
	RSPH10B2	1.6753	-0.283418	0.0145337	0.219758
	RSPH10B	1.6753	-0.283418	0.0145382	0.219758
	KLHL33	-1.21407	6.3262	0.0145773	0.219758
	FZD6	1.16433	1.88077	0.0145849	0.219758
	CHIC1	0.964323	1.6575	0.0145951	0.219758
	MAPRE2	1.31203	4.87466	0.0145995	0.219758
	LOC105373782	4.1537	-4.3287	0.0146004	0.219758
	LOC100996251	1.42621	-1.35608	0.0146169	0.219758
	PLA2G5	1.34219	-1.23828	0.0146257	0.219758
	LOC101929694	4.19567	-3.64768	0.0146341	0.219758
	VN1R10P	3.56679	-3.35912	0.0146572	0.219758
	SOCS4	1.1953	2.02977	0.0146649	0.219758
	CAGE1	2.84849	-2.60172	0.0146675	0.219758
	KLHL22	-0.660325	4.30691	0.014678	0.219758
	GUCY1B3	1.09983	2.56849	0.0147238	0.220252
	FAM91A1	1.15752	2.47214	0.0147391	0.220288
	CEP152	1.39313	0.457693	0.0147662	0.220347
	LYN	0.921561	1.75373	0.0147688	0.220347
	FXYD5	1.17892	2.25206	0.0148001	0.220493
	CYP2B6	3.04834	-2.47481	0.0148044	0.220493
	HDAC11	-0.904953	5.74235	0.014837	0.220696
	LINC01068	3.13453	-4.01489	0.0148568	0.220696
	HNMT	1.43209	1.85825	0.0148666	0.220696
	MYLK3	-0.859329	6.07175	0.0148902	0.220696
	LOC101929234	2.0263	-2.18861	0.0149022	0.220696
	SLC44A1	0.752585	3.61883	0.014906	0.220696
	CARD16	1.74724	0.326012	0.0149288	0.220696
	TMEM217	1.31976	-0.311099	0.014929	0.220696
	FBXL13	1.55014	-1.74351	0.0149342	0.220696
	PSMD4	-0.71066	7.50556	0.0149792	0.22117
	LOC101930071	-1.12391	0.905039	0.0150018	0.221267
	NEIL1	-0.785758	3.27608	0.0150117	0.221267
	CEP97	1.04723	1.93416	0.0150258	0.221285
	ZNF208	1.73617	-0.462683	0.0150835	0.221417
	LOC400655	3.17582	-2.49865	0.0150862	0.221417
	LINC01426	2.30924	-2.17145	0.0150863	0.221417
	TOR2A	-0.820091	2.013	0.0150866	0.221417
	LINC00957	-0.763711	4.66703	0.0151064	0.221507
	LOC101928942	4.08552	-3.74046	0.0151432	0.221507
	PTPRZ1	1.70245	-1.34779	0.0151797	0.221507
	MIP	3.0937	-2.0705	0.0151946	0.221507
	CPA3	1.44928	0.916539	0.0152051	0.221507
	BANF1	-0.659455	7.33658	0.0152162	0.221507
	BCAS1	1.91279	-1.49943	0.0152229	0.221507
	CYP7B1	1.09297	-0.895035	0.0152254	0.221507
	ZNF845	1.13058	0.26821	0.0152315	0.221507
	ALMS1-IT1	1.95486	-2.42642	0.0152333	0.221507
	TNNC1	-1.02626	12.7843	0.0152352	0.221507
	ECH1	-0.835133	8.8482	0.0152698	0.221646
	WNT2B	1.09231	0.0324642	0.0152707	0.221646
	BCL11B	1.95705	-0.195238	0.0153068	0.221981
	OTC	3.23087	-3.39433	0.0153371	0.22211
	GAGE2E	3.76487	-4.19646	0.0153417	0.22211
	TRIM49D2	3.86403	-2.21042	0.0153721	0.222362
	RAB31	0.638678	2.97864	0.015407	0.222671
	ZGLP1	-1.00321	0.764367	0.0154195	0.222671
	SNAP91	2.30416	-1.55529	0.0154476	0.222889
	LINC01291	3.16906	-3.21498	0.0154756	0.223104
	TRIM49D1	3.85652	-2.21827	0.0155506	0.223996
	MBOAT2	0.899174	0.881835	0.0155992	0.224507
	LOC101926962	3.64715	-3.5407	0.0156202	0.22462
	PMCHL2	3.70959	-2.65067	0.0156541	0.224919
	ARMC9	1.1857	0.580059	0.015675	0.22503
	GTF2A1L	2.3239	-2.31817	0.0156912	0.225075
	SPDYE8P	0.939283	1.42138	0.0157207	0.225155
	SHTN1	1.0662	0.405773	0.0157336	0.225155
	NTM-IT	3.83365	-3.68958	0.0157775	0.225155
	TPCN2	-0.704998	3.67037	0.0157854	0.225155
	MEIS2	1.22804	0.457061	0.0157901	0.225155
	SDHAP3	-1.05361	3.21166	0.0157974	0.225155
	POLD1	-0.833161	3.55605	0.0158018	0.225155
	RDH11	1.11589	2.29987	0.0158082	0.225155
	TSTD1	-1.23316	3.36135	0.0158282	0.225155
	GLB1L3	2.53982	-2.35217	0.0158285	0.225155
	FEN1	-0.699095	3.5374	0.0158463	0.225221
	IL12B	3.6518	-3.37025	0.0159211	0.226095
	LOC102467224	3.08152	-3.69772	0.0159359	0.226117
	CHRDL1	1.17534	3.84469	0.0159567	0.226226
	CLEC1A	1.56766	0.496854	0.0159863	0.22643
	LOC101928539	3.32322	-2.48612	0.0159976	0.22643
	WFDC21P	1.83751	-2.36898	0.0160213	0.226436
	HSPA12A	0.829744	2.62201	0.0160245	0.226436
	EIF4A3	1.25258	4.89887	0.016045	0.226538
	GOLGA8IP	1.7559	-1.72421	0.0160615	0.226584
	LOC101927142	3.38091	-3.25883	0.016102	0.226802
	CLIC2	1.52028	2.06039	0.016138	0.226802
	THSD7A	0.966453	0.803431	0.0161413	0.226802
	FLJ41278	3.97645	-2.3966	0.0161498	0.226802
	PARD6B	1.16614	-0.292708	0.016154	0.226802
	FBXO36	1.33237	-0.817416	0.0161565	0.226802
	CCDC163P	1.74144	-0.623507	0.0161874	0.226979
	LOC339666	1.98222	-2.44907	0.0161957	0.226979
	LOC284950	1.36026	-2.11357	0.0162135	0.227042
	SPANXA2-OT1	3.20125	-3.20908	0.0162659	0.227355
	LINC00551	3.80761	-3.7553	0.0162791	0.227355
	LINC00486	2.95841	-2.6629	0.0162908	0.227355
	LVRN	1.04185	0.27399	0.0163026	0.227355
	LINC01411	3.01454	-3.64888	0.0163077	0.227355
	MPZL1	0.589877	3.71515	0.0163157	0.227355
	MIAT	1.80182	1.96496	0.0163419	0.227535
	BCAN	-1.13585	0.575088	0.0163767	0.227802
	ZNF547	-0.791733	1.87538	0.0164007	0.227802
	SRRM5	-1.36685	4.45104	0.0164098	0.227802
	LOC101927363	3.43384	-4.13153	0.0164316	0.227802
	LL22NC01-81G9.3	4.19781	-4.00974	0.0164331	0.227802
	ARL6IP6	-0.871803	3.84552	0.016441	0.227802
	GCNT1	1.08589	0.401591	0.0164834	0.228205
	NEIL3	2.54039	-2.92335	0.0165187	0.228378
	LOC727924	3.21726	-3.60904	0.0165226	0.228378
	CD302	1.35992	2.57475	0.0165893	0.228921
	C2orf69	0.900923	2.8847	0.0165934	0.228921
	CACNA2D4	0.988968	0.277044	0.0166033	0.228921
	ACYP1	-0.69773	3.16229	0.0166154	0.228921
	LINC01088	2.08704	-1.72962	0.0166768	0.22941
	CDC20B	3.27698	-2.51266	0.0166845	0.22941
	LOC105375401	3.23821	-2.91504	0.0166912	0.22941
	JMJD7-PLA2G4B	-0.727888	4.02521	0.0167085	0.229464
	CPLX4	3.57518	-3.27173	0.0167239	0.229491
	LOC100506271	2.9032	-3.17852	0.01674	0.229527
	GSTTP2	2.96358	-2.67142	0.0167547	0.229545
	DDX4	2.77662	-2.10335	0.0167935	0.229892
	PRSS42	-1.6209	3.63031	0.0168317	0.230073
	LOC101929420	3.67273	-2.77222	0.0168336	0.230073
	PLP1	1.14726	0.997774	0.016882	0.23055
	OR51E1	1.69164	0.607919	0.016935	0.230751
	HIST1H3C	4.54532	-4.15579	0.0169475	0.230751
	FRS3	-0.871331	3.58021	0.0169617	0.230751
	MLLT11	1.14275	1.28999	0.0169712	0.230751
	DNAJC6	1.53268	-0.540255	0.0169875	0.230751
	GPNMB	1.03287	4.44868	0.0169909	0.230751
	RBMS2	1.14684	3.34122	0.0170428	0.230751
	?	0.680239	2.30665	0.0170444	0.230751
	EOMES	1.9672	-1.5337	0.0170504	0.230751
	CD52	2.24289	-0.71865	0.0170605	0.230751
	PRCP	1.21637	3.30174	0.0170857	0.230751
	LIPH	1.89516	-2.49881	0.0170865	0.230751
	LINC01233	3.97602	-3.9053	0.0170919	0.230751
	NOL4	3.12953	-1.9736	0.0171322	0.230751
	KLF17	3.44238	-3.03863	0.0171401	0.230751
	ANGPT2	1.07223	1.84487	0.0171429	0.230751
	ZNF701	1.07146	0.776011	0.0171437	0.230751
	FCGR2C	0.794018	2.07393	0.0171555	0.230751
	CTH	1.66571	0.708351	0.0171576	0.230751
	PROK2	2.35907	-2.3842	0.0171707	0.230751
	C9orf153	3.16476	-3.50917	0.0171813	0.230751
	MOGAT1	1.67701	-2.487	0.0172032	0.230751
	LOC103091866	1.17076	-0.194776	0.0172072	0.230751
	CRYGB	3.08919	-4.35901	0.0172364	0.230962
	LOC101927630	4.30306	-4.31244	0.0172843	0.231422
	DCLRE1C	0.909439	1.30996	0.017322	0.231523
	SNAP47	-0.744865	4.8087	0.017328	0.231523
	ZDHHC15	1.272	-0.385919	0.0173324	0.231523
	PGR	0.988363	1.04407	0.0173591	0.231699
	PABPC1L	0.940524	0.316401	0.0173789	0.231783
	SOST	3.87346	-2.96762	0.0174035	0.23192
	MOB2	-0.655111	5.34445	0.0174164	0.23192
	CCL11	3.7951	-2.69955	0.0174342	0.231977
	LOC102723824	3.53802	-3.7299	0.0174627	0.232023
	C8orf4	1.25048	3.18222	0.0174693	0.232023
	SPOCK2	-0.760376	3.79779	0.0174784	0.232023
	LOC101927166	3.35578	-3.44463	0.0175217	0.232242
	ZNF71	-0.651493	2.79543	0.0175249	0.232242
	ANKRD44	0.927341	1.69426	0.0175428	0.232242
	LINC00942	2.65748	-1.71529	0.0175492	0.232242
	DISP1	1.00078	2.07647	0.0175867	0.232289
	TRIM49C	3.87178	-2.69428	0.0175947	0.232289
	C9	3.25024	-2.89093	0.017605	0.232289
	SPTLC3	1.36883	-0.592207	0.0176152	0.232289
	PDGFC	0.723654	2.40328	0.0176579	0.232289
	RIT1	0.911732	2.51344	0.0176626	0.232289
	LOC550113	3.28448	-3.09826	0.0176651	0.232289
	MMP26	3.79359	-2.97863	0.0176783	0.232289
	WARS	1.4059	5.3124	0.0177108	0.232289
	MUC13	2.35731	-2.46514	0.0177164	0.232289
	SLC45A3	-0.872381	2.56132	0.0177187	0.232289
	PGM5P2	-0.64124	2.38573	0.0177239	0.232289
	SRGN	1.21092	3.4716	0.0177445	0.232289
	LOC101927623	2.65421	-2.96297	0.017757	0.232289
	C17orf78	3.00772	-3.31642	0.0177586	0.232289
	C12orf57	-0.717883	5.98833	0.0177702	0.232289
	RPL7A	-0.693252	9.54461	0.0178204	0.232618
	LINC01039	3.44607	-2.04338	0.0178463	0.232618
	ME3	-0.600559	4.19338	0.0178472	0.232618
	FBXL2	0.983988	-0.560558	0.0178632	0.232618
	ILKAP	-0.63716	4.7076	0.0178633	0.232618
	MAP3K13	1.03593	1.67922	0.0178974	0.232728
	DUSP1	-0.935634	7.95114	0.017906	0.232728
	CD1E	2.11125	-2.07918	0.0179344	0.232728
	MOSPD2	1.49323	0.854283	0.0179367	0.232728
	HSPA13	1.34537	1.92587	0.0179399	0.232728
	IQGAP1	0.914767	5.21895	0.0179634	0.232857
	IFITM3	1.09303	5.41465	0.0180322	0.233551
	LOC105375429	4.02204	-3.79749	0.0180442	0.233551
	C1orf210	3.28661	-3.06435	0.0180887	0.23375
	LOC101593348	2.20599	-2.63699	0.0180962	0.23375
	TLL1	1.16637	0.0190386	0.0181107	0.23375
	POLL	-0.653405	4.42706	0.0181143	0.23375
	LINC01476	4.03253	-4.34317	0.0181434	0.233778
	FAM83A	2.94043	-1.34531	0.0181508	0.233778
	ZNF114	1.79289	-1.35178	0.0181684	0.233778
	LINC00550	3.47265	-2.26922	0.0181712	0.233778
	LOC641746	2.71755	-3.18088	0.0182078	0.233953
	CD37	0.911033	0.274679	0.0182121	0.233953
	LINC01138	1.29888	-0.423424	0.0183112	0.235049
	LOC100996255	-0.730341	2.94176	0.0183501	0.235372
	BHMT	2.28018	-1.84649	0.0184051	0.235864
	SGO2	1.60623	-0.889315	0.0184244	0.235864
	ARIH2OS	-0.644329	2.33884	0.0184314	0.235864
	NLGN1	1.79917	-1.69027	0.0184481	0.235864
	ACAP1	-0.871684	2.78776	0.018463	0.235864
	LINC01428	2.5303	-2.96897	0.0184837	0.235864
	WDR6	-0.676108	6.52115	0.0184851	0.235864
	FBN1	0.934312	7.18593	0.0185349	0.236324
	LOC105375014	3.30049	-3.93	0.0185682	0.236477
	GLIS3	1.14734	0.204796	0.0185746	0.236477
	LGSN	2.17254	-0.766104	0.0186141	0.236613
	CA5B	0.822975	1.43434	0.0186173	0.236613
	TMCO2	3.70983	-3.87445	0.0186284	0.236613
	LOC102467217	4.21692	-3.13323	0.0186537	0.236613
	CYP2D6	-1.04758	0.173268	0.0186624	0.236613
	SERPINB10	3.59377	-3.49517	0.018676	0.236613
	SYCP3	1.46484	-1.41007	0.0186855	0.236613
	LOC101929829	-1.04759	0.169577	0.0186998	0.236613
	IGSF6	1.55017	-1.8684	0.0187098	0.236613
	TSEN34	-0.797327	4.2677	0.0187288	0.236678
	CRY1	0.858028	3.31661	0.0187533	0.236767
	LINC00411	4.54043	-4.02513	0.018784	0.236767
	B4GALT3	1.09707	3.92204	0.0187879	0.236767
	ENPP2	1.00445	2.98541	0.0187912	0.236767
	PART1	2.89039	-1.1316	0.0188397	0.237203
	HIGD1C	3.57182	-3.93127	0.018933	0.237401
	ATP10D	1.0006	1.63884	0.0189343	0.237401
	CDH6	1.15311	1.61533	0.0189555	0.237401
	NR2E3	2.46322	-2.33093	0.0189693	0.237401
	MTCP1	-0.800543	3.2362	0.0189956	0.237401
	TGFBI	0.782198	5.0333	0.0190022	0.237401
	LOC101927272	-1.18984	-1.0621	0.0190046	0.237401
	CASC17	3.71222	-2.9711	0.0190098	0.237401
	ABL2	0.988612	3.50755	0.0190136	0.237401
	LOC101927815	2.738	-2.92019	0.019016	0.237401
	OR2AT4	3.46221	-3.53096	0.0190387	0.237401
	SCGB2B3P	3.94676	-4.26721	0.0190439	0.237401
	SLC9A7P1	2.42141	-2.19727	0.0190504	0.237401
	UBTFL1	3.7681	-3.11284	0.0190578	0.237401
	RSAD1	-0.766694	6.01868	0.0190637	0.237401
	SLC19A3	1.63695	0.245355	0.0190892	0.237545
	LOC101928992	3.40892	-2.37509	0.0191097	0.237546
	LOC146513	3.39835	-2.54715	0.0191171	0.237546
	SIRT4	-0.697361	1.85703	0.0191568	0.237808
	MAP3K15	1.15182	1.03066	0.0191659	0.237808
	LINC01053	3.61326	-1.83276	0.0191993	0.238049
	SLC8A1	1.10964	1.47443	0.0192528	0.238472
	AHSA2	-0.562048	5.53529	0.0192706	0.238472
	PLEKHF1	-0.825266	6.06308	0.0192753	0.238472
	ANGPTL6	1.47814	0.168494	0.0193036	0.238619
	IL26	3.29655	-3.95542	0.0193172	0.238619
	CRAT37	3.83561	-3.4329	0.0193445	0.238619
	FBXL6	-0.863816	3.16956	0.0193769	0.238619
	TMEM110-MUSTN1	-0.956178	8.14082	0.0193956	0.238619
	PLA2G4A	1.46658	-0.0460108	0.0194115	0.238619
	PHLPP2	0.954675	1.82139	0.0194313	0.238619
	LOC100288152	-1.3084	2.43881	0.0194486	0.238619
	FAM74A3	3.14178	-2.82459	0.0194559	0.238619
	LINC01251	4.11858	-4.37974	0.0194565	0.238619
	CYP2C18	3.21421	-3.39641	0.0194638	0.238619
	NUP62CL	2.24324	-2.67072	0.0194671	0.238619
	SH3BP5	-0.761607	5.52258	0.0194853	0.238619
	PAG1	0.842994	2.07385	0.0194939	0.238619
	PRICKLE2	0.753291	2.4082	0.0194965	0.238619
	CORO2B	0.67822	2.00574	0.0195398	0.238966
	IPMK	1.17694	1.70546	0.0195567	0.238966
	SCN5A	-1.72085	1.20214	0.0195667	0.238966
	BCYRN1	-2.03838	2.14601	0.0195905	0.239085
	ANP32A	-0.541421	5.80795	0.0196337	0.239152
	ARL6IP1	1.01425	4.80644	0.0196448	0.239152
	LOC403323	-1.43115	0.728025	0.0196475	0.239152
	NDUFV1	-0.867015	8.75526	0.0196519	0.239152
	CALCRL	1.37955	3.12914	0.0196847	0.239328
	CRIPAK	-0.857098	3.16967	0.019712	0.239328
	POLM	-0.703681	3.8976	0.0197273	0.239328
	C9orf16	-1.09072	4.39923	0.0197346	0.239328
	NSUN5P1	-0.7353	4.60555	0.0197363	0.239328
	LINC01169	3.62361	-3.30427	0.01979	0.239808
	ZNF850	1.03143	0.236996	0.0198187	0.239862
	KLC4	-0.771633	4.89491	0.0198274	0.239862
	LINC00958	3.31396	-2.32681	0.0198366	0.239862
	LINC01481	1.3924	0.0577146	0.0198621	0.240001
	PIGA	1.8345	1.453	0.0199077	0.240233
	LOC101929210	3.43213	-3.83727	0.019911	0.240233
	MCM2	-0.607643	4.03912	0.0199234	0.240233
	TMPRSS11BNL	3.64424	-3.98737	0.019975	0.240686
	LINC00173	1.70387	-1.29545	0.0200227	0.240968
	DCUN1D3	0.973692	2.464	0.0200354	0.240968
	WDR59	-0.580088	4.74604	0.0200665	0.240968
	DPP7	-0.706892	5.71516	0.020086	0.240968
	LOC101927829	3.88791	-2.02637	0.0201011	0.240968
	GABRG2	3.8686	-2.85241	0.020115	0.240968
	PGRMC1	0.805849	3.63648	0.0201221	0.240968
	CGA	3.26836	-3.25213	0.0201239	0.240968
	LOC105374313	3.1962	-3.08743	0.0201253	0.240968
	LINC00702	1.29081	-1.68428	0.0201504	0.2411
	FANCB	2.09401	-2.59904	0.020177	0.241249
	TMTC3	1.26309	1.79044	0.0202002	0.241357
	ZSWIM2	3.39337	-3.55506	0.0202192	0.241416
	CALR3	2.96248	-3.03538	0.0202601	0.241727
	BMP5	1.30423	1.84366	0.0202866	0.241727
	MYL5	-1.14846	2.57726	0.0202938	0.241727
	LOC100506497	1.79154	-2.24927	0.0203076	0.241727
	PRTFDC1	1.34983	-0.426464	0.0203159	0.241727
	TSGA10IP	2.13937	-2.4513	0.0203532	0.241852
	TRA2B	1.18611	5.06567	0.0203547	0.241852
	ZNF117	1.35979	1.84759	0.02037	0.241866
	NEGR1	0.651756	3.99051	0.0204116	0.242191
	FIS1	-0.753538	7.53112	0.0204626	0.242385
	LINC00911	3.93275	-4.41827	0.0204685	0.242385
	SDR16C6P	3.11761	-4.19391	0.0204967	0.242385
	SERPINB8	1.02485	0.480701	0.0205234	0.242385
	NTRK3	1.07685	1.20554	0.0205294	0.242385
	HLA-L	-1.27595	2.79856	0.0205382	0.242385
	ZSCAN12P1	1.97603	-1.38926	0.0205392	0.242385
	CFAP73	-0.71408	3.64127	0.0205569	0.242385
	TMEM71	1.08614	-0.472019	0.0205629	0.242385
	LOC105370016	4.11645	-4.26656	0.0205697	0.242385
	HCG27	-0.937289	0.723533	0.0206225	0.242529
	H3F3C	-0.714168	1.75539	0.0206606	0.242529
	LOC440896	2.94211	-1.02746	0.0206828	0.242529
	LINC00708	3.14968	-3.98183	0.0207686	0.242529
	UAP1	1.38253	4.91465	0.0207748	0.242529
	B4GALT7	-0.567072	3.31856	0.0208206	0.242529
	TMEM135	1.40494	1.99009	0.0208253	0.242529
	GAGE5	4.22837	-4.27656	0.0208391	0.242529
	LOC102723517	3.35638	-2.92866	0.0208449	0.242529
	GAGE4	4.22838	-4.27656	0.020845	0.242529
	DYDC1	3.39439	-3.53634	0.0208462	0.242529
	OR8S1	2.92762	-3.51895	0.0208523	0.242529
	AMD1	1.11985	4.68824	0.0208544	0.242529
	NELL2	1.77358	-1.09442	0.0208639	0.242529
	LOC151475	2.37201	-2.70789	0.0208702	0.242529
	ABLIM1	0.834481	5.84358	0.0208837	0.242529
	RBM47	1.04656	0.415436	0.0208845	0.242529
	TPTE2P3	2.04641	-2.39455	0.0208895	0.242529
	RTP1	2.71015	-1.97519	0.0209007	0.242529
	SAA4	2.79191	-2.7152	0.0209084	0.242529
	ENOX1	-0.733498	1.18644	0.0209147	0.242529
	CDON	0.849949	2.04725	0.020921	0.242529
	MYEF2	0.929166	0.995663	0.0209411	0.242529
	LINC01170	2.28701	-2.70405	0.020956	0.242529
	SOX11	1.59442	-0.410974	0.0209665	0.242529
	LOC101929159	3.65858	-2.72856	0.0209747	0.242529
	LOC101928103	2.69315	-2.72268	0.0209752	0.242529
	FNIP2	0.837757	3.63699	0.0209791	0.242529
	INPP4B	0.971465	2.36765	0.0210165	0.242797
	MIPEPP3	-1.05487	0.395748	0.0210518	0.242942
	PDLIM2	-0.840595	6.5838	0.0210575	0.242942
	ULBP2	2.08491	-1.5728	0.0211034	0.243142
	AQP7P3	1.79755	-0.78821	0.0211291	0.243142
	RDH8	3.10202	-3.35329	0.0211356	0.243142
	BAHD1	-0.711812	4.37922	0.0211394	0.243142
	RASSF9	0.973963	0.914928	0.0211458	0.243142
	CD53	1.35096	0.361843	0.0212145	0.243767
	CLMP	0.774967	1.64969	0.0212657	0.244042
	RIIAD1	-1.45998	-1.4539	0.0212669	0.244042
	EMCN	0.885138	4.00648	0.0213406	0.244722
	TNFSF13B	1.10363	-0.147717	0.0213809	0.245021
	ARF5	-0.631071	5.72788	0.021416	0.245059
	ZNF141	1.22546	-0.269117	0.0214263	0.245059
	TRAM1	0.859667	4.48515	0.0214273	0.245059
	PIK3R2	-0.614703	4.70229	0.0214673	0.245101
	LOC441454	1.70259	-0.450675	0.0214745	0.245101
	LOC101929512	3.92949	-4.36171	0.0214796	0.245101
	NAA38	-0.853728	5.83013	0.0214883	0.245101
	CFH	1.15644	4.40228	0.0215398	0.245481
	LOC105369860	4.08912	-3.72959	0.0215503	0.245481
	SLC10A1	2.18793	-2.7978	0.0216002	0.245885
	HIST1H2BJ	1.78906	-1.39443	0.0216192	0.245938
	QTRT1	-0.619483	4.44154	0.021694	0.246447
	SLC6A4	1.98433	-1.27716	0.0216981	0.246447
	SH2D1A	1.94549	-1.30177	0.0217085	0.246447
	RASD1	1.66118	4.15418	0.0217324	0.246447
	C7	1.16708	2.77244	0.021736	0.246447
	LINC01192	3.81654	-2.03293	0.0217782	0.246602
	TSPAN2	1.09487	1.05813	0.0217785	0.246602
	GRIN2A	1.50778	0.320944	0.0217962	0.246639
	COCH	0.845659	0.662099	0.0218135	0.246671
	MAGEA10	2.9763	-2.45721	0.021863	0.24699
	HIST1H4J	2.12564	-3.12498	0.0218706	0.24699
	ATP1A4	-0.833207	4.15504	0.0218881	0.247025
	SRPK2	0.72506	3.30411	0.0219357	0.24738
	C1QTNF9B	-0.940585	2.37849	0.0219485	0.24738
	HSD17B12	0.991867	3.75664	0.0219683	0.247398
	FCGR2A	0.789963	1.43142	0.0219922	0.247398
	ADRBK2	0.984509	1.86079	0.0219937	0.247398
	PROX1	1.34499	2.28049	0.0220456	0.247398
	NLRC5	-0.796281	3.88995	0.0220488	0.247398
	MRPL21	-0.72557	5.0114	0.0220494	0.247398
	LOC102467225	3.7047	-4.15638	0.0220703	0.247398
	TWF1	1.33215	2.40648	0.0220722	0.247398
	GTSE1	1.52405	-1.00831	0.0220939	0.247398
	LINC01449	3.3876	-3.54394	0.0220948	0.247398
	OIT3	2.68675	-2.61489	0.0221343	0.247525
	SIK3	0.690005	4.49656	0.0221369	0.247525
	PDE8B	1.24399	-0.600065	0.0221495	0.247525
	CDH17	1.8936	-2.21356	0.022171	0.247584
	CTAGE1	2.28871	-2.01165	0.0221946	0.247584
	OCLN	1.22836	-0.219451	0.0222133	0.247584
	BOLA1	-0.887638	4.0619	0.0222263	0.247584
	FCGR1B	2.04139	-1.86084	0.0222273	0.247584
	UGT2B4	2.9535	-3.31159	0.0222803	0.248014
	LOC102724738	2.80135	-1.3417	0.0223066	0.248139
	RPL13AP5	-0.786728	10.6965	0.0223403	0.248139
	FRG1DP	1.02542	0.940999	0.022346	0.248139
	GRTP1	-0.763105	2.84893	0.0223496	0.248139
	PTPRJ	0.772328	1.88032	0.0223667	0.248168
	EIF2AK2	1.02349	2.14023	0.0223842	0.248201
	LOC171391	-0.746233	1.54428	0.0224272	0.248282
	AIM2	2.31913	-3.15534	0.0224367	0.248282
	LOC100422556	2.18523	-3.17714	0.0224486	0.248282
	RAB3C	1.74731	-1.56152	0.0224716	0.248282
	TIAM2	0.84134	1.8123	0.0224905	0.248282
	EPS8	0.85692	4.28707	0.0224975	0.248282
	CIRBP	-0.708208	8.40911	0.022517	0.248282
	UBXN8	1.1439	0.357561	0.0225202	0.248282
	SMG1P2	0.858716	3.02962	0.0225223	0.248282
	TMEM236	1.41208	0.628103	0.022542	0.24834
	LINC00836	3.38772	-3.24347	0.0225713	0.248502
	CT45A10	3.17389	-2.9343	0.0226081	0.248748
	PRPF6	-0.805032	7.02294	0.0226821	0.249239
	MMP19	0.883832	1.10773	0.0226967	0.249239
	PLEKHH3	-0.995254	6.71062	0.0227239	0.249239
	LOC101927269	3.19771	-4.26955	0.022755	0.249239
	MUSTN1	-0.90396	8.18256	0.0228037	0.249239
	IL2RA	1.44219	-1.64597	0.0228233	0.249239
	NSMCE4A	-0.643033	3.63534	0.0228249	0.249239
	BAZ1A	1.10972	3.84332	0.0228531	0.249239
	LOC285626	3.37272	-3.2114	0.0228573	0.249239
	ZDHHC8P1	2.71364	-2.22486	0.022867	0.249239
	LOC105374266	3.57184	-2.52102	0.0228676	0.249239
	EXOSC7	-0.851281	5.00755	0.0228742	0.249239
	SOX1	2.78086	-2.36088	0.0228745	0.249239
	CHRNA10	-0.785468	4.91874	0.0228949	0.249239
	LOC102467655	3.23179	-3.88784	0.0229205	0.249239
	ADIPOQ	1.59098	3.98277	0.0229443	0.249239
	CNGB1	2.8709	-1.3853	0.0229522	0.249239
	UBASH3B	1.07485	0.658081	0.0229588	0.249239
	MGAT4EP	2.92401	-2.91634	0.0229671	0.249239
	LMBR1L	-0.571212	3.84981	0.0229782	0.249239
	LRRC17	1.12931	0.577012	0.0229861	0.249239
	LBX1	-1.08982	4.42489	0.0229904	0.249239
	SLC35G4	2.88738	-3.28764	0.0230148	0.249239
	ZNF670	1.28741	-0.327785	0.0230296	0.249239
	ABCD4	-0.627399	4.30623	0.0230569	0.249239
	LUZP1	0.812601	3.1097	0.0230635	0.249239
	BEND6	1.30621	-0.781792	0.0230935	0.249239
	PHLDB2	0.903878	3.23792	0.0231066	0.249239
	MARVELD2	2.08452	-2.51236	0.0231167	0.249239
	LY96	1.78007	-1.17818	0.0231358	0.249239
	CPNE8	1.30816	1.12334	0.0231367	0.249239
	PAMR1	1.02842	1.8594	0.0231389	0.249239
	SND1-IT1	2.92233	-2.39894	0.0231404	0.249239
	MAP3K14	-0.659268	4.06012	0.0231484	0.249239
	MAMDC2	0.995112	3.12026	0.023243	0.249849
	ZFYVE19	-0.655756	4.12485	0.0232668	0.249849
	CATSPERD	2.66871	-2.28468	0.023297	0.249849
	MELK	1.99948	-1.57333	0.0233032	0.249849
	PEX11G	-1.00833	0.928334	0.0233073	0.249849
	TRMT2A	-0.697048	4.89445	0.0233176	0.249849
	NUDT14	-0.900892	3.98148	0.0233208	0.249849
	TMC5	1.85473	-1.47649	0.0233341	0.249849
	OR2G3	3.27492	-3.62723	0.0233496	0.249849
	ELOVL7	1.4142	-1.00776	0.0233535	0.249849
	FOXCUT	2.97247	-2.7933	0.0233658	0.249849
	NDUFS2	-0.697096	7.98485	0.0233858	0.249906
	NEURL4	-0.754469	5.92914	0.0234199	0.250107
	LINC01241	3.42697	-3.60064	0.0234339	0.250107
	CCDC17	-0.813312	0.814989	0.0234484	0.250107
	POU2AF1	1.79922	-1.44546	0.0234822	0.250311
	RFXANK	-0.69508	4.50735	0.0235028	0.250311
	CNRIP1	0.906894	2.4469	0.0235181	0.250311
	SEC24A	1.30422	2.45794	0.0235386	0.250311
	DND1	-0.659739	2.3149	0.0235408	0.250311
	HIF1A	1.01835	3.36994	0.0235692	0.250316
	TSPAN12	0.816986	1.74233	0.023589	0.250316
	CLRN1	2.9578	-2.71287	0.0236065	0.250316
	CTD-2270F17.1	2.52405	-3.10319	0.0236087	0.250316
	ABHD16A	-0.590231	4.8808	0.0236286	0.250316
	SEMA3A	1.65214	-1.56379	0.0236331	0.250316
	PLEKHG1	1.02877	2.45116	0.0236451	0.250316
	MTFR2	1.88092	-1.14823	0.0236584	0.250316
	DPY19L1	0.718508	1.9186	0.0236777	0.250366
	LILRB4	0.89471	0.022197	0.02379	0.251084
	MAN1B1	-0.70713	4.64018	0.0237949	0.251084
	GPR12	1.58802	-1.4725	0.0238069	0.251084
	NAGK	-0.553416	4.38995	0.0238222	0.251084
	LPAR6	1.12604	2.39117	0.0238258	0.251084
	BPIFC	2.7651	-2.98983	0.0238419	0.251084
	ATP6AP2	0.785185	3.64784	0.0238484	0.251084
	LIPI	2.62573	-3.56145	0.0238966	0.251423
	CDKN1B	-0.621954	6.67919	0.0239453	0.251423
	FRAT1	-0.944776	3.0751	0.0240156	0.251423
	SEMA3G	-0.708904	5.12146	0.0240255	0.251423
	THBS1	1.1273	4.30646	0.0240376	0.251423
	CRY2	-0.681776	7.22087	0.0240509	0.251423
	LINC00449	1.83099	-3.02394	0.0240553	0.251423
	CSTL1	3.52204	-3.61691	0.0240556	0.251423
	FAM107B	0.799253	2.5655	0.0240873	0.251423
	KIT	1.04242	1.25041	0.0240962	0.251423
	CDA	1.28394	-0.841622	0.024102	0.251423
	RPL18	-0.758268	8.65684	0.024108	0.251423
	ELF5	3.57815	-3.40186	0.0241117	0.251423
	ANXA5	0.696414	5.59647	0.024113	0.251423
	MGST1	1.51886	2.27286	0.0241154	0.251423
	ABCA7	-1.08834	4.73219	0.0241268	0.251423
	SCUBE3	1.15318	1.13274	0.0241306	0.251423
	DEFB118	3.13042	-3.05389	0.024155	0.251427
	DCLK1	0.866219	2.36811	0.0241611	0.251427
	ABCG2	1.10569	-0.577363	0.0241752	0.251427
	LOC105377671	4.19958	-4.28323	0.0241956	0.251487
	SLC5A3	0.929431	2.80204	0.0242213	0.251601
	KCNJ5	1.55349	-1.03223	0.0242723	0.251945
	PAM16	-0.867122	5.20753	0.0242839	0.251945
	RPL22L1	1.4901	1.372	0.0243818	0.252548
	NOX4	0.819997	0.446747	0.0243863	0.252548
	RPL13A	-0.763087	10.7294	0.0243958	0.252548
	RBM44	1.29096	-1.09234	0.024401	0.252548
	USP44	1.92973	-1.71858	0.0244177	0.252567
	KCNMA1	-0.516457	5.05731	0.0244498	0.252746
	SRRM4	1.38866	-0.723209	0.024478	0.252885
	ATP2C2	1.86056	-2.15702	0.0244941	0.252899
	SRSF3	1.12109	6.12541	0.0245121	0.252932
	FAM196A	2.09813	-1.7578	0.024546	0.252989
	SLC30A7	1.21625	1.63988	0.0245472	0.252989
	ERCC6L	2.02407	-1.34906	0.024599	0.253369
	PARP11	1.07563	0.881785	0.0247103	0.254255
	TIMM17B	-0.705753	5.53632	0.0247146	0.254255
	TRA2A	1.20897	3.82969	0.0247456	0.25442
	MAMDC4	-0.826347	2.81473	0.0248404	0.254695
	LINC01473	2.8861	-3.57361	0.0248425	0.254695
	SIL1	-0.777999	5.02521	0.0248508	0.254695
	NET1	0.927474	4.18753	0.024864	0.254695
	LINC00534	3.26844	-3.6044	0.0248711	0.254695
	RAB3B	1.97503	-0.849642	0.0248748	0.254695
	SCO1	-0.808086	4.46321	0.0248766	0.254695
	PAFAH1B3	-0.953549	3.01813	0.0248935	0.254715
	TEP1	-0.754259	5.07803	0.0249337	0.254736
	ZNF358	-0.826604	7.46637	0.024937	0.254736
	FRMD6	0.774856	3.21687	0.0249504	0.254736
	IL33	1.50413	2.47716	0.0249648	0.254736
	NANOGNB	2.95267	-3.30682	0.0249701	0.254736
	SNHG1	1.60208	2.90088	0.0250017	0.254849
	C10orf126	3.04795	-2.95682	0.0250179	0.254849
	DPCR1	2.45996	-1.48838	0.0250391	0.254849
	CASP10	0.804285	2.40749	0.0250407	0.254849
	ALG14	0.975309	0.255677	0.0250821	0.254984
	SYNGAP1	0.612786	2.0303	0.0250838	0.254984
	GAL	1.7532	-2.33302	0.0251292	0.255026
	PGA5	1.41582	-1.3108	0.0251417	0.255026
	FUT8	0.721464	1.57593	0.0251551	0.255026
	LINC00337	2.94945	-2.33322	0.025162	0.255026
	OR7G3	3.27718	-3.54888	0.0251635	0.255026
	FAM118A	-0.865081	4.95871	0.0251823	0.255026
	LINC01030	2.95303	-3.98692	0.0251924	0.255026
	RASA4CP	-0.816025	6.38159	0.0252088	0.255041
	LOC102724190	1.92333	-2.29726	0.0252522	0.255155
	LOC101929380	2.72198	-3.61353	0.0252646	0.255155
	ALOX5AP	0.959122	0.491228	0.0252663	0.255155
	FAM13B	0.995617	2.8126	0.0252856	0.255155
	PCDH19	1.13121	1.69134	0.0252946	0.255155
	CNOT2	1.41374	4.21774	0.0253208	0.255269
	FHL2	-0.75962	5.21035	0.0253881	0.255735
	RLF	0.949738	3.41204	0.0254028	0.255735
	MT1A	2.17706	1.59682	0.0254119	0.255735
	RMDN2	1.09045	0.614879	0.0254386	0.255852
	TM4SF1	1.14253	5.42959	0.025484	0.256159
	THBS4	1.24421	7.41124	0.0255284	0.256454
	C5	0.99495	0.22515	0.0255681	0.256554
	PLXDC2	0.812782	4.09015	0.0255815	0.256554
	TFPI	1.42828	2.8463	0.025593	0.256554
	SLC16A1	0.787924	5.7018	0.0255983	0.256554
	SNX10	0.881411	-0.307932	0.0256255	0.256675
	REG1A	3.76614	-3.5383	0.02565	0.256738
	KIAA0040	0.788143	3.62532	0.0256755	0.256738
	DGCR6	-0.905848	7.16809	0.0256955	0.256738
	LOC101928098	2.88272	-3.0874	0.0257017	0.256738
	SDHAF4	-0.696379	2.69315	0.0257179	0.256738
	NTHL1	-0.92029	3.69107	0.0257272	0.256738
	PLA2G4B	-0.70671	3.62042	0.0257369	0.256738
	RASA4	-0.92419	10.0757	0.0257815	0.256891
	IFNA17	3.50101	-3.91949	0.0257823	0.256891
	LINC01410	1.78252	-1.41726	0.0258149	0.257067
	NLE1	-0.859169	3.28259	0.0258681	0.257423
	RASL11B	1.63038	-0.574195	0.0258808	0.257423
	SLC43A2	-0.723606	4.95846	0.0259086	0.257549
	GK	0.957652	0.697319	0.0259561	0.257674
	IRF2BPL	-0.811354	6.18665	0.0259594	0.257674
	DNER	1.93748	-1.21338	0.0259808	0.257674
	IQCA1	1.81353	-1.94475	0.0259814	0.257674
	AHDC1	-0.733217	6.70466	0.0260496	0.257806
	DGCR8	-0.644939	5.34249	0.0260521	0.257806
	LOC285692	3.25495	-3.3982	0.0260659	0.257806
	DNAJC3	1.06734	3.50161	0.0260828	0.257806
	ABI1	1.19079	3.6947	0.0260843	0.257806
	CD58	1.09442	0.884212	0.0260852	0.257806
	TBC1D8B	0.76879	0.30096	0.0261567	0.258364
	PRR4	2.07435	-1.80231	0.026175	0.25839
	TMEM87B	0.660566	2.04102	0.0261996	0.25839
	FAM26E	0.757766	1.92173	0.0262047	0.25839
	GPATCH11	1.15384	1.46944	0.0262716	0.258852
	ZCWPW1	-0.733403	2.21598	0.0262818	0.258852
	KAT5	-0.547998	4.95668	0.0263103	0.258983
	WDHD1	1.02211	0.058065	0.0263513	0.259067
	PRPF40B	-0.572212	4.73002	0.0263731	0.259067
	ADGRL4	1.36927	3.22513	0.0263983	0.259067
	MEOX2	0.921052	3.26887	0.0264035	0.259067
	TCEB2	-0.82505	7.04695	0.0264071	0.259067
	PLXNA4	0.689674	2.24889	0.0264153	0.259067
	CPEB4	1.13256	5.54842	0.0264676	0.259067
	FDXR	-1.30837	3.98007	0.0264829	0.259067
	LOC283299	3.24658	-2.91268	0.0264847	0.259067
	C6orf226	-0.764389	1.98493	0.0265017	0.259067
	PHKA2	-0.536115	4.48206	0.0265221	0.259067
	LOC729609	2.70102	-2.41642	0.0265255	0.259067
	FAM185A	-0.687784	3.25803	0.0265357	0.259067
	TAP2	-0.712659	4.79506	0.0265607	0.259067
	AMT	-0.551166	3.86671	0.0265652	0.259067
	USP6	-0.838773	6.0481	0.0265766	0.259067
	FSD1	2.18622	-2.71221	0.0265954	0.259067
	RPL23AP87	1.00502	-0.243407	0.0266004	0.259067
	KITLG	1.84706	2.97952	0.0266067	0.259067
	RBM43	0.938331	1.464	0.0266234	0.259082
	SH3D19	0.843074	4.16066	0.0266771	0.259151
	PDPR	0.692157	5.30391	0.0266787	0.259151
	FLJ41200	2.71344	-2.80307	0.0266904	0.259151
	LINC00632	1.88847	-2.34248	0.0266911	0.259151
	DLX6	2.343	-2.23625	0.0267855	0.25992
	LOC101927780	2.93916	-1.94419	0.0268817	0.260706
	BDNF	1.38958	-0.463555	0.0269204	0.260927
	ACSS3	0.723744	2.17487	0.0269351	0.260927
	LINC01206	3.48914	-1.44851	0.026957	0.260982
	YWHAZ	1.19175	5.61319	0.0269734	0.260982
	AFF4	1.04071	5.18965	0.0270086	0.260982
	CRYM	-2.41512	3.03077	0.0270091	0.260982
	IL13RA2	2.78748	-3.60681	0.0270251	0.260982
	LGALS9B	1.70615	-2.99034	0.027043	0.260982
	NPM3	-0.699355	2.58069	0.0270502	0.260982
	NKRF	1.14101	1.80947	0.0270629	0.260982
	2005-09-01	-0.699844	3.68206	0.0271821	0.261619
	CA8	0.925719	1.97251	0.0271876	0.261619
	TRAM2	0.53376	3.46714	0.0272018	0.261619
	KMT2E	1.04956	4.8412	0.0272063	0.261619
	WDR62	-0.795897	6.09034	0.0272432	0.261619
	EGLN2	-0.758969	5.79056	0.0272517	0.261619
	NSUN5	-0.732649	5.58166	0.0272552	0.261619
	ATP2B1	0.952973	4.16645	0.0272858	0.261619
	KIAA0226L	1.00653	-0.786777	0.0272968	0.261619
	LOC105371049	-0.953099	3.35313	0.0273075	0.261619
	GPR32	3.40662	-3.60524	0.0273116	0.261619
	LINC01189	2.51963	-2.84638	0.0273226	0.261619
	HSD17B11	1.12294	2.58925	0.02735	0.261619
	LINC00997	0.981387	0.99905	0.0273582	0.261619
	FAM198B	0.749742	4.09626	0.0273735	0.261619
	LOC101926915	2.30685	-2.52424	0.0273738	0.261619
	PAF1	-0.520164	5.45493	0.0274194	0.261909
	OSGEP	-0.580298	3.96012	0.0274461	0.262017
	C19orf70	-0.901893	6.26246	0.0274753	0.26215
	GOLGA6L2	3.0542	-2.53017	0.0275023	0.262262
	MED14OS	-0.733469	1.80695	0.0275178	0.262263
	MTX3	1.00563	2.80574	0.0275376	0.262305
	LMO7DN	2.17943	-2.5308	0.0276239	0.262981
	LOC101927284	2.98014	-2.46989	0.0276959	0.263428
	CHKB	-0.664193	4.57663	0.0277175	0.263428
	MTG1	-0.895033	4.66111	0.0277257	0.263428
	BCL2L11	1.07128	3.43358	0.0277325	0.263428
	NEUROD2	2.83717	-2.10293	0.0278381	0.263924
	IL12RB2	0.851581	1.10774	0.0278415	0.263924
	NEK2	2.34828	-1.96696	0.0278438	0.263924
	RALGAPA1P1	0.851733	3.86099	0.0278728	0.263924
	LGALS8	1.14245	2.8277	0.0278788	0.263924
	RABGAP1L	0.670306	2.40812	0.0278908	0.263924
	NFAT5	1.06159	4.20173	0.0278928	0.263924
	CCL16	2.49575	-2.19896	0.027937	0.264059
	COX7A1	-0.84036	10.0174	0.0279379	0.264059
	TIMM10	-0.67748	4.34377	0.0279884	0.26439
	ACKR3	0.702103	4.74794	0.0280212	0.264535
	LOC101927770	2.2568	-1.8955	0.0280481	0.264535
	CALML5	3.87932	-3.37823	0.0280502	0.264535
	RRNAD1	-0.708327	4.62814	0.0280905	0.26477
	DUSP19	1.22334	0.682731	0.0281701	0.264982
	AKR1B1	-0.676917	7.48356	0.0281731	0.264982
	CLSPN	1.91343	-0.196909	0.0281755	0.264982
	CDK5	-0.67339	2.06254	0.028181	0.264982
	LOC100131257	2.94704	-0.732632	0.0281905	0.264982
	CRELD1	-0.664503	5.17799	0.0282245	0.265095
	LINC00676	2.8467	-4.05607	0.0282476	0.265095
	GRHL1	1.35152	-0.80423	0.028249	0.265095
	DACT2	1.2322	1.52109	0.028325	0.26564
	LSR	-0.682305	2.89642	0.0283534	0.26564
	RARRES1	1.01526	0.0343891	0.0283538	0.26564
	H1FX	-0.660001	6.76589	0.0284128	0.26598
	CT45A4	3.49056	-1.60652	0.0284295	0.26598
	ABHD8	-0.575172	3.81036	0.0284368	0.26598
	LOC101929231	-0.821106	3.49296	0.0284865	0.266299
	PPM1D	0.837127	3.05685	0.0285069	0.266345
	SSX9	3.70815	-4.23797	0.0285318	0.266409
	ZNF611	0.86492	0.8531	0.0285449	0.266409
	LINC01279	0.980404	2.3704	0.0285724	0.26652
	EFCAB5	1.09079	-0.444012	0.0286111	0.266735
	ESPL1	1.57417	-1.08208	0.0286667	0.266793
	SKA1	2.50851	-1.30439	0.0286722	0.266793
	TTPA	1.76878	-2.28474	0.0286723	0.266793
	RASA4B	-0.986964	11.0074	0.0287062	0.266793
	LOC284294	3.63483	-3.28135	0.0287091	0.266793
	HTR1F	1.29429	-1.3273	0.0287156	0.266793
	ZNF213	-0.710031	3.99355	0.0287265	0.266793
	SPATA3	2.93403	-4.0652	0.0287643	0.266862
	PRAMEF15	3.47705	-1.85407	0.0287759	0.266862
	APBB3	-0.548261	3.64593	0.0287808	0.266862
	SPIN1	0.974069	2.877	0.0288002	0.266897
	GOLGA6L9	-0.582832	4.2549	0.0288431	0.267151
	PKD2L2	1.23958	0.117677	0.028879	0.267338
	ST8SIA4	1.32567	0.645762	0.02891	0.267361
	ARHGAP29	0.926137	4.68088	0.0289257	0.267361
	DECR2	-0.750805	4.95656	0.0289284	0.267361
	CFAP20	1.26574	2.62985	0.0289596	0.267379
	HPSE2	1.50634	-0.476368	0.0289795	0.267379
	CAP1	0.831627	4.75449	0.0289799	0.267379
	THOC3	-0.575728	3.55649	0.0289929	0.267379
	ERP44	0.953441	3.25483	0.0290325	0.267477
	COL22A1	2.59752	4.50898	0.029091	0.267477
	NEFM	1.86183	1.11835	0.0291118	0.267477
	PEX14	-0.730223	4.583	0.0291289	0.267477
	MRPL38	-0.767447	6.69461	0.0291447	0.267477
	NDUFB8	-0.76421	7.27469	0.0291487	0.267477
	SLCO2A1	1.01036	0.968445	0.0291623	0.267477
	THTPA	-0.662079	4.00812	0.0291857	0.267477
	BAGE3	1.64694	-1.73364	0.0291896	0.267477
	BAGE2	1.64694	-1.73364	0.0291929	0.267477
	LCA10	2.90559	-3.38471	0.029198	0.267477
	PTOV1	-0.707196	7.10024	0.0292096	0.267477
	MIR4697HG	-0.649396	2.73329	0.0292223	0.267477
	WASF1	1.06769	0.0193747	0.0292225	0.267477
	METTL4	0.977046	0.82836	0.0292547	0.267516
	SNHG3	1.30415	2.18374	0.0292581	0.267516
	LOC101928107	3.06507	-3.39913	0.0292956	0.267664
	PTPRG	0.550578	3.82637	0.0293056	0.267664
	ADGRB3	1.15746	-0.830005	0.0293647	0.267858
	PRKAA1	0.796897	4.03975	0.0293815	0.267858
	NPIPB8	1.1191	0.30377	0.0294175	0.267858
	RAET1K	2.65284	-3.00903	0.0294559	0.267858
	IL7R	1.29768	-0.540627	0.0294815	0.267858
	ZNF578	1.00863	-0.480949	0.029514	0.267858
	RSPO3	1.25224	3.90336	0.0295201	0.267858
	NEURL1	-0.810462	7.05284	0.0295329	0.267858
	RPL4	-0.575029	9.83551	0.0295454	0.267858
	CT45A5	3.29604	-2.6532	0.0295477	0.267858
	GPR180	0.853233	1.93968	0.029557	0.267858
	PIGR	2.71422	-1.84285	0.0295717	0.267858
	GALNT7	0.84786	1.03864	0.0295859	0.267858
	GDAP2	0.872496	0.963533	0.0295898	0.267858
	CAV2	0.795131	4.30797	0.0296037	0.267858
	IFRD2	-0.824828	6.87927	0.029604	0.267858
	ACP6	-0.659295	2.23799	0.0296172	0.267858
	CCR7	1.80908	-1.43211	0.0296378	0.267858
	PKD1P1	-0.788882	8.4198	0.0296401	0.267858
	GTF2H2C	0.761218	2.32524	0.0296556	0.267858
	RNASE1	0.828583	5.1593	0.029662	0.267858
	SCLT1	1.00708	0.611951	0.0296714	0.267858
	SLC11A1	-0.930698	1.00615	0.029786	0.268019
	SERF2	-0.644217	7.67801	0.029808	0.268019
	OLIG3	3.68618	-2.19096	0.0298345	0.268019
	LIMK2	-0.603848	3.90461	0.0298509	0.268019
	MBOAT1	0.885353	1.24733	0.0298705	0.268019
	PSMD13	-0.619455	6.48074	0.0298792	0.268019
	NDUFA13	-0.709725	7.93351	0.0298877	0.268019
	CBX8	-0.766367	1.29494	0.0299297	0.268019
	AZGP1	1.79997	0.410263	0.0299352	0.268019
	KLHL5	0.572331	3.58465	0.029942	0.268019
	GAGE7	4.15848	-4.30058	0.0299443	0.268019
	ASCL3	3.17296	-3.57308	0.0299761	0.268019
	LOC100508046	2.90389	-2.0071	0.0299775	0.268019
	LINC01216	3.35185	-3.64031	0.0299794	0.268019
	LOC101928100	1.40964	-1.76684	0.0300015	0.268019
	MSMO1	1.21639	1.30642	0.0300091	0.268019
	TRABD2A	1.53688	-1.0437	0.0300359	0.268019
	ZNF300P1	1.43207	-0.0493918	0.0300391	0.268019
	LINC01568	3.60991	-3.60434	0.0300416	0.268019
	CT45A8	3.41739	-2.75721	0.0300498	0.268019
	CT45A2	3.41739	-2.75721	0.0300561	0.268019
	TBX19	1.33546	-1.54989	0.0300779	0.268019
	CACNB2	1.0066	0.665928	0.0300853	0.268019
	RALGAPA1	0.793617	4.02628	0.0300853	0.268019
	SYNE2	-0.56849	7.99689	0.0300872	0.268019
	GGT8P	2.44091	-2.11823	0.0301018	0.268019
	FERMT1	1.03218	-0.930995	0.0301125	0.268019
	SOX13	-0.693491	5.07865	0.0301329	0.268061
	SNAI3	-0.957428	4.02367	0.0301783	0.268166
	CASP14	3.00804	-2.61221	0.0302057	0.268166
	STOML1	-0.808174	4.16075	0.0302155	0.268166
	YIPF5	0.820112	2.755	0.0302785	0.268166
	NDUFC2	-0.744102	7.41323	0.0302932	0.268166
	ETV6	0.671445	2.80957	0.0302935	0.268166
	TMEM100	1.12533	1.82406	0.0302977	0.268166
	NUFIP2	1.2863	4.72957	0.0303172	0.268166
	LIN7A	1.06895	-1.06088	0.0303224	0.268166
	LOC101927359	3.14891	-2.87822	0.0303385	0.268166
	SNX21	-0.827677	6.24877	0.0303462	0.268166
	LINC00886	1.50765	-0.86892	0.0303663	0.268166
	GAREM1	0.965437	2.18823	0.0304047	0.268166
	RPIA	-0.510716	4.22774	0.0304127	0.268166
	SLFN11	0.830075	3.3854	0.0304143	0.268166
	CORO7-PAM16	-0.794378	5.3712	0.0304189	0.268166
	ACCS	-0.731007	2.9554	0.030421	0.268166
	FAM122B	0.739973	2.01332	0.0304467	0.268166
	FKBP7	1.11222	1.26019	0.0304519	0.268166
	LOC102724434	3.35129	-2.59888	0.0304699	0.268166
	NAV1	0.574828	4.06438	0.0304833	0.268166
	IRAK1BP1	0.990912	-0.0830792	0.0305152	0.268166
	OR7E156P	2.6422	-2.8381	0.0305201	0.268166
	VAMP5	-0.652664	6.19249	0.0305244	0.268166
	GAB3	0.827954	1.19008	0.0305471	0.268166
	LOC440446	2.96138	-2.79448	0.0305575	0.268166
	DISC2	1.88588	-2.69133	0.0305729	0.268166
	TMEM144	1.12358	-0.0568915	0.0305839	0.268166
	LINC00326	3.34373	-3.96481	0.0306077	0.268206
	RAB8A	0.785414	2.45687	0.0306198	0.268206
	RASSF2	0.728545	1.86736	0.0306603	0.268267
	LIPA	0.806494	3.05302	0.0306902	0.268267
	SDCBP	1.22377	4.70741	0.0306967	0.268267
	TRAPPC2B	-0.638685	2.2399	0.0307015	0.268267
	ENO4	2.19429	-2.34619	0.0307052	0.268267
	B3GNTL1	-0.687599	2.68784	0.0307807	0.268548
	SMG1P1	0.743479	4.64353	0.0308014	0.268548
	LOC101928505	2.20103	-3.38717	0.0308031	0.268548
	STAC3	-0.93127	10.8467	0.0308385	0.268548
	CTU2	-0.776198	4.06372	0.0308597	0.268548
	LOC105375556	3.76162	-3.9994	0.0308633	0.268548
	SPARCL1	1.10127	7.46296	0.0308689	0.268548
	ZNF524	-0.660997	4.60016	0.0308761	0.268548
	TRIM64	3.35261	-3.35714	0.0308918	0.268548
	SPATA25	-0.838736	1.14026	0.0308999	0.268548
	MAPK1IP1L	1.1377	3.68849	0.0309201	0.268548
	ALLC	2.51915	-3.32326	0.0309317	0.268548
	LINC01023	-1.22309	2.53561	0.0309416	0.268548
	RAB4B-EGLN2	-0.734963	5.89126	0.0309622	0.26859
	LGALS3	0.992266	4.63401	0.0310173	0.26887
	P2RX6P	-1.03534	-0.525193	0.0310337	0.26887
	SIK2	0.66051	4.66275	0.0310549	0.26887
	NEBL	0.775463	1.06818	0.0310573	0.26887
	KRTAP8-1	3.84453	-4.41808	0.0311292	0.269356
	LOC101927189	2.02531	-2.46752	0.0311748	0.269614
	UNKL	-0.865254	5.58905	0.0312404	0.269829
	KPNA1	0.704576	6.1181	0.0312539	0.269829
	SESTD1	0.928282	2.99674	0.0312674	0.269829
	DDX54	-0.792626	6.60423	0.0312787	0.269829
	GPR1	1.04657	0.258056	0.0313208	0.269829
	DDX49	-0.630154	4.76011	0.0313755	0.269829
	CT47A7	4.28386	-4.38727	0.0313757	0.269829
	FN1	0.71097	7.15129	0.0313758	0.269829
	SLC4A7	1.08269	3.32348	0.0313886	0.269829
	TEX26	3.26635	-3.63811	0.0313996	0.269829
	HCG14	3.26422	-3.30022	0.0314015	0.269829
	HMGA1P7	3.26684	-2.89686	0.0314044	0.269829
	SLC41A3	-0.563749	5.71604	0.0314048	0.269829
	ARHGAP19-SLIT1	-0.693988	0.698205	0.0314768	0.270312
	FITM1	-0.76625	7.44186	0.0315385	0.270531
	LOC101928540	2.85835	-3.77617	0.0315393	0.270531
	OAZ3	-0.632471	2.95453	0.0315601	0.270531
	LRRC4B	-0.997135	1.12127	0.0315733	0.270531
	TOLLIP	-0.65123	5.91945	0.031631	0.270531
	EFNB2	0.830636	4.31051	0.0316328	0.270531
	SLC25A44	0.836715	3.36885	0.0316444	0.270531
	NCR3	-1.88106	-2.01607	0.0316514	0.270531
[truncated: 15,099 more rows]

## Sheet: 2BA-HDC
	gene	logFC	logCPM	PValue	FDR
	BRS3	7.77314	-2.33365	0.000578136	0.617811		upregulated (p≤0.001)
	COL19A1	3.04159	1.81185	0.00102243	0.874074		downregulated (p≤0.001)
	SCN5A	2.95585	1.20214	0.000635585	0.639248
	MT3	2.87244	0.790209	8.73064e-05	0.453849		upregulated (p≤0.01)
	DUSP2	2.61681	3.20329	0.000257844	0.46802		downregulated (p≤0.01)
	NNMT	2.28732	5.34128	0.000445411	0.543975
	HLA-L	2.27275	2.79856	0.000322328	0.46802
	CDKN1A	2.08774	5.33171	0.00144663	0.886203
	ANGPTL4	1.93501	4.14553	0.000328474	0.46802
	NPTX1	1.9243	1.57098	0.000132541	0.453849
	FRZB	1.92237	5.37963	0.00013272	0.453849
	FAM106A	1.83903	-0.403799	0.00141158	0.886203
	RIN1	1.82631	2.88396	2.2983e-05	0.254058
	TNK1	1.58465	0.862776	0.000308499	0.46802
	NNAT	1.39455	3.06913	0.000437722	0.543975
	LOC284454	1.26148	2.9498	2.97179e-05	0.254058
	IRF7	1.19736	3.58551	0.000792429	0.75272
	LOXL4	1.10073	3.35049	0.00115046	0.884989
	SCUBE2	-1.1904	3.18768	0.00147916	0.886203
	AURKA	-1.3435	1.93553	0.000216631	0.462994
	NQO1	-1.59632	3.41627	0.001294	0.884989
	PTPN20	-1.71241	2.16892	0.0012711	0.884989
	TSPAN5	-1.92989	1.40347	0.000544533	0.617811
	IRX3	-2.62106	4.31174	0.000186275	0.4601
	CD52	-3.30849	-0.71865	0.000927665	0.834801
	MMP3	-3.91787	-0.0871004	0.00108767	0.884989
	PVALB	-4.40266	1.66472	0.000188367	0.4601
	MT1DP	-5.42991	-0.814786	0.00123756	0.884989
	KRTAP13-4	5.20854	-3.84006	0.00891125	0.994695
	LOC729609	4.85702	-2.41642	0.00265585	0.994695
	MT1JP	3.89935	1.55926	0.00497464	0.994695
	CTAG1B	3.86658	-1.43956	0.00748034	0.994695
	CTAG1A	3.86658	-1.43956	0.00748111	0.994695
	LCN12	3.12388	-2.62623	0.00774016	0.994695
	HAS1	2.98744	0.152695	0.00383363	0.994695
	MIR503HG	2.89525	-1.25057	0.00151535	0.886203
	CHGB	2.7253	0.366508	0.00288115	0.994695
	GP9	2.50816	-3.04131	0.00384725	0.994695
	C2CD4B	2.35121	3.25866	0.0016955	0.905929
	CLEC4G	2.30262	0.010428	0.00956208	0.994695
	MYBPH	2.27749	3.63559	0.00581283	0.994695
	GADD45A	2.18602	6.35875	0.00286702	0.994695
	LOC389332	2.08487	-0.196481	0.00451993	0.994695
	CPXM1	2.02995	0.656648	0.00357288	0.994695
	KRT80	1.97531	0.0969551	0.00717433	0.994695
	RGS16	1.89447	3.37226	0.00501727	0.994695
	PCDH8	1.85523	1.06237	0.00656549	0.994695
	MROH5	1.8309	2.11492	0.00213915	0.994695
	IER2	1.69994	7.59539	0.0062786	0.994695
	BEX2	1.66335	0.50413	0.00825196	0.994695
	P2RX1	1.65974	-0.0858563	0.00739893	0.994695
	TNNT2	1.65586	1.53944	0.00583528	0.994695
	RBFOX3	1.64111	-0.435573	0.00821799	0.994695
	BBC3	1.49103	3.29457	0.00556286	0.994695
	ANKRD33B	1.47199	4.18976	0.00335625	0.994695
	ADORA1	1.39035	1.30067	0.00644692	0.994695
	SMPD3	1.35433	2.76195	0.00160675	0.886203
	INHBB	1.28848	2.95055	0.00406978	0.994695
	IRF1	1.21149	3.97961	0.0066492	0.994695
	USP32P2	1.19033	2.09328	0.00479231	0.994695
	FST	1.1762	2.34462	0.00935813	0.994695
	TMPRSS9	1.13261	0.861533	0.00976052	0.994695
	USP6	1.11155	6.0481	0.00788378	0.994695
	EGLN3	1.1115	3.2764	0.00245225	0.994695
	PIM1	1.02714	4.26841	0.00864438	0.994695
	ARMCX4	0.998001	3.87307	0.00378443	0.994695
	PGM5P2	0.833893	2.38573	0.00461431	0.994695
	MAP3K14	0.82897	4.06012	0.00917276	0.994695
	OGFRL1	-0.868741	2.71594	0.00799681	0.994695
	ZCRB1	-0.91762	5.09814	0.00826706	0.994695
	OLFM1	-0.926544	3.69005	0.00860961	0.994695
	HSPE1	-0.994167	5.08206	0.00425247	0.994695
	TEKT4P2	-1.04946	3.46696	0.00666082	0.994695
	UCHL3	-1.08463	3.09954	0.00204322	0.994695
	TGIF2-C20orf24	-1.08496	5.05283	0.00919351	0.994695
	FAIM2	-1.08865	1.24491	0.00576741	0.994695
	TMEM251	-1.09629	2.54532	0.00470729	0.994695
	SMIM11A	-1.11718	3.13069	0.00641858	0.994695
	SMIM11B	-1.11859	3.12884	0.00653613	0.994695
	SHISA2	-1.14006	2.73471	0.00219105	0.994695
	AKR1C2	-1.17916	4.99557	0.00430011	0.994695
	RASSF3	-1.2446	4.00083	0.00388309	0.994695
	LYZ	-1.28989	1.90124	0.00888232	0.994695
	PTS	-1.29639	3.72306	0.0024939	0.994695
	UBASH3B	-1.32648	0.658081	0.0079514	0.994695
	SNRPG	-1.34111	3.59097	0.00349897	0.994695
	GTF2A2	-1.34855	4.13595	0.00412899	0.994695
	USMG5	-1.35942	6.33492	0.00744079	0.994695
	DBI	-1.36024	5.10857	0.00358009	0.994695
	ACKR2	-1.40734	-1.39098	0.00933476	0.994695
	LDHA	-1.42227	9.00659	0.00923201	0.994695
	MRPL36	-1.45739	3.98673	0.0102662	0.994695
	CCDC53	-1.49322	2.80726	0.00984908	0.994695
	TMEM126A	-1.55055	3.68713	0.00764472	0.994695
	AKR1B15	-1.66847	1.24951	0.0046666	0.994695
	COX7A2	-1.70343	4.96217	0.0100746	0.994695
	UCHL1	-1.74167	3.74585	0.00541724	0.994695
	LOC101927989	-1.75864	-1.29743	0.00915811	0.994695
	RPL23P8	-1.79766	1.25254	0.00942167	0.994695
	IGSF1	-1.8439	0.363963	0.00712548	0.994695
	ATRNL1	-1.85746	2.16901	0.00495599	0.994695
	GAS2L2	-1.8697	1.68477	0.00207141	0.994695
	FCGR3B	-1.87799	-0.226443	0.00477047	0.994695
	HYAL4	-1.90554	0.168134	0.00878854	0.994695
	TPRKB	-1.94092	3.26254	0.00788578	0.994695
	AHRR	-2.09335	1.27642	0.00279318	0.994695
	ASB12	-2.13661	4.08475	0.00579988	0.994695
	LOC101927746	-2.20483	-2.08786	0.00354548	0.994695
	LEFTY2	-2.21892	1.82131	0.00460406	0.994695
	HTR7	-2.23787	-0.220031	0.00812194	0.994695
	LRRC69	-2.33071	-2.57458	0.00452485	0.994695
	TIGD4	-2.41351	-0.987382	0.00840596	0.994695
	MIAT	-2.52109	1.96496	0.00156791	0.886203
	COL22A1	-3.84363	4.50898	0.00275921	0.994695
	KERA	-3.96418	-0.089354	0.00604963	0.994695
	LVCAT8	-4.48414	-3.22095	0.00919707	0.994695
	LOC105373609	-4.53426	-2.37118	0.0100111	0.994695
	TMEM8C	-2.88734	-3.19844	0.0105376	0.994695
	NAB2	1.28734	4.32404	0.0105523	0.994695
	SH3BP5	0.916036	5.52258	0.0106125	0.994695
	LAD1	1.4065	1.01669	0.0107099	0.994695
	P2RY13	-1.37116	-0.961529	0.0109944	0.994695
	SMAD7	1.06678	4.77589	0.0112229	0.994695
	CCL8	2.44517	-1.52647	0.0112362	0.994695
	CILP2	-3.40626	2.7813	0.011311	0.994695
	FAM174B	0.781123	2.63146	0.0113222	0.994695
	LINC01204	-3.67943	-2.95186	0.0113431	0.994695
	NOXRED1	2.59862	-2.89405	0.0113568	0.994695
	FBN3	1.40885	1.76159	0.0113748	0.994695
	CCDC69	-0.861356	7.81881	0.0115199	0.994695
	PRND	-3.56893	-2.3499	0.0115511	0.994695
	PIGP	-1.0532	2.97338	0.0116854	0.994695
	LOC101929125	2.39583	-2.8651	0.0117267	0.994695
	UQCC2	-0.987106	4.87396	0.0117944	0.994695
	SPDYE1	0.869185	0.660233	0.0119433	0.994695
	COL21A1	0.978821	2.82548	0.011987	0.994695
	CDK2AP1	-0.651148	4.5506	0.0120759	0.994695
	SMIM20	-1.38907	3.94434	0.0121665	0.994695
	METTL21C	-1.94048	-0.455589	0.012365	0.994695
	MYH15	-2.08795	1.48076	0.0125641	0.994695
	MCF2	-2.61122	-1.96548	0.0126522	0.994695
	SPOCK2	0.875531	3.79779	0.0127094	0.994695
	PSMD14	-0.792359	4.85458	0.0127129	0.994695
	CEBPD	1.18006	5.96445	0.0131034	0.994695
	PMP2	-2.64366	-1.55007	0.013109	0.994695
	PTPRF	0.948931	3.70702	0.0133436	0.994695
	HDDC2	-0.828981	4.74636	0.0136987	0.994695
	ZBTB8OS	-1.26843	2.55897	0.0138098	0.994695
	RRAD	1.30884	8.95171	0.0139105	0.994695
	HIST1H4C	-2.82558	-2.16836	0.0140459	0.994695
	WBSCR17	1.1425	1.22524	0.0140589	0.994695
	WIPI1	-0.910503	5.28236	0.0140948	0.994695
	SLC43A1	0.784579	3.59467	0.0141058	0.994695
	LOC101927239	4.26643	-3.0394	0.0141299	0.994695
	STRADB	-0.78481	5.73088	0.0142566	0.994695
	ZNF684	-0.776476	1.02782	0.0145699	0.994695
	MLLT11	-1.22566	1.28999	0.0147149	0.994695
	RPL27	-1.45972	7.85522	0.0148629	0.994695
	C10orf10	1.00975	5.57343	0.0149222	0.994695
	AKR1C3	-0.81445	3.78705	0.0151198	0.994695
	SSBP1	-1.27148	4.20009	0.0152012	0.994695
	TBC1D1	-0.765651	6.22465	0.0152209	0.994695
	LOC100507639	-2.38506	-2.79342	0.0155217	0.994695
	CBWD1	-0.9039	4.12052	0.0156846	0.994695
	BOLA3	-0.879033	3.82079	0.0157758	0.994695
	NPR3	-1.33302	1.18077	0.0158297	0.994695
	MRPS18C	-0.907092	4.35934	0.0159813	0.994695
	RAP2A	-0.870129	3.63197	0.0160088	0.994695
	SERTAD3	0.844127	3.54624	0.0161276	0.994695
	C11orf73	-0.974485	4.01174	0.0161398	0.994695
	MCF2L2	-0.82466	1.04461	0.0161811	0.994695
	ZNF367	1.17744	0.990186	0.016587	0.994695
	NEUROD1	3.98297	-2.67892	0.0166682	0.994695
	NFKB2	0.933938	4.67247	0.0166889	0.994695
	IFT22	-0.918698	2.94146	0.0169773	0.994695
	UQCR10	-1.68834	6.13338	0.0169784	0.994695
	JUNB	1.54069	8.54754	0.0169832	0.994695
	CISH	1.67486	4.00438	0.0170401	0.994695
	MRPS33	-1.61401	4.4705	0.0175018	0.994695
	VENTXP7	-2.99137	-3.182	0.0175419	0.994695
	OR7E47P	-1.02515	2.62425	0.017563	0.994695
	CEACAM22P	2.72574	-2.69102	0.0176208	0.994695
	IFNAR1	-0.669538	4.43356	0.0177519	0.994695
	PLGRKT	-1.18938	3.37004	0.0177966	0.994695
	ARPC2	-0.740658	7.09775	0.0178608	0.994695
	PPA2	-0.995348	3.91415	0.0180865	0.994695
	CGREF1	1.5474	3.06252	0.018158	0.994695
	CCDC58	-1.52162	2.38593	0.0184513	0.994695
	ATP5J	-1.16644	6.57936	0.0184708	0.994695
	AKR1C1	-0.875548	4.282	0.0185105	0.994695
	SOCS3	1.83439	7.05087	0.0185511	0.994695
	CYR61	1.4209	6.44086	0.0185724	0.994695
	PDCD5	-0.766012	5.24958	0.0186467	0.994695
	LINC00844	-1.8831	0.270784	0.0188406	0.994695
	DRAM2	-1.28722	3.04438	0.0189592	0.994695
	CHRM4	-2.69868	-2.48385	0.0195173	0.994695
	FAM45BP	-0.991185	3.4164	0.0196572	0.994695
	MRPL33	-0.953507	5.68632	0.0197457	0.994695
	WFDC21P	-1.84217	-2.36898	0.0198215	0.994695
	NDUFAF5	-0.884614	3.67018	0.0198391	0.994695
	LOC105377348	-1.30769	0.787449	0.0198942	0.994695
	EVI2B	-2.13705	-0.238914	0.0199722	0.994695
	DYNLT1	-1.21782	4.12628	0.0201029	0.994695
	CX3CL1	0.931289	4.35048	0.0201401	0.994695
	PLA2G4B	0.806972	3.62042	0.020302	0.994695
	NDUFV2	-1.00042	6.93764	0.0204847	0.994695
	MEGF10	0.838014	3.25177	0.0207302	0.994695
	CEBPA	1.17327	4.95164	0.0207393	0.994695
	E2F3	-0.837339	2.12425	0.0207628	0.994695
	SDHAF3	-1.38373	2.24142	0.0207633	0.994695
	FAM45A	-0.889114	3.07951	0.0208635	0.994695
	GSTT2B	1.11431	3.77874	0.0208907	0.994695
	CCDC17	0.904228	0.814989	0.0209752	0.994695
	SPEM1	4.05208	-3.54397	0.0214874	0.994695
	LOC105373021	-2.46124	-3.28794	0.0217626	0.994695
	HOMER1	-0.838898	4.45832	0.0217796	0.994695
	NDUFB5	-0.852989	6.05506	0.0220462	0.994695
	RPS17	-1.523	8.71333	0.0222193	0.994695
	LINC01299	-3.28377	-2.94949	0.02224	0.994695
	NETO2	-0.785931	1.51595	0.0222426	0.994695
	LOC101926964	-1.45145	-1.86344	0.0223531	0.994695
	SCNN1D	0.935058	2.40037	0.0224051	0.994695
	NOXA1	1.21709	4.51069	0.0224181	0.994695
	HINT1	-0.846435	6.30089	0.0224865	0.994695
	TNMD	-2.1523	0.943414	0.0225212	0.994695
	ICAM1	1.20301	3.89426	0.0225397	0.994695
	GSTT2	1.09302	3.79854	0.0225739	0.994695
	CBWD2	-0.762442	4.58475	0.0226159	0.994695
	DBNDD1	-0.990183	4.59989	0.0227735	0.994695
	COX7B	-1.91364	6.64887	0.022775	0.994695
	FAM92A1	-0.683672	2.28202	0.0230157	0.994695
	TIMM8B	-0.900322	5.2583	0.023665	0.994695
	ANGPTL7	-1.99817	3.11019	0.0237386	0.994695
	CMTM7	0.961219	0.383878	0.0238011	0.994695
	ADRA2A	1.15844	2.27925	0.0238516	0.994695
	GTF2H2	-0.989696	2.19418	0.0238795	0.994695
	XPC	0.612924	4.45011	0.0241316	0.994695
	TCEB1	-0.902712	4.97931	0.0241334	0.994695
	OR2V1	-4.25625	-3.7204	0.0243679	0.994695
	RPS27L	-1.24721	4.10462	0.0244264	0.994695
	THBS4	-1.31341	7.41124	0.0244378	0.994695
	TOR2A	0.832657	2.013	0.0244944	0.994695
	APOL6	-1.10424	3.61531	0.0244964	0.994695
	CARD16	-1.66431	0.326012	0.0246461	0.994695
	RPL9	-1.1636	7.63263	0.0246976	0.994695
	MYL12B	-1.41998	5.94631	0.0247383	0.994695
	C1QTNF6	0.72392	1.0483	0.0248904	0.994695
	BLOC1S2	-0.895644	3.32917	0.0249208	0.994695
	CSF3R	-1.14443	1.37335	0.0250882	0.994695
	FASN	1.27488	5.93009	0.0251279	0.994695
	SSH1	-0.64606	5.08446	0.0252513	0.994695
	FPR1	-1.36832	-0.788803	0.0252549	0.994695
	SDC4	0.773551	5.78386	0.0253761	0.994695
	CHST1	1.49505	3.04399	0.0254616	0.994695
	MSTN	-1.13757	2.85628	0.0255616	0.994695
	COL28A1	0.707484	3.37812	0.0257692	0.994695
	LMBR1L	0.612042	3.84981	0.0258275	0.994695
	TFAP4	0.657319	2.11903	0.0260634	0.994695
	FAM104B	-1.3927	1.80604	0.0261137	0.994695
	GDE1	-0.673376	5.43445	0.0262363	0.994695
	LRRC4B	1.13334	1.12127	0.0263444	0.994695
	TNFRSF12A	1.56163	4.75392	0.0263609	0.994695
	SLC25A51	-0.685223	1.93482	0.0264185	0.994695
	METTL7B	1.00046	2.35369	0.0264351	0.994695
	GAGE2D	-3.77611	-2.42156	0.0264498	0.994695
	MYLK4	-1.45192	4.73854	0.0264791	0.994695
	RWDD1	-1.02014	5.25486	0.0265051	0.994695
	PSMD8	-0.935964	5.95198	0.0265566	0.994695
	DIO2	-1.00361	1.707	0.0266025	0.994695
	NIPSNAP3A	-1.09536	2.20106	0.0266533	0.994695
	FRG1DP	-1.04333	0.940999	0.0266735	0.994695
	HSPE1-MOB4	-0.792227	5.38747	0.0269438	0.994695
	UBE2T	-1.45519	1.221	0.0273745	0.994695
	WNT6	1.50606	0.488861	0.0274218	0.994695
	PWARSN	-0.9858	1.91777	0.0276641	0.994695
	EBAG9	-0.629907	4.16015	0.0279143	0.994695
	CHTF18	1.07698	3.47649	0.0280471	0.994695
	TMEM184A	0.633779	4.54663	0.0280897	0.994695
	NDUFB4	-1.43439	6.38584	0.0281431	0.994695
	LEFTY1	-1.69552	0.516096	0.0281937	0.994695
	AMOTL2	0.82443	5.8859	0.0283151	0.994695
	MYOG	0.838152	5.76974	0.0283194	0.994695
	UQCRB	-1.49119	7.7546	0.0283523	0.994695
	RFX1	0.624966	3.72322	0.0283935	0.994695
	LRRN1	-0.926655	3.37601	0.0284294	0.994695
	SHFM1	-1.01456	5.09277	0.0286339	0.994695
	POMZP3	0.889755	3.66246	0.0287606	0.994695
	RPS14P3	-2.26321	1.82054	0.028817	0.994695
	ISCA1	-0.672983	5.42587	0.028825	0.994695
	BAG2	-0.913506	3.59066	0.0288616	0.994695
	LRRC15	-1.44311	0.653546	0.0288945	0.994695
	CXCL10	-2.15345	-2.23317	0.0289039	0.994695
	ARID5A	0.821489	4.71969	0.0289134	0.994695
	KRT86	1.60179	-0.640352	0.0289839	0.994695
	VMO1	-2.11741	2.01346	0.0292424	0.994695
	CNIH4	-0.848181	3.27413	0.0293184	0.994695
	TMEM126B	-1.09602	3.28743	0.0293202	0.994695
	RPL39	-1.91795	6.78671	0.0293796	0.994695
	NDUFS4	-1.09827	5.55324	0.0293916	0.994695
	PPCS	-0.732189	3.38679	0.0293923	0.994695
	NFU1	-1.11384	4.71786	0.0294016	0.994695
	TRIM51	4.07931	-3.86741	0.0295612	0.994695
	KLF15	1.02566	5.21361	0.0295685	0.994695
	LSM10	-0.655873	5.41776	0.0296103	0.994695
	FKBP3	-1.13964	6.94707	0.029615	0.994695
	NDFIP2	-0.659604	4.81433	0.0296255	0.994695
	TMEM70	-1.03283	5.92088	0.0298061	0.994695
	SNHG6	-0.899416	5.91476	0.0299462	0.994695
	TSEN15	-0.654298	4.26369	0.0300642	0.994695
	FOSL2	0.89842	5.75744	0.0301001	0.994695
	TRAIP	0.752767	0.399543	0.030184	0.994695
	LYPD1	-2.061	-0.917044	0.0302682	0.994695
	ERCC8	-1.2942	0.895739	0.0303329	0.994695
	WWP1	-0.752355	6.8934	0.0303501	0.994695
	PPP1R1B	1.78235	1.79574	0.0304049	0.994695
	NPHP1	-0.978372	4.01623	0.0304232	0.994695
	RPS18	-1.42806	8.27187	0.0304279	0.994695
	ADAMTS8	-1.84366	3.41361	0.0305399	0.994695
	FDXR	1.42491	3.98007	0.0305476	0.994695
	SLITRK4	-1.24592	2.29328	0.0306033	0.994695
	ITGA3	0.676534	4.22092	0.0307284	0.994695
	XYLT1	0.739549	2.43667	0.0307467	0.994695
	LINC01620	-3.5961	-3.71706	0.0308798	0.994695
	LYPLA1	-1.03597	4.32202	0.0309593	0.994695
	CDCA7L	0.609146	2.46814	0.0309793	0.994695
	HAO1	2.9696	-3.47407	0.0309885	0.994695
	SIK1	1.24202	3.78531	0.0309977	0.994695
	MIR4458HG	-0.95353	2.97929	0.0310299	0.994695
	LOC101929733	1.31457	0.193674	0.0310534	0.994695
	LOC100506388	-1.35262	-0.211208	0.031234	0.994695
	LOC102724428	1.23952	3.78605	0.0313482	0.994695
	TOMM20L	-1.50755	-2.15996	0.0313951	0.994695
	UBXN8	-1.1319	0.357561	0.0313968	0.994695
	EMC7	-0.594943	4.63336	0.0315659	0.994695
	PIN4P1	-2.37659	-0.797034	0.0315734	0.994695
	USP36	0.54418	4.84036	0.0316424	0.994695
	CDKN2B	0.798677	3.07443	0.0316637	0.994695
	GAPDH	-0.945199	12.8213	0.0317263	0.994695
	WDR38	-1.83492	1.33379	0.0318702	0.994695
	RNF17	-2.64274	-2.38238	0.0318796	0.994695
	SDHAP1	0.608285	4.63354	0.0320016	0.994695
	ID3	1.01939	5.97657	0.0320318	0.994695
	PLEKHB1	-0.671079	1.95402	0.0321459	0.994695
	RRP12	0.869483	5.2116	0.0322605	0.994695
	MCM5	0.568201	3.61491	0.0324558	0.994695
	CHCHD4	-0.750678	3.39389	0.0324815	0.994695
	LOC401585	3.68191	-4.21931	0.0325646	0.994695
	C14orf2	-1.29481	5.48781	0.0326054	0.994695
	RSPO3	-1.28571	3.90336	0.0326568	0.994695
	LINC01044	-3.72337	-3.88251	0.0327328	0.994695
	MTCH2	-0.612432	5.41912	0.0329199	0.994695
	GAGE2C	-3.67483	-2.55198	0.0330362	0.994695
	LAMB3	-0.957293	3.67299	0.0330447	0.994695
	CYCS	-1.09354	7.22946	0.0330813	0.994695
	LRP12	-0.788148	2.84634	0.0331081	0.994695
	C11orf96	1.57311	6.33341	0.0331851	0.994695
	IQCG	-0.972932	0.00427296	0.0332755	0.994695
	C8orf59	-1.48248	3.08616	0.0339049	0.994695
	NDUFB3	-1.22309	5.64903	0.0339683	0.994695
	CHKB	0.700683	4.57663	0.0340512	0.994695
	LTB4R	0.815732	2.28454	0.0342579	0.994695
	AK6	-1.13186	3.38799	0.034383	0.994695
	PNLIPRP2	3.39627	-3.52134	0.034634	0.994695
	ABCG1	0.66172	4.51257	0.034758	0.994695
	SETD9	-1.07722	0.913919	0.0347742	0.994695
	ENOX1	0.729606	1.18644	0.0348802	0.994695
	MMP27	-1.43977	-1.5814	0.0349137	0.994695
	METTL5	-0.908098	4.22936	0.0349215	0.994695
	ATP5G3	-1.02221	7.04176	0.0349765	0.994695
	PFDN4	-1.0297	2.93897	0.0351811	0.994695
	LOC105747689	2.67998	-1.87482	0.0353201	0.994695
	MAN1A2	-0.962935	3.74008	0.0353398	0.994695
	SPTBN5	1.31608	2.80443	0.0353578	0.994695
	LINC01090	3.76775	-3.62075	0.0355164	0.994695
	ATP5EP2	-2.71499	-0.0845613	0.0356038	0.994695
	POPDC3	-0.84185	6.01421	0.0357847	0.994695
	H3F3B	0.647543	7.95195	0.0358215	0.994695
	PCDHB15	0.771398	0.662087	0.0358255	0.994695
	POLR2J	-0.799483	5.83735	0.035844	0.994695
	LRRC34	-1.41063	-1.26838	0.0358923	0.994695
	COA5	-0.923501	3.8577	0.0359986	0.994695
	GDA	1.42609	1.54783	0.0360052	0.994695
	S100A9	-1.37431	0.66014	0.0361713	0.994695
	GAGE8	-3.43399	-2.99554	0.0361899	0.994695
	ARHGAP33	0.777155	2.55429	0.0365691	0.994695
	LOC284080	1.36666	-1.59308	0.0369074	0.994695
	LOC100422556	-2.09323	-3.17714	0.0369136	0.994695
	LINC01219	1.53094	-1.20251	0.0370334	0.994695
	NDUFA4	-1.08924	8.15835	0.0371717	0.994695
	OASL	1.18548	-0.892846	0.0372584	0.994695
	ZNF271P	-1.00635	3.89178	0.0372781	0.994695
	TMEM266	-0.777274	3.64926	0.0374607	0.994695
	FBXO25	-0.609092	3.45485	0.0375943	0.994695
	PFKP	0.815825	4.60773	0.0377601	0.994695
	LINC00311	1.82542	-1.90318	0.037782	0.994695
	PRDM15	0.665203	3.2884	0.0378055	0.994695
	COX7C	-1.26238	7.39525	0.037808	0.994695
	PLK3	0.802229	2.19862	0.0378198	0.994695
	CHIC1	-0.862462	1.6575	0.0378675	0.994695
	CMC2	-0.772581	3.85572	0.0384293	0.994695
	FAM229B	-0.650077	2.25987	0.0384751	0.994695
	GNG5	-1.31429	5.03527	0.0385126	0.994695
	HAUS4	0.631233	3.67653	0.0385142	0.994695
	ZIC1	0.832423	1.92184	0.0385631	0.994695
	JMJD7-PLA2G4B	0.688907	4.02521	0.0386096	0.994695
	MCM2	0.589136	4.03912	0.0386276	0.994695
	FBXL6	0.840157	3.16956	0.0387657	0.994695
	FGL2	-0.948619	3.6508	0.0387873	0.994695
	DUSP1	0.899402	7.95114	0.0387991	0.994695
	CTD-2201I18.1	-1.45735	1.81042	0.0387997	0.994695
	PRSS12	0.977542	0.511909	0.038832	0.994695
	ATP5C1	-1.19488	6.56667	0.0388537	0.994695
	DYX1C1	-1.40874	-1.0943	0.0389848	0.994695
	CACYBP	-0.503781	5.38499	0.0390795	0.994695
	SRP14	-0.582924	6.97186	0.0391058	0.994695
	C15orf65	-1.87015	-1.11263	0.0391762	0.994695
	RPS29	-0.84624	7.44738	0.0391942	0.994695
	PMEPA1	-0.645353	5.59375	0.0392309	0.994695
	CRHR2	0.907623	0.994147	0.0392997	0.994695
	SLC16A7	-1.45134	1.99631	0.0395517	0.994695
	ERLEC1	-0.499928	4.48507	0.03964	0.994695
	ARHGEF16	1.1846	1.06185	0.0398042	0.994695
	PLA2G2A	1.72925	2.86409	0.0398462	0.994695
	SLC35F1	-1.54784	-0.299099	0.0398465	0.994695
	SNAPC4	0.739922	3.74486	0.0399239	0.994695
	S100A12	-2.40712	-3.35968	0.0399268	0.994695
	PTPRC	-0.84745	1.77719	0.0401474	0.994695
	RPL23	-1.68402	7.61364	0.0401553	0.994695
	ST3GAL5	-0.548383	4.01437	0.0402388	0.994695
	DRD4	1.27065	0.240509	0.0402436	0.994695
	MRPL47	-0.62721	3.83409	0.0403918	0.994695
	KLF2	0.880472	6.02755	0.0404458	0.994695
	RPL37	-1.24644	7.68292	0.040687	0.994695
	MMRN1	-1.62732	0.610805	0.0409633	0.994695
	POSTN	-1.43134	1.99644	0.0410418	0.994695
	MRPS36	-1.80154	3.65479	0.0411365	0.994695
	SPSB1	0.660724	3.99938	0.0411366	0.994695
	NDUFB1	-0.984413	5.34723	0.0411745	0.994695
	CPLX4	-3.17918	-3.27173	0.0412223	0.994695
	LOC101928907	-2.45195	-3.14726	0.0414599	0.994695
	LOC102724532	-0.810658	4.10562	0.041675	0.994695
	PLXNB2	0.856506	5.3494	0.0416879	0.994695
	GREM2	-1.19692	3.38321	0.0418114	0.994695
	PDP2	0.618372	2.22107	0.0418532	0.994695
	MAMDC4	0.823886	2.81473	0.0419362	0.994695
	MPHOSPH6	-1.29697	1.52803	0.0420306	0.994695
	RPS15A	-1.37721	7.98782	0.0420681	0.994695
	HOTAIRM1	1.05874	1.53343	0.0421133	0.994695
	METTL21EP	-1.65496	1.77208	0.0421933	0.994695
	PRKCA	-0.626564	3.57014	0.0421974	0.994695
	TATDN1	-1.39467	3.04456	0.042212	0.994695
	MCTS1	-0.75462	3.27285	0.0422772	0.994695
	SEMA4F	0.677447	1.6832	0.0422806	0.994695
	NAT8L	1.22308	5.48193	0.0424104	0.994695
	ZP3	1.38132	1.90541	0.0424229	0.994695
	MYL12A	-1.12618	9.09469	0.0424504	0.994695
	SLC25A25	0.910129	6.67041	0.0426508	0.994695
	SDHAP2	0.613396	4.68436	0.0426748	0.994695
	MIR4697HG	0.659014	2.73329	0.0426935	0.994695
	COX5A	-1.36695	6.98168	0.0427475	0.994695
	C6orf203	-0.798006	3.32207	0.0432002	0.994695
	NSA2	-1.374	4.99587	0.0432262	0.994695
	TRPV3	0.927015	0.849365	0.0432398	0.994695
	RPL31	-1.25353	7.53987	0.0432843	0.994695
	EIF2S2	-0.577238	6.14338	0.0433115	0.994695
	MT1E	1.04355	4.01959	0.0434068	0.994695
	DPH3	-0.986888	3.85599	0.0435286	0.994695
	ALDH1A1	-0.560364	5.25277	0.0435346	0.994695
	MIR202HG	2.30286	-3.40406	0.0436139	0.994695
	FRMD1	1.26204	-0.198133	0.0437523	0.994695
	WDR86	1.17808	-0.0426915	0.0437704	0.994695
	LSM3	-1.54692	4.30711	0.0437731	0.994695
	LOC102724601	2.18108	-3.57615	0.0441496	0.994695
	TMEM14B	-0.684455	5.35454	0.0442512	0.994695
	C19orf48	0.583234	2.4656	0.044255	0.994695
	BPGM	-0.808211	3.49935	0.0451595	0.994695
	2005-09-01	0.694825	3.68206	0.0451874	0.994695
	HIGD1A	-1.13244	5.39188	0.0452065	0.994695
	PVR	0.622725	4.73536	0.0453706	0.994695
	PHKA2	0.52711	4.48206	0.0453848	0.994695
	OST4	-0.712048	5.15159	0.0454521	0.994695
	TRIM58	-1.62945	-0.121081	0.0457067	0.994695
	GLT1D1	-1.07708	2.46414	0.0457373	0.994695
	IMMP1L	-0.711134	2.60007	0.0457422	0.994695
	ING5	0.774442	4.35608	0.0457488	0.994695
	DLEU1	-1.16693	0.683809	0.0457832	0.994695
	TWIST2	1.12044	0.184987	0.045791	0.994695
	SSH3	0.556962	3.20822	0.0459367	0.994695
	WFIKKN1	1.43791	0.132187	0.0459572	0.994695
	TAF9	-1.05635	3.37039	0.0462071	0.994695
	LIG1	0.864179	3.44418	0.0465647	0.994695
	TPI1P3	-0.945666	0.466178	0.0466437	0.994695
	JUND	0.930057	7.37151	0.0466626	0.994695
	ALAS2	-1.81635	-1.16198	0.0469598	0.994695
	APOO	-1.39714	2.90071	0.047192	0.994695
	MAFF	1.5441	4.31393	0.047207	0.994695
	SFTA1P	3.06253	-3.93673	0.0472976	0.994695
	SPDYE5	0.788092	0.946144	0.0474605	0.994695
	C20orf24	-0.688488	6.27395	0.0475876	0.994695
	NCAM1	-0.824771	3.11676	0.0476688	0.994695
	SPIRE1	-0.53369	4.00347	0.0476726	0.994695
	RBFADN	0.990181	-1.41337	0.0477248	0.994695
	MINOS1	-0.619393	5.92404	0.0477352	0.994695
	TNFRSF10B	0.623376	3.60086	0.0477938	0.994695
	MAMSTR	0.73932	5.63769	0.0477966	0.994695
	C1orf115	0.621857	4.41025	0.0478639	0.994695
	FAM49A	-0.95336	2.5824	0.0479086	0.994695
	GPR39	-1.75855	-1.12231	0.0479217	0.994695
	ZNF205	0.807985	3.65916	0.0479388	0.994695
	B4GALNT3	1.36136	2.38738	0.0479437	0.994695
	FKBP7	-1.06351	1.26019	0.048151	0.994695
	KGFLP1	-0.955832	1.58424	0.0482047	0.994695
	PDCL3	-0.664003	3.90956	0.0482162	0.994695
	CHRNA1	1.09829	3.52708	0.0482442	0.994695
	RPL30	-0.929339	8.11211	0.0482729	0.994695
	GNG7	0.757544	2.96633	0.0483322	0.994695
	KLHL5	-0.552714	3.58465	0.0483506	0.994695
	ATP5F1	-1.02392	6.56223	0.0484175	0.994695
	FAM110A	0.770968	2.2501	0.0484231	0.994695
	MMADHC	-0.680642	6.18117	0.0488445	0.994695
	CD40LG	-1.99638	-2.89311	0.0492415	0.994695
	C1orf54	-1.12951	1.47408	0.049443	0.994695
	DCLRE1A	-0.852784	1.32775	0.0494846	0.994695
	SELE	2.4245	1.31674	0.0494976	0.994695
	HSPA8	-0.697221	9.18605	0.0495114	0.994695
	DNAJC28	-0.902317	0.497683	0.0495403	0.994695
	GGT1	0.817106	1.09067	0.050076	0.994695
	ALX4	-0.911527	0.626143	0.0501942	0.994695
	LMNTD2	1.40995	-0.0984189	0.0503245	0.994695
	TEFM	-0.771544	1.6341	0.0504991	0.994695
	GNRH2	1.73284	-3.57102	0.0505352	0.994695
	PHKA1	-0.795514	7.04709	0.0505374	0.994695
	GNPDA2	-1.14848	2.01814	0.0505981	0.994695
	OR7E37P	-1.42887	-2.30459	0.0507653	0.994695
	LCN8	1.65474	-0.109128	0.0508359	0.994695
	CDKL3	-1.27327	0.200258	0.0509896	0.994695
	NSUN5P1	0.673862	4.60555	0.0510824	0.994695
	CACNG8	1.08403	1.10197	0.051087	0.994695
	EGR3	1.12491	1.1061	0.051155	0.994695
	ACYP2	-0.735952	5.14	0.0514565	0.994695
	ZNF333	0.499048	3.05886	0.0515799	0.994695
	FAM173B	-0.857239	1.77454	0.0517515	0.994695
	MTIF3	-0.688958	4.67608	0.0517787	0.994695
	SNED1	0.664793	5.10959	0.0518084	0.994695
	HCG2040054	2.17275	-3.39848	0.0520754	0.994695
	GTF3C6	-0.62614	5.56307	0.0521174	0.994695
	MRPL13	-1.04508	3.05164	0.0522368	0.994695
	MRLN	-1.14524	3.8066	0.0522933	0.994695
	NOP10	-1.44535	3.78959	0.0525307	0.994695
	DANCR	-1.00139	3.36338	0.0525762	0.994695
	CAMSAP2	-0.918525	3.40431	0.0526421	0.994695
	APOPT1	-0.642482	5.97902	0.0526483	0.994695
	FANCA	0.492069	2.61776	0.0527075	0.994695
	SELK	-0.949916	5.06976	0.0528747	0.994695
	SELL	-1.10143	-0.747627	0.0528942	0.994695
	GLRX3	-0.539798	4.06141	0.0529319	0.994695
	LDHAL6A	-1.66137	-0.9635	0.0531887	0.994695
	APIP	-0.637804	4.77686	0.0533062	0.994695
	SUV39H1	0.590561	2.59964	0.0534611	0.994695
	PHF13	0.653923	3.64523	0.0535369	0.994695
	TRHDE	0.868719	1.03872	0.053602	0.994695
	AP4E1	-0.740026	3.20731	0.0537014	0.994695
	CDH20	-1.43295	1.21201	0.0537836	0.994695
	LOC100101148	0.927405	-0.239719	0.0538013	0.994695
	SLC25A19	-0.559909	2.34325	0.0540868	0.994695
	RADIL	0.896015	2.68407	0.0541265	0.994695
	HOXA4	0.639658	2.51807	0.0541683	0.994695
	AP1S3	1.4063	-0.423652	0.0541934	0.994695
	WISP1	-0.998188	0.175879	0.0542028	0.994695
	NIPAL1	-0.728557	1.39483	0.054209	0.994695
	NEDD8-MDP1	-0.946861	4.68078	0.0542149	0.994695
	EVI2A	-1.39292	-1.13466	0.0542846	0.994695
	IRX6	1.02934	1.59915	0.0544455	0.994695
	LOC105378385	-1.92139	-3.77138	0.0545757	0.994695
	TMEM145	1.26009	-0.744955	0.0545818	0.994695
	GYG1	-1.11535	6.77844	0.0548025	0.994695
	FADS3	0.560933	4.26814	0.0548307	0.994695
	FOXO3	0.615867	6.71278	0.0550214	0.994695
	STEAP1	-1.54659	-0.72832	0.0550376	0.994695
	PFKFB3	1.194	7.67428	0.055078	0.994695
	GNPTAB	-0.549248	4.11214	0.0551086	0.994695
	TMEM255B	0.762809	1.31047	0.0552167	0.994695
	HLA-F	0.590047	4.6757	0.0553724	0.994695
	NEDD8	-1.00893	5.45852	0.0553969	0.994695
	UBE2F	-0.495883	4.52081	0.0554879	0.994695
	FAM136A	-0.650001	3.42043	0.0555071	0.994695
	DSCAM-IT1	3.47379	-3.83155	0.0555846	0.994695
	GFAP	1.94057	0.601959	0.0556725	0.994695
	HIST1H4L	-2.83901	-4.1011	0.0557868	0.994695
	C16orf82	2.83145	-2.0037	0.0560451	0.994695
	RPL29	-1.3444	8.34434	0.0560814	0.994695
	LSR	0.648977	2.89642	0.0562791	0.994695
	TPT1	-0.940067	11.8198	0.0563182	0.994695
	NLRC5	0.727269	3.88995	0.0563841	0.994695
	C2orf48	2.52158	-3.07451	0.0564417	0.994695
	SNAPIN	-0.621387	4.68456	0.0564725	0.994695
	COMMD3	-1.01441	3.87574	0.0564914	0.994695
	LOC541473	0.910903	0.0319211	0.0565651	0.994695
	APBB3	0.521245	3.64593	0.056572	0.994695
	ZNF530	0.754176	1.69347	0.056611	0.994695
	ADGRB2	1.03421	1.6177	0.0566571	0.994695
	PPP1R15A	1.17195	7.05024	0.0567203	0.994695
	NSMAF	-0.562049	3.74905	0.0567725	0.994695
	VWC2	-1.73084	0.927853	0.056773	0.994695
	APOC4	2.45324	-2.93758	0.0567927	0.994695
	C5orf17	2.45073	-2.2933	0.056817	0.994695
	LINC01372	-0.91446	3.55018	0.0570307	0.994695
	GZMK	-2.04981	-2.76609	0.0570615	0.994695
	COQ5	-0.788364	4.35402	0.0571435	0.994695
	COPS3	-1.14674	5.34166	0.057215	0.994695
	LOC440446	3.19719	-2.79448	0.0573696	0.994695
	PAFAH1B3	0.893193	3.01813	0.0573754	0.994695
	SMOC1	0.682924	4.16852	0.0574129	0.994695
	IGF1R	0.505672	5.08882	0.05742	0.994695
	DAPL1	-3.56395	-4.09481	0.0574278	0.994695
	HPD	-0.957606	-0.380923	0.0574463	0.994695
	RIDA	-1.21722	2.77001	0.0574891	0.994695
	GNG10	-0.862396	3.25366	0.0575253	0.994695
	ARHGAP11A	-1.08397	1.26602	0.0575449	0.994695
	GPR34	-1.82418	0.00436013	0.0575602	0.994695
	PPP1R3E	0.663965	3.70523	0.057591	0.994695
	FN3KRP	0.594852	3.53982	0.0577225	0.994695
	EEF1E1	-1.17924	1.66717	0.0578824	0.994695
	ZNF276	0.677907	4.81308	0.0578867	0.994695
	SNRPD2	-0.812798	5.53193	0.0581815	0.994695
	LOC283299	-2.76196	-2.91268	0.0583545	0.994695
	WDYHV1	-1.10482	1.72868	0.0586448	0.994695
	LSM5	-1.06677	3.20855	0.0586749	0.994695
	ZDHHC4	-0.69985	4.26861	0.0586901	0.994695
	C14orf166	-0.890396	4.83567	0.0587785	0.994695
	PRX	0.937482	4.89358	0.0588031	0.994695
	GINS3	-0.75921	0.293047	0.058888	0.994695
	LINC01209	-3.68517	-3.19975	0.0589926	0.994695
	LOC101927069	-1.37698	-1.97417	0.0590002	0.994695
	TNFSF9	1.29696	0.68891	0.0590005	0.994695
	NSMCE2	-0.92511	2.90997	0.0591007	0.994695
	RARS	-0.808794	3.87129	0.0592713	0.994695
	UBE2Q2	-0.583657	4.22522	0.0593017	0.994695
	MRPS15	-0.607829	6.16046	0.0593038	0.994695
	NDUFS5	-0.950002	6.36374	0.0593261	0.994695
	UNK	0.478938	4.16704	0.0595553	0.994695
	SGK1	-0.808665	5.7151	0.0595989	0.994695
	ATP5E	-0.695758	6.61097	0.0597377	0.994695
	LINC01320	2.9425	-3.59928	0.0599713	0.994695
	SLC35B1	-0.574982	4.7106	0.0599814	0.994695
	FRMPD2B	-2.38697	-1.60156	0.0599857	0.994695
	CDC42EP3	0.595017	5.29301	0.0599924	0.994695
	STOX2	-0.693877	2.15852	0.0600167	0.994695
	CGRRF1	-0.662589	2.86059	0.0602719	0.994695
	SLMO2-ATP5E	-0.778389	6.056	0.0604192	0.994695
	PPP1R3B	-0.718235	6.69992	0.0604466	0.994695
	DNAJC15	-0.697901	3.63294	0.0605174	0.994695
	TEP1	0.691893	5.07803	0.0605595	0.994695
	PTRHD1	-0.99557	3.09983	0.0607157	0.994695
	CDK15	-0.996479	-0.320175	0.0607837	0.994695
	FUNDC2	-0.840729	6.54403	0.0607968	0.994695
	PDE4C	0.721884	3.61153	0.0608367	0.994695
	LINC00959	-0.622343	1.63523	0.0608791	0.994695
	ZNF446	0.632803	2.376	0.0609164	0.994695
	CCR6	-1.88013	-2.42645	0.0609364	0.994695
	FCGR1CP	2.18307	-2.85075	0.0609886	0.994695
	MIDN	0.808913	6.76896	0.0610237	0.994695
	LINC00893	0.619947	1.19069	0.0610485	0.994695
	PSMA6	-0.996891	5.74132	0.0610643	0.994695
	RPS13	-1.15232	7.67066	0.0611032	0.994695
	HPGDS	-1.30948	-0.691078	0.0611061	0.994695
	CPVL	-0.634557	2.41238	0.0611679	0.994695
	LINC01167	-3.52894	-3.96248	0.0611808	0.994695
	PILRB	0.580634	4.72148	0.061189	0.994695
	EDN3	-1.22261	-0.00354082	0.0612296	0.994695
	PSMD6	-0.810786	4.99726	0.0612949	0.994695
	ARNT2	-0.660672	3.59974	0.061498	0.994695
	CLEC7A	-1.03085	-0.245724	0.0615015	0.994695
	MIR205HG	-2.92201	-3.39848	0.0615435	0.994695
	IL18BP	0.630994	1.77942	0.061709	0.994695
	HAT1	-1.18891	4.22059	0.0617429	0.994695
	PUS7L	-1.09173	0.669299	0.0617942	0.994695
	NDUFA6	-0.723413	6.58865	0.0618113	0.994695
	BCL7A	0.54213	3.92094	0.0618122	0.994695
	CDAN1	0.613971	3.72835	0.0618369	0.994695
	DNASE2	-0.52764	3.54473	0.0620462	0.994695
	FLRT1	0.998975	-0.00220336	0.0623716	0.994695
	TMEM258	-0.778026	4.18674	0.0628817	0.994695
	SSR3	-0.489776	5.31914	0.0629206	0.994695
	NUP210	0.800959	4.60143	0.0630275	0.994695
	GPR155	-0.51334	3.3686	0.063049	0.994695
	PSMA4	-1.35358	5.02198	0.0630798	0.994695
	SPDYE7P	1.18398	-0.370504	0.0633206	0.994695
	GLRX	-1.1896	4.13911	0.0633566	0.994695
	LOC101928269	-2.73915	-3.49738	0.0634048	0.994695
	LOC105374060	3.49035	-2.82499	0.0637376	0.994695
	LOC101928231	-2.84852	-2.59831	0.0637841	0.994695
	TIMM21	-1.0469	4.32063	0.0638217	0.994695
	DAAM2	-0.664023	5.85723	0.0639634	0.994695
	MAPK8IP3	0.755012	5.82171	0.0640043	0.994695
	CST6	1.64381	-1.96513	0.0640949	0.994695
	LINC00882	-0.994633	-0.329691	0.0641174	0.994695
	HIBCH	-0.779753	3.93499	0.0641254	0.994695
	MCMDC2	-1.04433	2.84748	0.0641843	0.994695
	C7orf25	-0.582541	2.55267	0.0642999	0.994695
	UFD1L	-0.707953	3.7222	0.0643101	0.994695
	PXDC1	0.64365	3.90865	0.0643432	0.994695
	LOC155060	0.744839	3.31987	0.0643677	0.994695
	TYRP1	-1.35247	0.358324	0.0643882	0.994695
	SCUBE1	-1.15143	0.215704	0.0646165	0.994695
	RPL26	-1.03546	7.70445	0.0646562	0.994695
	JUN	0.822789	9.54173	0.0648512	0.994695
	FOXO3B	0.605595	4.32729	0.0648592	0.994695
	LOC104968399	-1.06828	6.37187	0.0650321	0.994695
	STX1A	0.698624	0.635003	0.0651865	0.994695
	NR1I3	-0.651689	1.27116	0.0653062	0.994695
	CCNB1IP1	-0.842198	3.79886	0.0653319	0.994695
	CCBL2	-0.797779	1.90314	0.0653321	0.994695
	ULK4P2	-1.14599	-0.946923	0.0653345	0.994695
	ULK4P1	-1.14599	-0.946923	0.0653418	0.994695
	PQLC2L	-1.10133	-0.62903	0.0653732	0.994695
	PRR4	-1.75872	-1.80231	0.065396	0.994695
	H3F3C	0.619918	1.75539	0.0654846	0.994695
	RPL17	-0.997889	7.0612	0.0655056	0.994695
	EMB	-0.861267	1.38494	0.065589	0.994695
	ANXA2R	0.76957	0.430636	0.0655911	0.994695
	CNKSR2	-1.09999	1.15686	0.0656498	0.994695
	FAM210B	-0.559058	6.07235	0.0657164	0.994695
	NDUFAF4	-1.09451	3.71341	0.0658136	0.994695
	CADM3	0.834147	3.18795	0.0658215	0.994695
	ZNF165	-1.05055	-1.26839	0.0658246	0.994695
	NSUN5P2	0.57149	4.48258	0.0659445	0.994695
	UGP2	-1.00908	7.14719	0.0659972	0.994695
	CACNA2D3	-0.608974	4.27467	0.066035	0.994695
	AGBL5	-0.708078	3.57486	0.0662289	0.994695
	FAM57B	-1.30928	2.26303	0.0662343	0.994695
	RPS27	-1.52413	7.19776	0.0663557	0.994695
	IAH1	-0.678104	3.70482	0.0663683	0.994695
	C16orf58	0.583692	4.71994	0.0664266	0.994695
	FAM198B	-0.658615	4.09626	0.0664938	0.994695
	RARRES3	0.670527	2.07063	0.0668135	0.994695
	RPL27A	-0.987564	7.71367	0.0668516	0.994695
	SPATS2L	-0.685148	4.79128	0.0668559	0.994695
	NRG4	-1.21108	1.31492	0.06707	0.994695
	OSR2	0.633395	2.25696	0.0672741	0.994695
	FGF23	-2.47095	-2.8753	0.0672928	0.994695
	TSACC	-2.20163	-0.978081	0.0673185	0.994695
	OPN3	-0.512854	1.7358	0.0673268	0.994695
	IQGAP2	-0.632004	1.56269	0.0673317	0.994695
	TOP1P1	0.92465	-1.55179	0.0673638	0.994695
	LINC00924	-0.920754	-0.125962	0.067578	0.994695
	CLDN9	1.04947	-0.230112	0.0675924	0.994695
	WNT9A	1.23908	4.44062	0.0677567	0.994695
	ADAMTSL4	0.792874	6.83343	0.0678426	0.994695
	DCST2	0.950346	-1.26087	0.0678722	0.994695
	ACSS1	0.775979	5.8693	0.0679545	0.994695
	NAXE	-0.519878	4.61591	0.0680795	0.994695
	MGST3	-0.802218	6.44698	0.068102	0.994695
	WDR78	-1.10836	-1.12939	0.068154	0.994695
	LINC00998	-1.00321	4.75431	0.0681913	0.994695
	TXNL1	-0.935585	4.78594	0.0684088	0.994695
	DERA	-1.00978	2.93649	0.0684992	0.994695
	ATP5O	-0.679675	7.49717	0.0686661	0.994695
	RPL17-C18orf32	-0.995264	6.89187	0.0687411	0.994695
	C1orf168	-1.19728	0.128058	0.0689026	0.994695
	ERC2-IT1	2.53647	-2.96455	0.0690785	0.994695
	RPS26	-0.810795	6.19959	0.0695008	0.994695
	MRGPRE	2.41542	-2.6144	0.0695334	0.994695
	SLC4A11	0.735314	2.10983	0.0696079	0.994695
	LINC00463	-3.55561	-3.33795	0.0697273	0.994695
	LINC01565	3.00798	-3.04655	0.069937	0.994695
	LOC101929511	1.39102	-1.18175	0.0700079	0.994695
	MGC32805	-1.75783	-3.33687	0.0702093	0.994695
	BRPF1	0.441407	3.91663	0.0702455	0.994695
	RAB20	0.879609	1.4193	0.0702535	0.994695
	IER3IP1	-0.659134	4.73595	0.0702653	0.994695
	GPR180	-0.745837	1.93968	0.0704874	0.994695
	LYRM5	-1.34881	3.95545	0.0706063	0.994695
	CASP16P	1.52942	-0.0760675	0.0706726	0.994695
	DHX58	0.739723	2.53073	0.0709434	0.994695
	MST1	0.76029	2.67565	0.0709524	0.994695
	OR51E1	-1.32169	0.607919	0.0710311	0.994695
	MRPS11	-0.617469	4.12143	0.0712157	0.994695
	PIGX	-0.471734	3.53623	0.0712296	0.994695
	UBXN2B	-0.87227	2.48737	0.0713189	0.994695
	LINC01268	2.54274	-3.19581	0.0713544	0.994695
	PSMA5	-0.595628	4.86499	0.071445	0.994695
	LINC00493	-0.838415	4.79737	0.0714862	0.994695
	POLB	-0.674389	4.36161	0.0715213	0.994695
	QTRT1	0.531424	4.44154	0.0715598	0.994695
	CFHR1	-1.16841	0.453718	0.0717106	0.994695
	HIST1H2AC	-0.640957	2.28665	0.071778	0.994695
	SLC14A1	-0.96264	2.05974	0.0718472	0.994695
	RHOQ	-0.605033	7.0562	0.071897	0.994695
	SPDL1	-0.88596	1.16882	0.0719964	0.994695
	NEAT1	0.596953	9.62312	0.0721261	0.994695
	LOC101929681	-3.46705	-3.18865	0.0723447	0.994695
	MIS18BP1	-0.706161	1.362	0.0724812	0.994695
	DMPK	1.01349	8.77442	0.0725271	0.994695
	RPL32	-1.30185	8.00394	0.0726303	0.994695
	S100A8	-1.06319	-0.140855	0.0727088	0.994695
	PRR19	0.996959	1.79248	0.0727331	0.994695
	SPHK1	0.99413	2.89059	0.072808	0.994695
	ME2	-0.544114	4.45569	0.072848	0.994695
	GGT7	-0.96809	5.3884	0.0728813	0.994695
	COMMD8	-1.00617	1.29403	0.0729215	0.994695
	DPM1	-0.982295	3.81456	0.0729308	0.994695
	ADAMTS1	1.08759	6.47388	0.0730761	0.994695
	MXRA5	-0.996988	3.40855	0.073187	0.994695
	PGRMC2	-0.486159	4.8794	0.0734095	0.994695
	PCBD1	-0.691204	4.28403	0.0735597	0.994695
	GPR89A	-0.676725	2.71345	0.0735991	0.994695
	RAVER1	0.537733	3.87085	0.073681	0.994695
	C7orf65	2.37505	-1.85134	0.0737063	0.994695
	FCER1A	-0.81015	0.237267	0.0737181	0.994695
	GYG2	1.18124	2.18499	0.073854	0.994695
	LOC101926962	-2.86599	-3.5407	0.0739108	0.994695
	ASS1	0.599043	4.8885	0.0740106	0.994695
	TMEM198	1.14436	2.07545	0.0741691	0.994695
	KCNK7	0.949426	0.778206	0.0742116	0.994695
	ASXL1	0.475038	5.67891	0.0742495	0.994695
	LOC101059948	1.58233	-2.7824	0.0744393	0.994695
	FGF1	-0.814235	1.36984	0.0745021	0.994695
	RELL2	0.843964	0.426986	0.0745991	0.994695
	FGF5	-2.0819	-2.08067	0.0747769	0.994695
	BLCAP	0.548817	7.54957	0.0747941	0.994695
	POLE	0.546962	5.19967	0.0747983	0.994695
	CNIH1	-1.12507	3.48593	0.0748346	0.994695
	CCNL2	0.494968	6.6345	0.0749924	0.994695
	PROM1	-1.09789	-0.362971	0.0750255	0.994695
	C7orf73	-1.08213	4.04783	0.0750399	0.994695
	C1D	-1.12132	3.409	0.075097	0.994695
	CYSTM1	-0.871802	5.482	0.0751539	0.994695
	FAAH	0.790596	4.71148	0.0751881	0.994695
	NANOS1	-1.0504	5.87044	0.0752815	0.994695
	TAL2	-0.903468	0.813785	0.0755855	0.994695
	RXRG	-0.746351	4.46304	0.0755894	0.994695
	POLR2K	-1.19712	2.92711	0.0757344	0.994695
	TBC1D2	0.625832	2.24658	0.0757593	0.994695
	FCGBP	1.12186	2.59107	0.0757839	0.994695
	PLEKHA8P1	-0.94937	-0.138707	0.0757853	0.994695
	CSTA	-1.92891	-1.76092	0.0759573	0.994695
	TPRG1	1.06986	1.65507	0.0760946	0.994695
	VPS29	-0.814616	4.82614	0.0761008	0.994695
	C19orf38	-0.851241	-0.124111	0.0761176	0.994695
	MAN1B1	0.606883	4.64018	0.076332	0.994695
	OR7D2	-2.02265	-1.86939	0.0763464	0.994695
	PSMA2	-0.724407	5.55389	0.0763995	0.994695
	ABR	0.538846	5.62762	0.0764099	0.994695
	TAF12	-0.673264	2.56163	0.0764336	0.994695
	LOC102724571	1.29792	-2.35394	0.0764846	0.994695
	FYB	-0.994118	0.209721	0.0765721	0.994695
	TPI1P2	-1.80079	0.0515531	0.0766586	0.994695
	BHMT2	-0.652886	3.32818	0.0767674	0.994695
	CCL3	1.50937	-2.10277	0.0767978	0.994695
	TMBIM4	-0.804375	3.98316	0.0768145	0.994695
	MRPL51	-0.681023	6.05052	0.0768148	0.994695
	PSMA1	-1.05713	4.88895	0.0768154	0.994695
	EEF1E1-BLOC1S5	-0.821969	2.61243	0.0768217	0.994695
	ATP5J2	-0.842562	5.70923	0.076868	0.994695
	PHLDA3	1.25052	7.28387	0.0769282	0.994695
	EXD3	0.738832	4.43045	0.0771355	0.994695
	EPGN	-3.12455	-2.35529	0.0771393	0.994695
	IFT140	0.587528	2.94695	0.0771421	0.994695
	SNRPF	-0.829026	2.75192	0.0772594	0.994695
	GLB1L2	-0.911556	0.772945	0.0773176	0.994695
	PTCH1	0.552659	2.74982	0.0773769	0.994695
	UBE2D4	-0.622005	5.7469	0.0774066	0.994695
	CTAG2	2.95325	-0.547148	0.0774923	0.994695
	AK9	-0.653506	1.58096	0.0775033	0.994695
	AMT	0.479058	3.86671	0.0775846	0.994695
	PTGFR	-0.749207	0.763579	0.0777258	0.994695
	RNASE6	-1.30395	-0.774335	0.0777867	0.994695
	LLPH	-0.529391	3.39027	0.0778095	0.994695
	PDHX	-0.771354	5.63874	0.0778604	0.994695
	EXOSC1	-0.962367	2.09232	0.0778841	0.994695
	DNM3OS	-0.811326	1.26808	0.0780056	0.994695
	FAM72C	1.02255	0.211592	0.0782945	0.994695
	RDH11	-0.851013	2.29987	0.0783118	0.994695
	ATP6V0D2	-2.9333	-2.51303	0.0785276	0.994695
	ALG5	-0.660301	1.98796	0.0785293	0.994695
	C11orf1	-0.870524	0.82634	0.0785394	0.994695
	TUB	0.522156	2.22875	0.0786345	0.994695
	TMEM60	-0.633374	2.15431	0.0787581	0.994695
	SNAI1	1.48197	1.21021	0.0788005	0.994695
	CRYZL1	-0.956376	2.52516	0.0789064	0.994695
	OLIG1	1.19924	0.639151	0.078935	0.994695
	COL11A1	-1.56147	1.90167	0.079142	0.994695
	LPAR1	-0.799611	1.93365	0.079155	0.994695
	SRP19	-0.524094	3.39855	0.0792377	0.994695
	SLITRK6	-1.90497	-2.18118	0.0793108	0.994695
	PRPH	0.98197	0.929704	0.0794232	0.994695
	SUMO1	-0.733647	5.40092	0.0794336	0.994695
	GJD4	-2.0461	-1.17161	0.0794388	0.994695
	CAPRIN2	0.585396	3.13104	0.0794559	0.994695
	GABRB2	-1.23659	-0.397558	0.0795703	0.994695
	NMNAT1	-0.723777	5.05928	0.0796001	0.994695
	FRG1BP	-0.715213	1.73818	0.0797647	0.994695
	POLD1	0.662401	3.55605	0.0798574	0.994695
	MRPL34	-0.556492	5.84624	0.0799001	0.994695
	GPD1	-0.630947	8.68559	0.0800435	0.994695
	LRRTM4	-1.18754	0.515344	0.0801749	0.994695
	MIR4432HG	2.55934	-2.5523	0.0803355	0.994695
	FAM72D	1.05462	-0.804746	0.0803841	0.994695
	CIITA	0.742217	2.96805	0.0803886	0.994695
	CXCR2	-1.22422	-0.61028	0.0804584	0.994695
	NDUFA12	-0.944804	5.7995	0.0804937	0.994695
	RARRES2	1.00584	4.63425	0.0805347	0.994695
	AOAH	-0.961998	-0.705944	0.0805444	0.994695
	EYA2	-0.712689	0.885338	0.0805572	0.994695
	ARMCX1	0.523668	4.9157	0.0806493	0.994695
	SIM2	0.867671	4.08707	0.0806762	0.994695
	KIAA1161	-0.615072	6.77456	0.0809172	0.994695
	GTF2H2B	-0.500469	3.22154	0.0810497	0.994695
	RPS12	-0.860536	7.93407	0.0810687	0.994695
	MIR210HG	0.844855	1.56812	0.0811233	0.994695
	NDUFA8	-0.662798	5.60577	0.081156	0.994695
	CENPI	-1.20732	-1.68924	0.0814554	0.994695
	RPF2	-0.899799	3.39759	0.0815084	0.994695
	ATMIN	-0.513837	4.53087	0.0815142	0.994695
	SNRPE	-0.845846	3.28527	0.0815734	0.994695
	CTNNBIP1	-0.518983	4.73725	0.0816524	0.994695
	PPP2R3C	-0.876702	3.12823	0.0816644	0.994695
	SF3B6	-1.25263	3.4774	0.0817669	0.994695
	CDCA4	0.566995	1.32764	0.0818853	0.994695
	SHISA3	-0.805194	0.116767	0.0819625	0.994695
	PSMB7	-0.778042	5.53589	0.0820368	0.994695
	MICALL2	0.766033	2.17577	0.0822914	0.994695
	GALNT15	0.585084	4.43346	0.0823173	0.994695
	HAUS5	0.707032	3.59155	0.0825249	0.994695
	DHCR24	-0.644838	5.82707	0.0825526	0.994695
	LOC101928844	-2.91805	-2.7888	0.0825975	0.994695
	DECR1	-0.879274	5.11339	0.0826369	0.994695
	DNAJC19	-0.519626	5.38437	0.0827142	0.994695
	CCZ1	-0.470898	4.62636	0.0827224	0.994695
	CERS6	-0.575088	2.98085	0.082814	0.994695
	CINP	-0.73821	2.87312	0.0828844	0.994695
	CLPP	-0.654154	4.87217	0.082995	0.994695
	AMN1	-1.00353	1.90863	0.0830394	0.994695
	GCSH	-0.459101	4.95341	0.0830559	0.994695
	LINC00670	-2.21931	-2.40888	0.0830638	0.994695
	SNTB1	0.469252	5.19578	0.0832396	0.994695
	LAMTOR5	-0.531129	5.88322	0.0833822	0.994695
	STK39	-0.607789	1.70208	0.0836488	0.994695
	RELN	-0.762928	0.927513	0.0837656	0.994695
	OGN	-1.40283	1.92447	0.0838792	0.994695
	ATIC	-0.629484	4.32542	0.0839865	0.994695
	SNHG19	-1.09147	2.3535	0.0841112	0.994695
	TPMT	-0.566261	3.22013	0.0841396	0.994695
	SECTM1	0.907483	1.42542	0.0841832	0.994695
	SEC11A	-0.864063	4.92488	0.0843595	0.994695
	RASSF7	0.932773	1.25533	0.0844148	0.994695
	COL24A1	0.690441	1.52687	0.0844701	0.994695
	ANGPTL3	-2.76119	-3.07465	0.0846609	0.994695
	SMN1	-0.907703	4.78382	0.0848439	0.994695
	ACTR3BP2	2.58465	-3.16653	0.0848623	0.994695
	HSBP1	-0.888723	4.541	0.0848693	0.994695
	TRPM3	-1.27682	-1.19671	0.0849855	0.994695
	STAMBP	-0.438799	4.42419	0.0850436	0.994695
	ZBTB48	0.545179	3.3911	0.0851124	0.994695
	ARHGAP44	0.65264	3.31437	0.0851377	0.994695
	FAM118B	-0.857487	3.18253	0.0854395	0.994695
	INPP5J	0.703447	1.56627	0.0854541	0.994695
	AHSA2	0.449862	5.53529	0.0856037	0.994695
	TMEM132C	0.893886	2.5437	0.0856968	0.994695
	RNF150	0.520497	4.20071	0.0857006	0.994695
	THOC7	-0.857986	4.22141	0.0859333	0.994695
	MMP14	0.689894	5.13631	0.0859396	0.994695
	SMN2	-0.907208	4.79183	0.085966	0.994695
	LOH12CR2	-1.00861	-1.01412	0.0860638	0.994695
	CBX3	-0.659328	5.04331	0.0861996	0.994695
	FADS1	-0.596815	2.10693	0.0862687	0.994695
	KPNA4	-0.502659	7.05154	0.0863323	0.994695
	RPS8	-1.04245	7.86803	0.0863661	0.994695
	MRPS10	-0.574076	4.91498	0.0865248	0.994695
	DNAJC21	-0.546025	5.6173	0.0865654	0.994695
	MAPK8IP1	0.85965	2.80372	0.0866191	0.994695
	TMEM80	0.494161	3.19364	0.0867218	0.994695
	LOC100507431	-1.33048	-2.14893	0.0867419	0.994695
	ARL5A	-0.514485	4.97913	0.0867493	0.994695
	KPNA5	-0.897639	2.61497	0.0867595	0.994695
	ITGB1BP1	-0.441186	4.96837	0.0868675	0.994695
	SPTSSA	-0.820564	3.29095	0.0868758	0.994695
	LRRC4	-0.948174	-0.826066	0.0869457	0.994695
	TMEM63A	0.444708	4.32279	0.0869615	0.994695
	MKX	-1.3971	-0.841519	0.0870965	0.994695
	ORMDL2	-0.904164	0.937929	0.0871038	0.994695
	KRCC1	-1.02082	3.13208	0.0871229	0.994695
	ACAT1	-0.782378	7.26361	0.0871524	0.994695
	CHI3L1	-1.69088	-0.446788	0.0871583	0.994695
	RPL14	-1.00414	7.94803	0.087233	0.994695
	HES1	0.885813	4.83714	0.0873228	0.994695
	UEVLD	-0.754362	2.17172	0.087386	0.994695
	MRPL1	-1.1227	3.77162	0.0874117	0.994695
	RFK	-0.509922	3.28933	0.0874161	0.994695
	MAPKBP1	0.458039	3.80201	0.0875408	0.994695
	MED7	-0.753211	1.87504	0.0875449	0.994695
	C1QTNF9B	0.76572	2.37849	0.0876186	0.994695
	GPR146	0.541911	3.01445	0.0876983	0.994695
	TBC1D8	0.559629	5.67155	0.0877686	0.994695
	NME9	-0.773773	0.125542	0.0878063	0.994695
	IL13RA2	-2.2719	-3.60681	0.087848	0.994695
	SUMO1P3	-1.2751	0.453261	0.0878743	0.994695
	C15orf61	-0.582336	4.28925	0.0879024	0.994695
	DYNC1LI1	-0.40647	4.80325	0.0879025	0.994695
	SHROOM3	0.913359	-0.0224699	0.088091	0.994695
	MSANTD3	-0.68961	2.5833	0.0881695	0.994695
	CCNF	0.568947	1.85329	0.0881743	0.994695
	LTK	1.38652	-0.245425	0.0882271	0.994695
	FGF21	1.54083	-1.67016	0.088261	0.994695
	DBNL	0.482682	4.61055	0.0882844	0.994695
	BEND5	0.526659	1.6621	0.0883544	0.994695
	SEC61B	-0.99986	2.67198	0.0885857	0.994695
	LOC100289230	0.567237	1.19001	0.0885968	0.994695
	DNAJC25-GNG10	-0.466532	3.7449	0.0886327	0.994695
	FAM69A	-0.875941	2.39917	0.0887185	0.994695
	MRO	-0.731382	0.225943	0.0887347	0.994695
	KDM5C	0.581335	6.76175	0.0888218	0.994695
	LGI4	0.671971	5.71243	0.0890104	0.994695
	IFITM10	0.913501	0.225379	0.0890161	0.994695
	POLR2J4	-0.596233	4.81628	0.0891622	0.994695
	PCSK6	-0.589979	3.64171	0.089198	0.994695
	C16orf87	-0.949518	2.4467	0.0892065	0.994695
	STAG3L3	0.532822	4.5862	0.0892193	0.994695
	FAM86DP	-0.612333	1.4736	0.0892915	0.994695
	TMEM5	-0.485837	2.50027	0.0894579	0.994695
	DAD1	-0.847292	4.29007	0.089501	0.994695
	C1QTNF4	1.06591	0.154222	0.0895575	0.994695
	PLIN1	1.05738	5.41389	0.0896053	0.994695
	ZNF32	-0.576279	5.18738	0.0896666	0.994695
	CITED2	0.67598	6.00732	0.089705	0.994695
	ATCAY	0.974865	1.03127	0.0898622	0.994695
	LOC105378853	-0.649742	1.21973	0.0899086	0.994695
	GPRASP1	0.434361	3.78106	0.0899467	0.994695
	ARPC3	-0.725343	3.85718	0.0900915	0.994695
	DYNC1I1	-0.64469	1.12954	0.0901066	0.994695
	MYO1C	0.460437	6.77341	0.090204	0.994695
	IQSEC2	-0.59893	4.29976	0.0903065	0.994695
	TMEM91	0.741073	1.33781	0.0905202	0.994695
	PROK2	-1.70283	-2.3842	0.0905243	0.994695
	COMMD6	-0.610046	3.52888	0.0905538	0.994695
	GPS2	-0.619798	5.18586	0.0905557	0.994695
	LINC01473	-2.28	-3.57361	0.0907709	0.994695
	RND1	2.05768	2.75259	0.0908681	0.994695
	TIMM17A	-1.00475	4.85613	0.0908944	0.994695
	N4BP2	-0.785899	1.34819	0.0909014	0.994695
	PAQR6	0.792386	0.0371169	0.0911993	0.994695
	C18orf21	-1.00578	2.36776	0.0914788	0.994695
	GADD45B	1.6947	7.49969	0.0916184	0.994695
	ZMYND12	-1.09316	-0.501436	0.0916465	0.994695
	NAT1	-1.16311	-1.34668	0.0919615	0.994695
	ANKRD7	1.90357	-3.32365	0.0920396	0.994695
	POLR3GL	-0.529541	4.74548	0.0920827	0.994695
	MGST2	-0.967348	3.54497	0.0922118	0.994695
	TUBG1	-0.537739	3.97865	0.0922245	0.994695
	CBX4	0.882812	3.0397	0.0923847	0.994695
	H1FX	0.554224	6.76589	0.0924513	0.994695
	C10orf35	0.769601	0.387682	0.0924589	0.994695
	TMEM11	-0.625382	5.7579	0.0927936	0.994695
	RNLS	-0.457904	2.41505	0.0927977	0.994695
	SLC5A3	-0.727827	2.80204	0.0928719	0.994695
	TJAP1	0.413922	4.71478	0.0930011	0.994695
	DPH5	-0.860698	2.44254	0.0930061	0.994695
	ZGLP1	0.762216	0.764367	0.0931021	0.994695
	HIST1H3C	-3.22834	-4.15579	0.0931249	0.994695
	LOC100288152	1.03935	2.43881	0.0931634	0.994695
	SCNN1B	1.02747	-0.59064	0.0931968	0.994695
	MAGED2	0.492257	6.09658	0.0933086	0.994695
	APOL1	0.506392	3.93856	0.0934119	0.994695
	LOC284581	1.70654	-0.0332135	0.0934163	0.994695
	CXorf36	0.434864	4.78743	0.0934357	0.994695
	LOC103352541	3.23701	-4.28527	0.0934775	0.994695
	CSRNP1	1.02414	5.40362	0.0936495	0.994695
	CISD2	-0.469094	2.93553	0.0936599	0.994695
	GRIFIN	1.38333	-3.2867	0.093849	0.994695
	ANKRD34C	-2.42112	-2.90878	0.0939061	0.994695
	TARS	-0.501695	4.62909	0.0939575	0.994695
	TPD52	-0.568041	2.84427	0.094031	0.994695
	LOC101927755	-0.691933	1.9274	0.0941675	0.994695
	LINC01514	2.30308	-3.42208	0.0941675	0.994695
	SCYL2	-0.659187	3.89346	0.0942143	0.994695
	SEMA3F	0.494579	3.7124	0.0943085	0.994695
	LPAR6	-0.870598	2.39117	0.094312	0.994695
	MRPL22	-0.749436	3.00682	0.0945016	0.994695
	GPR21	-1.59942	-2.71968	0.0947345	0.994695
	ETFDH	-0.659268	5.58824	0.0947403	0.994695
	POLR2J3	-0.999607	4.86412	0.0947998	0.994695
	LYRM1	-0.520693	3.76791	0.0949598	0.994695
	CYB5R4	-0.458172	2.51583	0.0950015	0.994695
	IRF2BPL	0.666914	6.18665	0.0951694	0.994695
	FAM160A2	0.414986	3.89298	0.095241	0.994695
	IGSF21	-0.856932	0.662707	0.0952868	0.994695
	TCEANC	-0.796016	1.04088	0.0953308	0.994695
	STRC	1.06451	0.215181	0.0953467	0.994695
	MTHFR	0.50343	5.64382	0.0954887	0.994695
	SNTN	-3.29298	-3.068	0.0954904	0.994695
	CCDC63	0.946835	0.946967	0.0955343	0.994695
	INE1	0.663136	0.284734	0.0956139	0.994695
	WDR6	0.522523	6.52115	0.0956664	0.994695
	NXPH3	0.504833	2.95968	0.0958829	0.994695
	RBX1	-0.897041	4.43872	0.0960459	0.994695
	ROBO1	-0.572418	3.11114	0.0961156	0.994695
	KIF25	0.857755	0.941237	0.0961421	0.994695
	ARSG	0.629181	1.10556	0.096182	0.994695
	ARV1	-1.02693	2.39843	0.0961869	0.994695
	TMEM163	-1.15192	-1.18001	0.0962947	0.994695
	ALG8	-0.940667	1.08972	0.0963374	0.994695
	MVK	0.634433	3.47583	0.0964249	0.994695
	CALM2	-0.888356	6.55556	0.0964449	0.994695
	DUSP3	-0.597295	7.57512	0.0964869	0.994695
	CRABP1	-1.45078	-2.22119	0.0964889	0.994695
	OXCT1	-0.991707	3.74645	0.0965206	0.994695
	NDUFAB1	-0.778192	5.84297	0.0965537	0.994695
	SLC9B1	-0.835402	-0.253088	0.096584	0.994695
	ZFP36L1	0.525406	6.40922	0.096666	0.994695
	HAUS1	-1.21567	0.880829	0.096666	0.994695
	ADCY4	0.502323	4.31962	0.0966988	0.994695
	CEP57L1	-0.826393	0.655919	0.0968646	0.994695
	MFF	-0.581829	4.92118	0.0969007	0.994695
	TXNL4B	-0.481852	2.00365	0.0970761	0.994695
	PHAX	-0.482154	4.21066	0.0971991	0.994695
	LINC00607	-2.07542	-2.45506	0.0972562	0.994695
	RBP4	1.14768	3.12154	0.0973379	0.994695
	LOC101928034	-0.62661	2.09809	0.0974578	0.994695
	CLC	-1.69361	-2.94975	0.0974611	0.994695
	UHRF1BP1L	-0.716942	3.31698	0.0975422	0.994695
	XRCC3	0.520577	2.93328	0.0976209	0.994695
	COMP	-2.37392	6.13931	0.0976608	0.994695
	KCCAT333	-3.43483	-3.98239	0.0976805	0.994695
	MCF2L	0.692217	5.6943	0.0977138	0.994695
	E2F5	-0.79366	-0.641896	0.0977198	0.994695
	QRSL1	-0.697044	3.59976	0.0977571	0.994695
	TRIT1	-0.572154	1.92724	0.0978089	0.994695
	IDI1	-0.492725	6.05911	0.097848	0.994695
	C10orf82	1.71887	-3.40144	0.097889	0.994695
	GAGE13	-3.19939	-3.93054	0.0979265	0.994695
	LY96	-1.326	-1.17818	0.0980775	0.994695
	NKAIN4	1.77883	-2.62886	0.0981173	0.994695
	LOC101928295	-2.16686	-1.98527	0.0981214	0.994695
	LOC728323	-0.858184	-0.729831	0.0981237	0.994695
	ID4	0.829113	3.29805	0.0982422	0.994695
	MYLPF	-0.829218	11.3916	0.0985646	0.994695
	MUC6	0.891013	1.10541	0.0985936	0.994695
	SUCLG1	-0.82906	6.001	0.0986399	0.994695
	DDX27	0.400482	4.21889	0.0986726	0.994695
	TRIAP1	-0.864223	3.62139	0.0986882	0.994695
	ATP6V1D	-0.674096	4.34783	0.0987146	0.994695
	2003-03-01	-0.632602	2.23249	0.0987551	0.994695
	TMEM216	-0.770824	0.385845	0.0988188	0.994695
	FAM19A5	-1.17541	1.12599	0.098914	0.994695
	CSTB	-1.01617	3.68634	0.0989141	0.994695
	ZNF385C	0.672401	0.756378	0.0989581	0.994695
	CIRBP	0.560296	8.40911	0.0989888	0.994695
	SLC16A3	-0.864847	7.09079	0.0990842	0.994695
	CISD1	-0.7944	4.92824	0.0990903	0.994695
	TMEM225	3.26245	-3.73132	0.0991598	0.994695
	L3HYPDH	-0.51846	1.74743	0.0992097	0.994695
	AARS2	0.484812	3.35741	0.0992162	0.994695
	UQCRBP1	-0.951663	2.69556	0.0992256	0.994695
	TTC9C	-0.88289	1.58298	0.0993023	0.994695
	SLC6A14	2.90109	-2.3211	0.0993069	0.994695
	MMP16	-1.01448	-0.707893	0.0995756	0.994695
	ATP8B4	-0.771537	0.347242	0.0996064	0.994695
	RAB11FIP1	0.449669	3.31709	0.0996112	0.994695
	SIKE1	-0.466749	3.69295	0.0996292	0.994695
	TNFAIP8	-1.03802	0.537211	0.0996522	0.994695
	TMA7	-0.637563	6.01138	0.0996856	0.994695
	SNX32	1.47607	-2.47199	0.0996931	0.994695
	PLLP	0.629555	1.31336	0.0997046	0.994695
	RPL31P11	-2.17479	-2.27099	0.0997792	0.994695
	GTF2H2C_2	-0.715409	2.17328	0.0998952	0.994695
	MCAM	0.584126	6.5129	0.0999111	0.994695
	VCAN	-0.792034	3.53476	0.100103	0.994695
	THAP1	-0.850181	2.24578	0.100108	0.994695
	LRFN4	0.794835	3.95725	0.100115	0.994695
	SOX18	0.774737	5.26361	0.100183	0.994695
	HOXD9	0.977065	1.24964	0.100215	0.994695
	SMCO1	-1.21192	5.52089	0.100259	0.994695
	NGLY1	-0.576855	4.66819	0.100292	0.994695
	UCN3	-2.39357	-3.45282	0.100343	0.994695
	RBM28	0.416516	4.30686	0.100371	0.994695
	TAB2	-0.622224	5.57387	0.100729	0.994695
	LOC100288798	-0.772259	2.88896	0.100745	0.994695
	OXSM	-0.600259	2.46695	0.100796	0.994695
	RNASEH2A	0.514748	1.95921	0.100905	0.994695
	ATF3	1.48976	5.14443	0.101173	0.994695
	ASAP1-IT2	1.66187	-2.32844	0.101287	0.994695
	PDCD10	-0.933981	2.35194	0.101459	0.994695
	SETD1B	0.522059	4.84481	0.101561	0.994695
	GGCT	-0.784304	3.02469	0.101596	0.994695
	ROBO3	0.710039	2.50616	0.10199	0.994695
	ZSCAN18	0.904487	5.73614	0.10202	0.994695
	MRPL48	-0.549996	3.3949	0.102025	0.994695
	TCTEX1D4	0.958135	-0.879917	0.102059	0.994695
	CABIN1	0.468765	4.51657	0.102091	0.994695
	TTL	-0.646048	4.58233	0.102661	0.994695
	ATOH8	0.528594	4.80331	0.102713	0.994695
	PRODH	0.822511	3.74885	0.102722	0.994695
	CKMT2	-0.812573	8.23206	0.102795	0.994695
	STAT2	0.405216	4.69695	0.102816	0.994695
	GTF2H2C	-0.601709	2.32524	0.102838	0.994695
	TNFAIP8L2-SCNM1	-0.644016	4.93791	0.102899	0.994695
	VBP1	-0.492039	5.44941	0.103009	0.994695
	LOC101927058	-3.25395	-2.96139	0.103037	0.994695
	C11orf74	-0.489904	3.38167	0.103188	0.994695
	GREB1	0.606347	2.64296	0.103271	0.994695
	BRK1	-0.944431	5.2284	0.103289	0.994695
	C19orf33	0.933459	1.10814	0.10332	0.994695
	PSME4	-0.475243	5.97986	0.103416	0.994695
	SCNM1	-0.644472	5.0224	0.103427	0.994695
	FUNDC2P2	-0.814938	-0.126996	0.103434	0.994695
	MS4A2	-0.797545	-0.111554	0.103508	0.994695
	THUMPD2	-0.707501	2.30246	0.103579	0.994695
	RMND1	-0.619059	2.36861	0.103649	0.994695
	ACP5	0.795796	0.975887	0.10365	0.994695
	CA2	-0.760288	4.14259	0.1037	0.994695
	COMMD10	-0.981309	2.09779	0.103705	0.994695
	CRP	-2.29702	-2.9381	0.103752	0.994695
	MGP	-0.836659	4.87684	0.103853	0.994695
	ASF1A	-1.05034	2.98204	0.103993	0.994695
	SPCS1	-1.15005	3.88164	0.104298	0.994695
	CDK5RAP3	0.642823	6.02169	0.104354	0.994695
	LRRC17	-0.844821	0.577012	0.104388	0.994695
	ATP6V1F	-0.769015	4.57958	0.10441	0.994695
	HIST1H2AM	-2.29151	-3.44162	0.104561	0.994695
	DAND5	-1.566	-1.606	0.104692	0.994695
	ECSCR	-0.860263	1.8621	0.10487	0.994695
	RPL35A	-0.853257	6.71203	0.104924	0.994695
	SERPINA1	-0.782998	0.120568	0.105013	0.994695
	TSSK3	0.52864	1.45634	0.105081	0.994695
	RWDD2B	-0.62973	4.3787	0.105103	0.994695
	ADORA2B	-1.07642	-1.2065	0.105219	0.994695
	LOC101927188	2.42412	-2.99199	0.105253	0.994695
	TMTC4	-0.504672	3.2651	0.105338	0.994695
	CLASRP	0.437373	4.78057	0.105367	0.994695
	NKAIN3	1.64106	-2.52677	0.105406	0.994695
	LOC100129924	1.2088	-2.99956	0.105414	0.994695
	RAB40C	0.671505	4.9134	0.105444	0.994695
	PLEKHG6	1.1937	-0.0545653	0.105518	0.994695
	SORBS2	-0.81691	3.72623	0.105644	0.994695
	SMIM12	-0.434601	4.01577	0.105661	0.994695
	TIMM23	-0.711676	5.04278	0.105682	0.994695
	PCNP	-0.496795	6.06232	0.105743	0.994695
	MTERF3	-0.744501	2.72638	0.105879	0.994695
	PLA2G6	0.501709	3.71498	0.105897	0.994695
	MLLT3	-0.851192	2.24825	0.105937	0.994695
	CCDC160	-1.08015	-0.39881	0.106112	0.994695
	EMC3	-0.646421	5.19317	0.106184	0.994695
	TUBA8	-0.633998	6.59626	0.106212	0.994695
	TFRC	-0.975569	5.57181	0.106212	0.994695
	MCL1	0.476744	7.84886	0.106389	0.994695
	SFXN4	-0.587897	4.23563	0.106506	0.994695
	NBEAL1	-0.882608	2.30062	0.10657	0.994695
	LOC105370586	3.03548	-3.93894	0.10658	0.994695
	PDCL2	3.1595	-4.04206	0.106665	0.994695
	MAGEA2B	-1.82801	-1.8364	0.10671	0.994695
	ZNF862	0.450732	3.71873	0.106745	0.994695
	ABCD4	0.486085	4.30623	0.106769	0.994695
	MOSPD1	-1.13977	2.54876	0.106977	0.994695
	LOC401052	0.97767	-0.889227	0.10715	0.994695
	BHLHE40	0.649658	6.40334	0.107172	0.994695
	EI24	-0.451991	5.60499	0.107305	0.994695
	LINC00968	-0.96652	-0.269668	0.107305	0.994695
	KDM6A	0.510286	4.02377	0.107346	0.994695
	TMEM116	-0.91371	0.882797	0.107393	0.994695
	CEP97	-0.726649	1.93416	0.107432	0.994695
	HOPX	-0.708195	1.94556	0.107526	0.994695
	FRMD4B	-0.630789	1.98914	0.107558	0.994695
	PER2	0.62453	4.44022	0.107619	0.994695
	POLR2J2	-0.824464	5.08024	0.107776	0.994695
	RPL29P2	-1.71903	-2.07837	0.107811	0.994695
	C14orf119	-0.832453	2.59841	0.107811	0.994695
	ARGFXP2	0.870785	-1.60977	0.107972	0.994695
	NIN	-0.480578	4.63086	0.108037	0.994695
	STAG3L1	0.527512	5.61694	0.108189	0.994695
	MYOZ2	-1.38124	6.55568	0.108385	0.994695
	VPS25	-0.694113	3.40333	0.108546	0.994695
	OSTC	-0.760375	2.57036	0.108585	0.994695
	FRMD3	-0.555999	4.72432	0.108863	0.994695
	HIST2H2AA4	-0.945653	3.12737	0.108868	0.994695
	HIST2H2AA3	-0.945653	3.12737	0.108877	0.994695
	ALDH1A2	-0.64344	3.12209	0.108911	0.994695
	GEMIN8P4	-0.788974	-0.12367	0.108945	0.994695
	MAFK	0.685946	6.64202	0.109053	0.994695
	TRMT10C	-0.993013	3.28985	0.109171	0.994695
	MORN2	-1.15458	0.812398	0.109429	0.994695
	LOC101927267	0.965451	0.987222	0.109546	0.994695
	NPTXR	0.591751	1.74287	0.109575	0.994695
	APLN	0.925305	3.05563	0.109666	0.994695
	ACTR5	0.439934	2.5334	0.109732	0.994695
	FGF7	-1.31266	1.21812	0.109782	0.994695
	YAE1D1	-0.550776	1.72762	0.109798	0.994695
	TIPRL	-0.692361	3.74237	0.109807	0.994695
	ZSCAN12P1	-1.40479	-1.38926	0.109824	0.994695
	F11	-1.34433	-1.45154	0.110126	0.994695
	MYL1	-0.830646	11.998	0.110159	0.994695
	LOC101929653	-2.35766	-2.27877	0.110161	0.994695
	WDSUB1	-0.749321	1.37318	0.110164	0.994695
	EIF3E	-0.935858	6.43445	0.110276	0.994695
	ATP5I	-0.620682	6.66013	0.110293	0.994695
	STIP1	-0.566949	5.7596	0.11042	0.994695
	TMEM99	-0.578979	1.97552	0.11046	0.994695
	SHC2	0.635138	3.69525	0.110499	0.994695
	PSMD7	-0.620868	6.25257	0.110591	0.994695
	MRPS31	-0.837333	2.95269	0.110619	0.994695
	FAM195B	0.741779	5.86842	0.110837	0.994695
	PRTFDC1	-0.965219	-0.426464	0.110963	0.994695
	GFM2	-0.678039	4.42797	0.111021	0.994695
	ARMT1	-0.86297	3.20713	0.111064	0.994695
	IDH1	-0.649787	3.50426	0.111156	0.994695
	LINC00309	-2.55359	-2.59385	0.11122	0.994695
	IVNS1ABP	-0.52314	4.56385	0.111259	0.994695
	CXCL9	-1.43557	-0.5697	0.11136	0.994695
	CEP70	-0.994395	2.36118	0.111367	0.994695
	AOC4P	0.768428	2.25354	0.111397	0.994695
	TPPP3	0.596599	5.18798	0.111457	0.994695
	C11orf40	-3.12879	-3.70618	0.111461	0.994695
	C1orf43	-0.664239	7.33213	0.11187	0.994695
	LRRN3	-1.21693	-0.368388	0.111948	0.994695
	MRI1	0.606094	4.14956	0.11202	0.994695
	LINC00969	0.481403	2.12277	0.112217	0.994695
	MRPS6	-0.944799	3.85144	0.112356	0.994695
	FTCDNL1	-0.634757	0.904156	0.112528	0.994695
	KAT2A	0.477137	6.11956	0.112532	0.994695
	EDIL3	-0.718796	1.27495	0.112597	0.994695
	EID2B	0.648878	1.50122	0.112642	0.994695
	BLOC1S5	-0.494011	2.30758	0.112844	0.994695
	LINC01227	2.7352	-2.95314	0.11288	0.994695
	TAF13	-0.441699	3.71179	0.112914	0.994695
	FZD5	0.487821	2.44418	0.112915	0.994695
	LOC100507291	-0.677472	-0.442283	0.113114	0.994695
	SLC44A1	-0.516191	3.61883	0.113184	0.994695
	GKAP1	-0.44772	4.45697	0.11322	0.994695
	ELN	0.879668	6.26052	0.113229	0.994695
	CDC26	-0.565825	3.4749	0.11326	0.994695
	STEAP2	-0.77513	0.672891	0.113362	0.994695
	TMEM178A	0.919417	1.60943	0.113385	0.994695
	RTN4	-0.621136	8.71408	0.113463	0.994695
	LINC00116	-0.72467	6.37224	0.113464	0.994695
	CETN4P	-1.2042	-1.40808	0.113508	0.994695
	PANDAR	-1.08442	-1.41701	0.113738	0.994695
	PFDN5	-0.691531	6.47217	0.11378	0.994695
	RPL18A	-0.725042	8.28457	0.113782	0.994695
	ZMPSTE24	-0.42282	3.66476	0.113901	0.994695
	PROSER2	0.902755	1.59904	0.113912	0.994695
	NT5C3A	-1.08995	4.14886	0.114008	0.994695
	LOC101243545	-0.689872	4.71809	0.11416	0.994695
	TATDN3	-0.617605	3.37846	0.114231	0.994695
	ODF3B	0.778815	2.90858	0.114261	0.994695
	PKD1P6-NPIPP1	0.527199	6.74563	0.114289	0.994695
	RAP1A	-0.894889	4.76124	0.114302	0.994695
	PRR22	0.840702	0.0167293	0.114411	0.994695
	FGF2	-0.700187	2.40028	0.114463	0.994695
	SUB1	-0.764606	5.25592	0.114572	0.994695
	STARD5	-0.68114	-0.196061	0.114673	0.994695
	RASSF2	-0.563299	1.86736	0.114932	0.994695
	RCE1	0.506337	2.14984	0.114961	0.994695
	ATG4A	-0.756235	3.24318	0.11501	0.994695
	SSR4	-0.457601	4.52622	0.115055	0.994695
	ZC3H8	-0.851157	1.65235	0.115061	0.994695
	GPN3	-0.646867	4.04877	0.115123	0.994695
	AGAP7P	0.550386	2.75006	0.115351	0.994695
	SEPT5-GP1BB	0.701031	4.44698	0.115472	0.994695
	EFHB	1.37288	-1.97664	0.115521	0.994695
	DNM1L	-0.699152	5.01421	0.115526	0.994695
	RCAN2	-0.627379	5.09368	0.115577	0.994695
	ARL2BP	-0.504558	3.91625	0.115581	0.994695
	SNX6	-0.748397	4.38883	0.11572	0.994695
	CDH16	1.82839	-2.27594	0.115758	0.994695
	TMEM14C	-0.64544	5.22638	0.115783	0.994695
	ALX3	0.662611	0.905915	0.115907	0.994695
	PHF11	-0.692053	1.93016	0.11591	0.994695
	B3GNT8	0.650034	0.597035	0.115913	0.994695
	ETFA	-0.657694	6.29381	0.115922	0.994695
	LOC728989	0.600914	3.60338	0.11628	0.994695
	NXPH4	0.76311	-1.25302	0.116427	0.994695
	CCDC84	-0.727263	3.98282	0.11653	0.994695
	PKP2	-0.569889	2.48188	0.116681	0.994695
	LINC00605	-1.91076	-2.47488	0.116702	0.994695
	CCDC77	0.52496	1.08084	0.116874	0.994695
	LOC105370792	0.633999	0.932493	0.116883	0.994695
	RPL5	-0.678063	7.65126	0.117092	0.994695
	EIF3H	-0.693139	6.13911	0.117214	0.994695
	YEATS4	-0.57197	2.23128	0.117237	0.994695
	C18orf32	-0.600343	3.41242	0.117335	0.994695
	TMEM55A	-0.929839	2.14119	0.117406	0.994695
	LYRM4	-0.542432	2.17174	0.117471	0.994695
	HIST1H2BF	-2.9965	-4.21927	0.117718	0.994695
	RBM48	-0.580268	2.57972	0.117808	0.994695
	LEO1	-0.54671	2.77231	0.118108	0.994695
	TIMM9	-1.00089	2.57729	0.118191	0.994695
	TTC12	0.464636	1.9208	0.118222	0.994695
	DYNLL1	-0.705484	4.24324	0.118478	0.994695
	MAPK13	0.712608	1.06125	0.118517	0.994695
	DMGDH	-0.61279	0.981824	0.118568	0.994695
	LOC102724804	1.77318	-3.41071	0.118623	0.994695
	FBXO28	-0.556471	3.81385	0.118799	0.994695
	GAPDHS	0.662065	-0.14449	0.118811	0.994695
	RPL21	-0.703741	7.7988	0.118859	0.994695
	KPNA1	-0.538471	6.1181	0.118868	0.994695
	USP38	-0.44607	5.91592	0.118896	0.994695
	CEACAM5	-2.10632	-2.62602	0.118966	0.994695
	RPL21P28	-0.703157	7.79742	0.118999	0.994695
	LIF	0.861775	0.733234	0.119004	0.994695
	ZNF808	-0.585777	1.52376	0.119023	0.994695
	HPN	0.700534	3.82471	0.1191	0.994695
	LOC643711	-1.38778	-1.32669	0.119122	0.994695
	BAHD1	0.525411	4.37922	0.11922	0.994695
	LSM1	-0.455061	3.91263	0.119253	0.994695
	SEC61G	-0.802679	3.43014	0.119321	0.994695
	LINC00615	2.79451	-3.84953	0.119567	0.994695
	LMO1	-0.694946	3.88642	0.119607	0.994695
	INPP5E	0.586163	4.00811	0.119681	0.994695
	PCGF1	-0.662657	2.46571	0.119762	0.994695
	SGMS2	-0.90183	1.93856	0.119764	0.994695
	PPP2R2C	-0.748679	-0.123081	0.119841	0.994695
	WRB	-0.590525	3.61226	0.119842	0.994695
	FNTA	-0.518559	4.75022	0.119986	0.994695
	PHF10	-0.408575	4.91793	0.120001	0.994695
	MCEE	-0.784292	2.71754	0.120019	0.994695
	FAM118A	0.659336	4.95871	0.120052	0.994695
	IMPA1	-0.839216	2.48184	0.120147	0.994695
	KCMF1	-0.480922	6.21067	0.120363	0.994695
	KMT2B	0.572021	5.65308	0.120432	0.994695
	C12orf60	-1.21765	-1.05332	0.120465	0.994695
	PRELID3B	-0.913282	3.2904	0.120535	0.994695
	COMMD2	-0.651979	2.58216	0.120614	0.994695
	LOC105376194	-3.14039	-4.06804	0.120653	0.994695
	LOC100996249	-2.43911	-3.33003	0.120824	0.994695
	ZSWIM8	0.424671	5.81694	0.120849	0.994695
	PDS5A	-0.686757	4.73026	0.120853	0.994695
	SORBS3	0.502003	6.39074	0.120891	0.994695
	LOC105374297	1.00898	-0.135436	0.120945	0.994695
	CEBPB	0.785486	8.56023	0.120985	0.994695
	SLC38A6	-0.684184	0.485848	0.121137	0.994695
	STARD3NL	-0.430682	2.93689	0.121161	0.994695
	LOC101593348	-1.56052	-2.63699	0.12117	0.994695
	FASTKD3	-0.935227	1.13983	0.121246	0.994695
	LRRC23	-0.516554	2.67095	0.121338	0.994695
	CALML6	1.04346	6.37853	0.121383	0.994695
	C16orf92	-1.51932	-1.52508	0.121492	0.994695
	GAREM2	0.624244	2.26717	0.121519	0.994695
	SLC25A45	0.511821	3.50719	0.121543	0.994695
	ADAMTS4	1.47428	3.63446	0.121546	0.994695
	LMBRD2	-0.473926	2.97424	0.121556	0.994695
	ZNF335	0.385176	4.23374	0.121627	0.994695
	PARM1	-0.552004	4.45101	0.121635	0.994695
	FAM222B	-0.4754	3.3779	0.121756	0.994695
	OR13C5	2.8733	-3.52322	0.121931	0.994695
	LINCMD1	1.10102	0.658381	0.121972	0.994695
	NSUN3	-0.873453	-0.749015	0.122036	0.994695
	PARP3	-0.408994	3.30072	0.12204	0.994695
	CERS4	0.607594	2.06523	0.122092	0.994695
	PMS2P9	0.522266	0.99211	0.122239	0.994695
	LHX4	0.875365	-1.61874	0.122379	0.994695
	KMT5C	0.616429	2.70455	0.1224	0.994695
	LINS1	-0.95874	0.975552	0.122441	0.994695
	MKS1	0.438915	2.07494	0.122599	0.994695
	ALDH1A3	-0.525571	3.36568	0.122661	0.994695
	FES	0.553923	3.41965	0.122715	0.994695
	RHPN1	0.902778	1.07261	0.122774	0.994695
	NR4A1	0.789922	6.90961	0.122781	0.994695
	ATP5G1	-0.586364	6.35669	0.122837	0.994695
	TSPY26P	0.885131	-0.246784	0.122889	0.994695
	ENY2	-0.811586	4.50805	0.122938	0.994695
	SLC25A42	0.645835	5.85535	0.122966	0.994695
	PGK1	-0.467617	8.02462	0.122975	0.994695
	LINC00608	-2.50511	-1.75278	0.122988	0.994695
	ANAPC10	-0.789322	1.88324	0.123037	0.994695
	SBSPON	0.783689	1.33109	0.123207	0.994695
	ZNF511	-0.493095	4.61593	0.12327	0.994695
	BAK1	-0.450904	3.57658	0.123332	0.994695
	MSANTD3-TMEFF1	-0.738414	1.42763	0.123391	0.994695
	PCYOX1	-0.533178	6.62856	0.123498	0.994695
	NAGLU	0.52207	3.80333	0.123526	0.994695
	AQP7P3	-1.22194	-0.78821	0.123683	0.994695
	PLVAP	0.637144	4.71975	0.12371	0.994695
	ME1	-0.740925	4.02734	0.123798	0.994695
	NCK1	-0.721147	3.39033	0.123804	0.994695
	LIMK2	0.466137	3.90461	0.123829	0.994695
	LOC101927751	-0.524773	2.5723	0.123875	0.994695
	GPC3	0.670066	2.62691	0.123886	0.994695
	TOP1MT	0.52384	2.03479	0.123931	0.994695
	P2RX5	0.673619	3.66576	0.124132	0.994695
	KTN1	-0.798476	8.0456	0.124146	0.994695
	CWC15	-0.598368	5.55087	0.124189	0.994695
	METTL25	-0.597531	1.30201	0.124252	0.994695
	LOC101927419	1.98713	-3.10222	0.124288	0.994695
	GOLGA6L10	0.473901	3.58643	0.1243	0.994695
	ERGIC2	-1.02252	3.05455	0.124363	0.994695
	ACOT7	0.639376	1.942	0.124386	0.994695
	SLC9A2	-0.576356	2.69254	0.124397	0.994695
	UROS	-0.511557	5.20994	0.124522	0.994695
	CTSH	0.555233	4.73658	0.124593	0.994695
	SNURF	-0.556606	7.06013	0.124593	0.994695
	CBARP	1.30193	-0.0246063	0.124656	0.994695
	SNRPN	-0.556445	7.06015	0.124788	0.994695
	PIK3R2	0.447432	4.70229	0.124886	0.994695
	LOC400927-CSNK1E	0.388336	5.58954	0.12491	0.994695
	TSPAN2	-0.767903	1.05813	0.12514	0.994695
	WFIKKN2	0.691395	2.4619	0.12523	0.994695
	CCDC140	1.04967	-1.64595	0.125256	0.994695
	RNF148	-3.03649	-3.67209	0.125287	0.994695
	ANKRD46	-0.549349	4.74362	0.125419	0.994695
	RASA3	0.385035	4.57401	0.125442	0.994695
	STK16	-0.537807	3.35599	0.125489	0.994695
	OMA1	-0.967197	2.89067	0.125546	0.994695
	TMCO1	-0.865941	3.5867	0.125659	0.994695
	RASGRP2	0.617	4.16714	0.125713	0.994695
	GDF15	0.771775	-0.617581	0.125755	0.994695
	LRRC70	-1.2266	-1.38107	0.125847	0.994695
	SOAT2	-1.43921	-2.24064	0.125874	0.994695
	ORAOV1	0.450728	2.85007	0.125889	0.994695
	CUL3	-0.443606	6.2525	0.125912	0.994695
	SAA2	-1.53	-1.30235	0.125955	0.994695
	ACP1	-0.52624	4.95043	0.125989	0.994695
	APITD1	-0.524702	0.866682	0.126033	0.994695
	DZANK1	0.672777	-0.520171	0.126064	0.994695
	PM20D2	0.471249	5.09936	0.126066	0.994695
	ST3GAL2	-0.518941	5.55763	0.126277	0.994695
	C10orf55	0.578369	1.50499	0.12643	0.994695
	TMEM169	1.05404	-1.92048	0.126471	0.994695
	BCL6	0.680156	7.21322	0.126496	0.994695
	FGF12	-0.772458	0.166319	0.126652	0.994695
	MON1B	0.437715	3.19853	0.1267	0.994695
	ZSWIM7	-0.55967	4.13752	0.126719	0.994695
	MKKS	-0.736021	3.95641	0.126723	0.994695
	MAD2L1BP	-0.602638	2.76804	0.126737	0.994695
	C3AR1	-1.14348	-0.1509	0.126814	0.994695
	FXN	-0.545487	3.57608	0.126885	0.994695
	TRMT13	-1.02953	4.49637	0.12695	0.994695
	LRP11	0.483251	3.42707	0.127019	0.994695
	MRPL50	-0.934902	2.52004	0.1271	0.994695
	NOSIP	0.504107	6.49012	0.127125	0.994695
	RPUSD2	0.412515	3.07609	0.127145	0.994695
	DUXAP8	-0.885511	-0.789753	0.127148	0.994695
	FLJ44635	-1.32052	0.465547	0.12718	0.994695
	TTYH1	0.750102	-0.329999	0.127221	0.994695
	ASUN	-0.450192	3.21463	0.127225	0.994695
	FAM106CP	1.14463	-1.05554	0.127384	0.994695
	NUPL2	-0.678896	2.24069	0.127418	0.994695
	LINC01021	1.94927	-3.26841	0.127462	0.994695
	KCNMB3	-0.664202	0.185351	0.127463	0.994695
	GOLGA7	-0.854	3.31184	0.12747	0.994695
	MNT	0.59401	3.7782	0.127511	0.994695
	KRTAP2-3	-2.61523	-2.40885	0.127734	0.994695
	LINC01330	-0.934127	-0.873874	0.127773	0.994695
	AMBRA1	0.389466	4.01057	0.127849	0.994695
	RRN3P3	0.571105	3.15765	0.127865	0.994695
	LUM	-1.03928	4.0989	0.127867	0.994695
	C4orf26	1.45013	-2.3794	0.127872	0.994695
	UBA52	-0.571967	7.82485	0.127958	0.994695
	C22orf15	-1.32589	2.35715	0.127968	0.994695
	RPL7	-0.689224	8.90529	0.127993	0.994695
	ARFGAP1	0.681745	6.03104	0.128023	0.994695
	COA1	-0.505332	4.63285	0.128121	0.994695
	MCM7	0.35605	5.12617	0.128205	0.994695
	SETDB2-PHF11	-0.491721	2.56838	0.128216	0.994695
	PIN4	-0.666927	3.14674	0.128238	0.994695
	PKD2L2	-0.898805	0.117677	0.128519	0.994695
	LOC100507537	-0.835779	7.4642	0.128534	0.994695
	P3H1	0.546785	3.47985	0.128552	0.994695
	HSPA4L	-0.858705	0.717008	0.128613	0.994695
	EMC2	-0.803931	3.98212	0.128658	0.994695
	ATP13A1	0.469749	4.45288	0.12872	0.994695
	C12orf4	-0.782309	2.69374	0.128744	0.994695
	RRP36	-0.437815	4.37572	0.128913	0.994695
	CLSTN1	0.41305	5.9657	0.128929	0.994695
	GPR143	1.84104	-3.37979	0.128938	0.994695
	PSTPIP2	-0.69095	3.92726	0.129053	0.994695
	MCM3	0.438234	4.40569	0.129272	0.994695
	CTSK	0.485906	3.72535	0.129348	0.994695
	RPL23AP7	-0.703006	1.61876	0.129352	0.994695
	STRADA	0.432572	2.87244	0.129411	0.994695
	VMA21	-0.671589	2.91988	0.129544	0.994695
	LOC100130172	-0.84771	-1.16923	0.129645	0.994695
	RPL6	-0.678881	8.19018	0.129673	0.994695
	UBXN11	0.507978	2.88124	0.129697	0.994695
	MT1X	0.588321	7.03025	0.129835	0.994695
	LOC101929054	1.26015	-2.03424	0.129854	0.994695
	TICAM1	0.422312	3.3894	0.129871	0.994695
	PDK3	-0.624947	1.89018	0.130228	0.994695
	RTN4IP1	-0.469167	3.51038	0.130425	0.994695
	LOC101928902	2.30565	-3.3616	0.130675	0.994695
	RASL10B	0.50652	5.31618	0.130682	0.994695
	UBE2V2	-0.984553	3.76476	0.130763	0.994695
	LINC00662	-0.804283	0.385014	0.130775	0.994695
	CRYZ	-0.631546	3.14318	0.130829	0.994695
	SLC25A29	0.523538	4.0863	0.130854	0.994695
	BANP	0.567035	3.23604	0.13093	0.994695
	CCNG1	-0.630772	6.41415	0.130944	0.994695
	SNX3	-0.504883	6.33992	0.130947	0.994695
	ZNF692	0.494208	4.21319	0.130993	0.994695
	TMEM242	-0.437293	3.43908	0.13103	0.994695
	OLA1	-0.638749	4.97285	0.131051	0.994695
	RPL28	-0.66853	7.24187	0.13115	0.994695
	TRUB1	-0.451242	2.6671	0.131224	0.994695
	LOC101929829	0.728157	0.169577	0.131227	0.994695
	H6PD	0.499923	6.88413	0.131273	0.994695
	ARHGAP5	-0.80555	4.15704	0.131287	0.994695
	GDAP1	0.466469	1.41584	0.131479	0.994695
	MRPS35	-0.912627	4.46957	0.131531	0.994695
	ENPP3	-1.15282	-1.46143	0.131604	0.994695
	AFAP1L2	0.450024	2.81082	0.131686	0.994695
	LOC654342	-0.520803	0.739974	0.131721	0.994695
	ZAP70	0.644932	1.39361	0.131759	0.994695
	CD5L	2.2027	-3.43677	0.13193	0.994695
	KNSTRN	-0.595115	1.60286	0.131976	0.994695
	FUNDC1	-0.88776	1.78807	0.132094	0.994695
	P2RY14	-1.18093	0.859638	0.132218	0.994695
	RGL4	0.497651	2.71801	0.132228	0.994695
	NELFA	0.489179	4.0582	0.132301	0.994695
	POLE2	-1.08339	-1.50555	0.132512	0.994695
	CYP2J2	-0.707024	2.84151	0.132797	0.994695
	CHRND	0.815155	4.69992	0.132865	0.994695
	NXPE3	-0.466014	6.44635	0.132891	0.994695
	TAP2	0.527515	4.79506	0.13294	0.994695
	NBPF3	0.71825	1.65046	0.13305	0.994695
	DDX55	0.417816	2.86928	0.133097	0.994695
	PCDHB5	0.609078	1.39986	0.133227	0.994695
	DOLPP1	0.447718	2.3395	0.133527	0.994695
	BDKRB1	2.27054	-1.98594	0.133534	0.994695
	GJA9-MYCBP	-0.814648	1.986	0.133714	0.994695
	LINC01567	-2.04006	-2.66549	0.133762	0.994695
	LINC00888	-0.590258	4.12693	0.1338	0.994695
	LAS1L	0.391051	3.94568	0.133801	0.994695
	TMEM230	-0.832791	4.57687	0.133916	0.994695
	CTSS	-0.437254	2.86295	0.13394	0.994695
	CYP2U1	-0.424479	2.52038	0.133941	0.994695
	TRAF3	-0.512653	3.36861	0.133948	0.994695
	SMARCD2	0.370401	4.5776	0.133982	0.994695
	USP20	0.461415	4.58217	0.134154	0.994695
	CD38	-0.659556	4.28189	0.13418	0.994695
	MORN1	0.576118	1.6889	0.134224	0.994695
	CCDC141	-0.703453	2.89771	0.134311	0.994695
	MEF2BNB-MEF2B	0.514914	3.27772	0.13436	0.994695
	SEMA4C	0.538502	4.47624	0.134488	0.994695
	PIK3CB	-0.738501	3.74105	0.134633	0.994695
	NRSN2	0.468629	1.88435	0.134635	0.994695
	CTCFL	1.88672	-1.75844	0.134707	0.994695
	HSD17B12	-0.677666	3.75664	0.134733	0.994695
	TECR	-0.658117	6.21512	0.134767	0.994695
	LINC01094	-1.51154	-1.49806	0.134793	0.994695
	GPATCH11	-0.810101	1.46944	0.134825	0.994695
	NAPRT	0.78371	5.27504	0.134828	0.994695
	ABCC6P2	-0.626357	-0.415498	0.134853	0.994695
	LIPE	0.674245	4.47762	0.13491	0.994695
	NDUFAF2	-0.464806	4.34185	0.134955	0.994695
	ANAPC16	-0.4556	7.03523	0.135057	0.994695
	UXT	-0.438494	3.85812	0.13506	0.994695
	PHF8	0.400485	3.68739	0.13509	0.994695
	PPID	-0.619986	4.51783	0.135141	0.994695
	LZTS2	0.691283	6.51203	0.135142	0.994695
	GNG12	-0.468535	3.94678	0.135265	0.994695
	SLC25A10	0.516824	2.19371	0.135295	0.994695
	PSMG2	-1.01647	2.92409	0.135316	0.994695
	DPY30	-0.523783	3.21153	0.135511	0.994695
	NUDT6	-0.448636	2.1473	0.135549	0.994695
	CASKIN2	0.478929	5.24617	0.135553	0.994695
	LINC01143	-1.87837	-2.86325	0.135608	0.994695
	AKIRIN1	-0.358011	4.48268	0.135696	0.994695
	ATP5S	-0.496927	3.14314	0.135733	0.994695
	CRY2	0.492683	7.22087	0.135767	0.994695
	GPATCH4	-0.449001	4.22574	0.135773	0.994695
	TMX2	-0.540936	3.9877	0.135789	0.994695
	ERP44	-0.682579	3.25483	0.135826	0.994695
	C3orf18	-0.527431	4.66755	0.135837	0.994695
	BORCS7	-0.461968	3.76682	0.135873	0.994695
	C14orf1	-0.463859	2.47916	0.136152	0.994695
	SLC27A1	0.549087	5.62332	0.136193	0.994695
	OTUD6B	-0.501466	3.00767	0.136217	0.994695
	IGSF8	0.681924	4.9207	0.136319	0.994695
	PNPLA4	-0.679041	4.14799	0.136381	0.994695
	LOC101928111	1.06434	0.673407	0.136605	0.994695
	MNDA	-1.04119	0.0694474	0.136641	0.994695
	DLL4	0.482144	3.83233	0.136766	0.994695
	MEF2B	0.72447	2.19109	0.136797	0.994695
	LINC00640	-1.67218	-3.48993	0.136808	0.994695
	MYCBP	-0.848161	1.95982	0.136871	0.994695
	IDUA	0.684938	2.82081	0.136886	0.994695
	DPPA3	1.78231	-3.14993	0.136894	0.994695
	CWC27	-0.701359	3.47545	0.136977	0.994695
	LINC01497	1.00553	-1.65441	0.137083	0.994695
	RHBDF2	0.50675	2.95293	0.137137	0.994695
	TPI1	-0.532546	9.88034	0.13714	0.994695
	RABEP1	-0.543487	6.04313	0.137195	0.994695
	SLC5A2	0.460342	2.3144	0.137384	0.994695
	EEF1B2	-0.779553	7.42681	0.137577	0.994695
	C11orf52	-0.77197	0.427674	0.137645	0.994695
	SHD	1.20922	0.128957	0.137682	0.994695
	GSTM3	-0.615699	4.5969	0.137736	0.994695
	HIST1H2BD	-1.0478	1.18812	0.137749	0.994695
	BCL3	0.588509	2.81151	0.137815	0.994695
	MYO7A	0.471218	2.10706	0.137856	0.994695
	C2orf69	-0.585987	2.8847	0.137996	0.994695
	MOCS2	-0.787603	4.47318	0.138049	0.994695
	NDE1	0.630636	4.8949	0.138134	0.994695
	CYP2D6	0.713907	0.173268	0.13814	0.994695
	PPFIA3	0.725971	2.32552	0.138191	0.994695
	NAA20	-0.460857	4.60623	0.13821	0.994695
	NDUFB10	-0.561874	7.92814	0.138293	0.994695
	RHCE	0.649761	-0.118055	0.138296	0.994695
	BIVM	-0.588336	3.97034	0.13849	0.994695
	C8orf76	-0.49446	2.29935	0.138627	0.994695
	DACT1	0.56019	2.58114	0.138734	0.994695
	RAB9A	-0.664954	2.29035	0.13878	0.994695
	NDUFA5	-0.865508	6.18995	0.138912	0.994695
	MAGI1	0.446614	4.21339	0.138923	0.994695
	ZNF681	-1.15662	-1.27915	0.138933	0.994695
	TLCD2	0.728847	2.36512	0.138944	0.994695
	IRF2BP2	0.405569	6.23381	0.138952	0.994695
	ZNF253	-0.945905	1.79672	0.138961	0.994695
	FILIP1L	-0.80233	6.37816	0.138964	0.994695
	CHUK	-0.38795	3.51523	0.138967	0.994695
	MTRF1	-0.963832	2.0022	0.138994	0.994695
	ATG5	-0.599731	3.46526	0.138999	0.994695
	YIPF1	-0.559511	2.66772	0.139041	0.994695
	LOC101928053	-0.912018	-1.15739	0.13911	0.994695
	PTPRS	0.456914	5.43477	0.139159	0.994695
	DDIT4L	-0.787011	6.7676	0.139459	0.994695
	JARID2	0.369262	4.30877	0.139482	0.994695
	TOM1L1	-0.787363	1.37919	0.139617	0.994695
	FAM175A	-0.882083	3.51839	0.139644	0.994695
	NLRP1	0.448225	4.08689	0.139658	0.994695
	IL6	1.85984	2.07053	0.139756	0.994695
	SLC35B3	-0.424953	2.29378	0.139763	0.994695
	ARHGAP1	0.424133	4.68459	0.139774	0.994695
	C8G	0.768401	0.426579	0.139955	0.994695
	NPHP3	0.357319	3.77379	0.140081	0.994695
	SPECC1	0.48734	2.66194	0.140121	0.994695
	FALEC	1.07418	-1.16315	0.140192	0.994695
	ERH	-1.0507	3.91128	0.140253	0.994695
	METTL2A	-0.460302	2.65505	0.140503	0.994695
	SLC35B4	-0.521699	2.16065	0.140553	0.994695
	ASNS	-0.753465	1.43372	0.140616	0.994695
	LOC105376331	2.38146	-3.1956	0.140715	0.994695
	ENO2	0.540489	2.31337	0.140867	0.994695
	SHB	0.81755	3.84529	0.140893	0.994695
	LENG8	0.434258	6.37665	0.141041	0.994695
	ACTR6	-0.777406	2.59826	0.141162	0.994695
	CD200	-0.891275	0.27685	0.141206	0.994695
	CUL2	-0.682337	4.74459	0.14127	0.994695
	CCDC73	-1.1232	1.63543	0.141287	0.994695
	TPCN2	0.468149	3.67037	0.141513	0.994695
	MORN4	-0.579883	0.698957	0.141721	0.994695
	SLC25A46	-0.458128	5.61103	0.141785	0.994695
	PLXNA3	0.489095	3.30476	0.141973	0.994695
	ANGPTL1	-0.88382	4.18395	0.142023	0.994695
	MBD3L3	2.13757	-2.72735	0.142026	0.994695
	MRPL39	-0.9292	3.27168	0.142127	0.994695
	NRAV	-0.545244	1.58089	0.142427	0.994695
	GAGE12J	-2.93936	-4.36415	0.142508	0.994695
	LINC00941	1.52985	-2.6922	0.142567	0.994695
	CCDC149	-0.367088	2.78503	0.142699	0.994695
	IRF3	0.622542	4.97654	0.142708	0.994695
	RRAGD	-0.471185	6.78766	0.142711	0.994695
	RPL34	-0.63634	6.91584	0.142718	0.994695
	LIPA	-0.575735	3.05302	0.142729	0.994695
	TFG	-0.523845	4.42874	0.142807	0.994695
	CCDC90B	-0.482727	3.22211	0.142908	0.994695
	MC5R	2.2308	-3.04108	0.142947	0.994695
	MEGF6	0.808586	5.46115	0.143161	0.994695
	ZNF503	0.564134	3.18286	0.143229	0.994695
	TIE1	0.459884	5.16033	0.143271	0.994695
	LOC105377102	-0.584912	2.36124	0.14355	0.994695
	GSG1L	-1.56502	-0.54538	0.143575	0.994695
	GGPS1	-1.09293	3.30134	0.143681	0.994695
	TRAF1	0.543423	2.34144	0.143692	0.994695
	PEX2	-0.620286	4.17581	0.143727	0.994695
	C3orf38	-0.742798	2.05912	0.143854	0.994695
	GEN1	-0.704826	1.47994	0.143945	0.994695
	FLAD1	-0.418548	4.02341	0.144045	0.994695
	LOC100506990	0.469339	2.8512	0.144196	0.994695
	HTT	0.457942	5.97755	0.14428	0.994695
	CLINT1	-0.368694	5.38265	0.144393	0.994695
	RAPGEF3	0.612462	5.34322	0.144462	0.994695
	NUMA1	0.532139	8.1716	0.144484	0.994695
	SLC7A10	0.963846	0.0012984	0.144532	0.994695
	ZNF500	0.54	3.46444	0.144675	0.994695
	HIST1H4I	1.70054	-4.11288	0.144736	0.994695
	CAMTA1	-0.408285	4.66061	0.144788	0.994695
	ZNF565	-0.55029	1.34623	0.144896	0.994695
	MTX3	-0.696262	2.80574	0.144918	0.994695
	NAIP	-0.569931	2.54154	0.144929	0.994695
	PNPT1	-0.515443	4.14605	0.144952	0.994695
	LOC105373878	-0.699813	-1.903	0.14506	0.994695
	AMDHD2	0.776497	4.21322	0.145235	0.994695
	MRPS14	-0.685354	2.84815	0.145257	0.994695
	YAF2	-0.391711	3.90994	0.145311	0.994695
	LAMTOR3	-0.669199	3.62828	0.145591	0.994695
	C2orf47	-0.794091	2.47607	0.145628	0.994695
	SLC38A9	-1.01905	0.925224	0.145649	0.994695
	ZNF568	0.399345	2.12351	0.145767	0.994695
	SH3GL1	0.4583	4.60208	0.145831	0.994695
	ATP23	-0.549305	3.35634	0.145957	0.994695
	AEN	0.459783	2.46348	0.146037	0.994695
	NDUFA9	-0.52938	6.27817	0.146052	0.994695
	SIGMAR1	0.497617	3.68751	0.146148	0.994695
	PAWR	0.679949	1.58431	0.146238	0.994695
	EIF2A	-0.928457	4.94272	0.146253	0.994695
	ARID3B	0.40618	2.00743	0.146444	0.994695
	CCDC57	0.619935	3.63231	0.146476	0.994695
	HS6ST2	-0.671064	2.43732	0.146558	0.994695
	COPS5	-0.487295	6.01636	0.146735	0.994695
	OR7G1	2.06444	-3.71826	0.146745	0.994695
	SMIM8	-0.966358	1.46127	0.146811	0.994695
	TMEM144	-0.789005	-0.0568915	0.146848	0.994695
	USP16	-0.925402	4.57362	0.146878	0.994695
	GBP1P1	0.947928	-1.17538	0.146963	0.994695
	SFMBT2	0.482426	3.01936	0.14705	0.994695
	GNAL	-0.475292	4.52017	0.147137	0.994695
	SSX4B	1.93188	-2.6166	0.147172	0.994695
	ING1	0.49574	3.5737	0.147173	0.994695
	SLC16A1	-0.538528	5.7018	0.147189	0.994695
	SSX4	1.93189	-2.62663	0.147199	0.994695
	TMLHE	-0.775146	3.86388	0.147246	0.994695
	ZNF816	-1.00136	-0.498896	0.147281	0.994695
	LOC102606465	-0.636731	0.89037	0.147355	0.994695
	FAM181B	0.793165	0.840602	0.147361	0.994695
	STAM	-0.787171	2.9429	0.14739	0.994695
	CEPT1	-0.815938	2.06753	0.14749	0.994695
	LOC101927967	-2.86109	-3.91191	0.1475	0.994695
	FAM206A	-0.4895	2.41753	0.147507	0.994695
	TMEM38B	-0.741998	5.29484	0.147621	0.994695
	CLIC2	-0.940633	2.06039	0.147892	0.994695
	LLGL2	0.610073	1.77172	0.147922	0.994695
	DFNB31	0.752918	0.0124583	0.147936	0.994695
	AADAT	-0.42573	1.27169	0.147984	0.994695
	NUCB2	-0.65499	3.7245	0.148075	0.994695
	PHYH	-0.840719	6.82879	0.148258	0.994695
	MAGOHB	-0.732252	1.00433	0.148349	0.994695
	HK2	0.731591	5.77089	0.148393	0.994695
	SUPT4H1	-0.457455	4.54912	0.148411	0.994695
	SLC18B1	-0.497433	1.76018	0.14857	0.994695
	BCAR3	0.433378	4.00553	0.148642	0.994695
	LYRM2	-0.669985	4.04926	0.148671	0.994695
	ATP5A1	-0.479313	9.34833	0.148706	0.994695
	GBAS	-0.612199	7.81004	0.148802	0.994695
	RUNX1-IT1	-1.74855	-2.94186	0.148803	0.994695
	DLL1	0.70507	3.41434	0.148939	0.994695
	HLA-E	0.470452	8.33047	0.148942	0.994695
	AAK1	-0.439134	3.69049	0.149017	0.994695
	OCIAD1	-0.486551	5.60737	0.149083	0.994695
	SIGLEC5	-1.09874	-1.01887	0.149152	0.994695
	CYTIP	-0.978638	-0.3801	0.149224	0.994695
	COQ10A	-0.611804	6.2753	0.149254	0.994695
	PRKCSH	0.366667	6.04993	0.149297	0.994695
	MRS2	-0.438002	5.04794	0.149361	0.994695
	SPHK2	0.478643	3.02463	0.14968	0.994695
	SPG21	-0.35644	4.20493	0.149687	0.994695
	LRRC39	-0.905441	6.95919	0.149724	0.994695
	EFHC2	-1.45824	-2.02869	0.149915	0.994695
	CCZ1B	-0.382873	4.61611	0.149943	0.994695
	VPS50	-0.721999	3.18288	0.150087	0.994695
	LOC101930085	-0.530834	2.16711	0.150161	0.994695
	ST5	0.428462	4.83136	0.150235	0.994695
	PIWIL4	-0.828055	-0.676227	0.150313	0.994695
	GOLGA7B	0.510872	2.86361	0.150382	0.994695
	MIF	-0.482372	4.29689	0.150443	0.994695
	SNX24	-0.456174	2.05343	0.150593	0.994695
	FAM200B	-0.475687	2.87408	0.150647	0.994695
	MED28	-0.616786	3.32098	0.150934	0.994695
	ARG2	-0.750301	3.68613	0.15118	0.994695
	TOMM40L	-0.443292	4.53997	0.151374	0.994695
	EIF2D	-0.429424	4.65247	0.151387	0.994695
	ABHD16B	0.695249	2.2719	0.15151	0.994695
	AHNAK	0.462791	10.6983	0.151633	0.994695
	BEX5	1.16446	-1.80816	0.151688	0.994695
	TOMM6	-0.720107	4.85326	0.151707	0.994695
	LSM2	-0.555432	2.66289	0.15171	0.994695
	HGS	0.41214	5.29828	0.15172	0.994695
	HSPC324	0.787278	-1.51829	0.15174	0.994695
	C9orf172	0.779917	1.28462	0.151768	0.994695
	CCNH	-0.800073	3.15596	0.15182	0.994695
	GLMN	-0.895815	0.849839	0.151883	0.994695
	STARD3	0.498399	4.88313	0.151964	0.994695
	CDK7	-0.722456	2.13194	0.151984	0.994695
	SUCLA2	-0.813697	6.31187	0.152003	0.994695
	CFAP73	0.482752	3.64127	0.152025	0.994695
	ZNF395	0.4795	5.32008	0.152066	0.994695
	OXA1L	-0.753496	6.02005	0.152115	0.994695
	UCN	0.580092	1.96008	0.152318	0.994695
	B3GLCT	-0.623888	1.66192	0.152479	0.994695
	MLXIPL	0.461651	4.85484	0.152521	0.994695
	FRA10AC1	-0.451826	3.85474	0.152535	0.994695
	LOC105371267	-2.77042	-3.76106	0.152569	0.994695
	ATF6B	0.369016	4.15506	0.15258	0.994695
	LTB4R2	0.632151	1.42177	0.152587	0.994695
	RBM18	-0.708636	4.29257	0.152686	0.994695
	PLBD1	-0.399928	2.74428	0.152837	0.994695
	LOC100190986	0.42781	3.63359	0.152938	0.994695
	LOC105371925	0.615797	2.42655	0.152951	0.994695
	MTRR	-0.807836	4.06227	0.152952	0.994695
	CCT6P3	0.423064	1.61148	0.152991	0.994695
	UBE2N	-0.746356	4.55206	0.153139	0.994695
	LOC105371433	-2.00033	-3.25577	0.153154	0.994695
	UQCRC2	-0.823826	7.68966	0.153206	0.994695
	LOC151121	-0.706412	4.23179	0.153223	0.994695
	ZSWIM4	0.681356	2.23135	0.153261	0.994695
	MRPS17	-0.592548	2.74683	0.153285	0.994695
	AGTPBP1	-0.774777	3.87159	0.153298	0.994695
	SPDYA	-1.18562	0.0642663	0.153309	0.994695
	SLC2A7	2.16081	-3.37896	0.153323	0.994695
	APOL4	0.729014	1.26314	0.153331	0.994695
	LOC146880	0.470222	3.89999	0.153392	0.994695
	HSPB9	-0.852702	-1.08511	0.153393	0.994695
	C9	2.12641	-2.89093	0.153461	0.994695
	FABP3	-0.625027	7.86835	0.153643	0.994695
	MT2A	0.781278	5.72903	0.153645	0.994695
	FASTKD1	-0.792636	2.88529	0.15369	0.994695
	LOC101927055	-0.875566	4.6302	0.153788	0.994695
	ADRB2	-0.621873	2.55947	0.153827	0.994695
	TMEM147	-0.431796	5.09181	0.153832	0.994695
	FAM153A	-1.31823	-1.86745	0.153872	0.994695
	MRPL15	-0.514571	6.06381	0.15388	0.994695
	ZNF324B	0.56609	1.80335	0.153891	0.994695
	TIGAR	-0.628283	2.51535	0.153979	0.994695
	KCNS3	-0.481322	5.55521	0.154127	0.994695
	ZNF818P	0.797212	1.58858	0.154165	0.994695
	FEZ1	0.685732	3.07999	0.154168	0.994695
	MAP3K15	-0.729875	1.03066	0.154198	0.994695
	SAMD9	-0.83243	0.915129	0.154284	0.994695
	AGAP4	0.468065	3.07303	0.154605	0.994695
	RPF1	-0.449422	3.82174	0.154658	0.994695
	UTP11	-0.724479	5.5442	0.154686	0.994695
	RUNX2	-0.738326	-0.516868	0.154736	0.994695
	LOC105379143	-1.16014	-2.05991	0.154744	0.994695
	IL4R	0.476825	3.11718	0.154785	0.994695
	GTPBP1	0.352256	4.67423	0.154795	0.994695
	RPP40	-0.58179	0.536983	0.154822	0.994695
	TEX2	-0.463588	5.50129	0.155017	0.994695
	ZSWIM5	0.488886	1.12202	0.155037	0.994695
	TMC7	-0.646241	0.364331	0.155121	0.994695
	MDFIC	-0.355799	4.93559	0.155159	0.994695
	CRIPAK	0.5712	3.16967	0.155184	0.994695
	LOC100506125	2.58506	-3.79827	0.155222	0.994695
	TK1	0.507855	1.76579	0.155241	0.994695
	ESM1	-0.939668	-1.14676	0.155241	0.994695
	TRMT44	0.514216	2.74793	0.155243	0.994695
	POLL	0.42951	4.42706	0.155257	0.994695
	PRDX3	-0.437079	6.89951	0.155273	0.994695
	MVP	0.555579	5.86704	0.155282	0.994695
	STT3B	-0.537737	5.72554	0.155309	0.994695
	DHRS1	0.517367	2.02853	0.155419	0.994695
	TTC32	-0.80336	0.982381	0.155457	0.994695
	NRBP2	0.557263	4.80572	0.155508	0.994695
	MYBPC2	-0.643114	12.0881	0.155577	0.994695
	HSPB3	-0.811464	4.67859	0.155581	0.994695
	DND1	0.451406	2.3149	0.15563	0.994695
	MSRB3	-0.452728	6.39723	0.155652	0.994695
	MSL3	-0.398279	4.16312	0.155727	0.994695
	RTEL1-TNFRSF6B	0.54423	4.56079	0.155933	0.994695
	SS18L2	-0.456907	2.17028	0.155956	0.994695
	LMNTD1	-1.98653	-3.19859	0.156079	0.994695
	FAM46B	0.829307	1.89949	0.156084	0.994695
	GOLGA8B	0.483529	6.24318	0.156101	0.994695
	NPY1R	-0.890624	1.24681	0.15619	0.994695
	DDX59	-0.555314	3.98785	0.156537	0.994695
	ALDH3A1	1.07667	0.16888	0.156604	0.994695
	RNF130	-0.396485	5.39661	0.156612	0.994695
	NDRG4	-0.451646	3.36997	0.156648	0.994695
	C22orf29	0.385487	3.34508	0.156664	0.994695
	SMIM10	-0.902391	1.04099	0.156686	0.994695
	JKAMP	-0.706252	2.91621	0.156776	0.994695
	INSR	0.410659	6.08537	0.156777	0.994695
	LOC100506472	0.485053	0.892321	0.156805	0.994695
	IDH3A	-0.572262	5.31148	0.156832	0.994695
	LRMP	-0.690757	-0.124066	0.156844	0.994695
	GTF2H1	-0.654912	3.10641	0.156874	0.994695
	GRB14	-0.62068	1.58417	0.15707	0.994695
	CRYBB2	1.07742	-2.16069	0.157157	0.994695
	TRIM16L	-0.394613	3.87554	0.15716	0.994695
	TPSAB1	0.619951	4.02364	0.157379	0.994695
	SYNJ2BP-COX16	-0.565146	4.44432	0.157387	0.994695
	COPS8	-0.974358	4.84161	0.157416	0.994695
	ABCB9	0.578742	0.384734	0.157474	0.994695
	CPPED1	-0.456091	2.65678	0.157493	0.994695
	RBM20	-0.533592	4.67653	0.157559	0.994695
	ARL4A	-0.790343	1.02671	0.157568	0.994695
	PRCP	-0.748829	3.30174	0.157624	0.994695
	SHISA4	-0.719791	8.51343	0.157641	0.994695
	NDUFC1	-0.469017	6.56864	0.157675	0.994695
	CRYGS	0.798687	-1.07577	0.157676	0.994695
	TNS2	0.391396	6.65686	0.157763	0.994695
	NUPR2	-1.94147	-3.38906	0.157822	0.994695
	MSH5-SAPCD1	0.404563	1.90309	0.157846	0.994695
	GIGYF1	0.623683	6.788	0.157876	0.994695
	TRIP6	0.464403	3.94416	0.157882	0.994695
	FBXO47	2.20377	-3.55869	0.157923	0.994695
	ISCU	-0.543289	6.65905	0.157935	0.994695
	ZNHIT3	-0.632067	3.66274	0.158097	0.994695
	EIF2S1	-0.529379	4.72191	0.158146	0.994695
	MAGEB5	3.05719	-4.13069	0.158168	0.994695
	PARP8	-0.827616	0.654331	0.15817	0.994695
	ZNF300P1	-0.963659	-0.0493918	0.158174	0.994695
	CNGA1	-0.791833	0.816623	0.158238	0.994695
	ZNF43	-0.662744	1.05415	0.158402	0.994695
	TLR5	-0.695061	0.264075	0.158508	0.994695
	LOC105375304	-0.796762	-1.89233	0.15857	0.994695
	TBCK	-0.489251	2.00121	0.158613	0.994695
	GRSF1	-0.550245	6.77412	0.158643	0.994695
	FZD6	-0.700086	1.88077	0.158716	0.994695
	MPP2	0.587463	1.40826	0.158759	0.994695
	AIMP1	-0.530776	4.73586	0.158856	0.994695
[truncated: 15,099 more rows]

## Sheet: PCS-HDC-without-PCS4
	gene	logFC	logCPM	PValue	FDR
	LOC729609	6.33081	-3.0661	3.92054e-05	0.26549		upregulated (p≤0.001)
	DMP1	6.05908	-3.48326	0.000328363	0.449748		downregulated (p≤0.001)
	VN1R10P	5.84102	-3.57854	0.00107617	0.635401
	LOC440446	5.43008	-3.22239	0.000259019	0.449748
	MYL10	5.28995	-1.81618	0.000368258	0.449748
	PNLIP	5.16217	-3.9488	0.00115203	0.635401
	OR4N3P	5.13737	-3.52944	8.62879e-05	0.368838
	SLC6A14	5.12968	-3.33585	0.000340046	0.449748
	RNASE10	5.0841	-3.93659	0.00129201	0.659688
	NEUROD1	4.50695	-3.49578	0.00105952	0.635401
	LOC101929124	4.39602	-2.49822	0.00135073	0.659688
	AIPL1	3.90179	-2.12977	0.00148082	0.659688
	SBK2	2.91104	-0.457877	0.00149201	0.659688
	NR4A3	2.81246	4.1717	0.000682782	0.635401
	LINC01535	2.69603	-1.85421	0.00101698	0.635401
	CNTN3	2.68496	-1.79364	4.60943e-06	0.0788121
	PRG4	2.47689	3.49094	0.000331163	0.449748
	HSD17B13	2.35664	-2.11953	0.000235893	0.449748
	ZNF492	2.21499	-1.96139	0.00071031	0.635401
	ANGPTL4	2.02248	4.09725	0.000158853	0.449748
	CHL1	1.73391	0.864928	4.65826e-05	0.26549
	FRZB	1.69437	5.35035	0.000511139	0.582631
	DPP4	1.26316	2.02372	0.00135317	0.659688
	STRADB	-0.799269	5.72951	0.00108079	0.635401
	CCDC69	-0.855278	7.81725	0.00128192	0.659688
	APIP	-0.980823	4.75766	0.000790082	0.635401
	C20orf24	-1.02251	6.26633	0.000606742	0.630588
	ZSWIM7	-1.0667	4.13266	0.00111804	0.635401
	SCUBE2	-1.098	3.15991	0.00144375	0.659688
	LOC102724532	-1.10993	4.09047	0.00108924	0.635401
	S100A8	-1.77359	-0.21362	0.00102716	0.635401
	GADD45G	-1.93281	7.17716	0.00107452	0.635401
	AHRR	-2.22099	1.23989	0.000626974	0.630588
	IRX3	-2.41816	4.29193	0.000157525	0.449748
	LOC102723640	-2.68972	-3.32517	0.000957195	0.635401
	VMO1	-2.9266	2.0178	0.000913549	0.635401
	PVALB	-3.84825	1.6585	0.000219325	0.449748
	MT1DP	-5.28125	-0.840853	0.000348169	0.449748
	PRR16	-1.20655	3.22082	0.00152719	0.659688
	PXDNL	1.07631	2.00383	0.00154331	0.659688
	POMP	-0.856578	5.97952	0.00169194	0.665352
	LAMTOR5	-0.855766	5.85865	0.00173428	0.665352
	AURKA	-1.02365	1.8686	0.00179312	0.665352
	TIMM8B	-1.08439	5.23778	0.0018588	0.665352
	TAF13	-0.778987	3.68654	0.00200181	0.665352
	C10orf82	2.69248	-3.73381	0.00204302	0.665352
	DEFB105B	5.35883	-3.81131	0.00208612	0.665352
	DEFB105A	5.35883	-3.81131	0.00208742	0.665352
	MPZ	1.73415	1.60892	0.00208816	0.665352
	CYBB	1.22925	2.83783	0.00209737	0.665352
	CALCB	5.50366	-2.39838	0.00211255	0.665352
	ALAS2	-2.17004	-1.5944	0.00219069	0.665352
	CALML5	6.23218	-3.40549	0.00222509	0.665352
	GDF9	-0.991789	5.80805	0.00226644	0.665352
	SH2D4A	1.12055	-0.121865	0.00230905	0.665352
	LOC151475	3.04162	-3.21522	0.00234502	0.665352
	LINC01533	5.13858	-3.9848	0.00236355	0.665352
	PRELP	1.57798	5.69179	0.00245081	0.665352
	PGLYRP3	5.23602	-3.88098	0.00245968	0.665352
	ZNF32	-0.89646	5.17226	0.00250839	0.665352
	PGA4	1.91673	-0.707487	0.00254752	0.665352
	CKM	-0.833554	14.9838	0.00261443	0.665352
	LEFTY2	-2.17332	1.81218	0.0026512	0.665352
	TNFRSF11B	2.09096	-1.50353	0.00270463	0.665352
	RPL21	-1.20135	7.70831	0.00276757	0.665352
	RPL21P28	-1.20071	7.7071	0.00277311	0.665352
	NDUFB9	-1.01118	8.48024	0.00278265	0.665352
	GYPE	2.80561	-2.65183	0.00280198	0.665352
	LINC01169	4.39157	-3.83022	0.00280736	0.665352
	ATP5EP2	-3.4762	-0.241637	0.00291605	0.665352
	LOC644189	3.37849	-2.99358	0.00296083	0.665352
	CACNA2D4	1.2161	0.164851	0.00299561	0.665352
	USP32P2	1.19835	2.04812	0.00308364	0.665352
	LOC105747689	3.55701	-2.54593	0.00312897	0.665352
	DBNDD1	-1.00096	4.6068	0.00314134	0.665352
	SERPINA1	-1.3289	0.0878602	0.00317185	0.665352
	ACTR3BP2	4.62617	-3.27424	0.00322027	0.665352
	QPCT	1.45175	-0.827591	0.00325411	0.665352
	ADAMTS5	0.900313	3.20636	0.00329876	0.665352
	EFHB	2.36378	-2.26572	0.00334385	0.665352
	LOC101060498	4.01427	-3.27053	0.00337696	0.665352
	GPD1	-0.868585	8.67863	0.00338514	0.665352
	IQSEC2	-0.950719	4.28779	0.00338769	0.665352
	KLF11	0.770396	3.86843	0.00348549	0.665352
	C1orf53	-1.19601	0.516197	0.00349959	0.665352
	CEACAM22P	3.1704	-3.13487	0.00350299	0.665352
	CRTAC1	1.75995	1.47062	0.00351775	0.665352
	CDKN2AIPNL	-0.761014	5.13005	0.00358009	0.665352
	NRXN3	1.65756	-0.683849	0.00371938	0.665352
	KLF17	4.36059	-3.5857	0.00375112	0.665352
	OR13D1	4.79962	-4.09045	0.00375534	0.665352
	CTNNBIP1	-0.796384	4.70494	0.00377203	0.665352
	TMEM169	1.74065	-2.20708	0.0037804	0.665352
	VAMP5	-0.858037	6.17482	0.00382621	0.665352
	LOC105374060	4.51666	-4.03783	0.0038437	0.665352
	NME9	-1.16205	0.0473718	0.00385472	0.665352
	SLC2A1	1.28401	0.984954	0.0038655	0.665352
	BOLA3	-0.951505	3.78987	0.0038883	0.665352
	UQCRQ	-0.878318	7.50093	0.00394382	0.665352
	NT5E	1.16605	2.4005	0.00395802	0.665352
	FHL2	-0.966121	5.19792	0.00396391	0.665352
	NDUFC2-KCTD14	-0.946994	7.0838	0.00399368	0.665352
	C2orf48	3.93396	-3.43299	0.00400815	0.665352
	UQCC2	-0.967146	4.85574	0.0041903	0.680081
	HRAT17	3.96101	-4.17722	0.00421746	0.680081
	SPRR2F	2.99197	-2.76964	0.00425121	0.680081
	CDH22	-1.66173	0.201267	0.00434335	0.680081
	PGA5	1.85969	-1.47524	0.0043833	0.680081
	LINC01565	4.72435	-3.56667	0.00441539	0.680081
	PROP1	3.74425	-3.61965	0.00444976	0.680081
	SPAG7	-0.712292	6.89757	0.00455415	0.680081
	PRTG	1.09884	0.577704	0.004559	0.680081
	ATP5I	-0.967608	6.63978	0.00456216	0.680081
	SSX2B	3.93914	-2.78191	0.00466528	0.680081
	SSX2	3.93915	-2.78191	0.00466649	0.680081
	PGC	3.63216	-2.96777	0.0047383	0.680081
	C7orf65	3.37561	-2.77315	0.0048025	0.680081
	APOC1P1	-2.19802	-2.45787	0.00482796	0.680081
	ATP5L	-0.831647	7.17913	0.00491291	0.680081
	TIAM1	1.02759	0.366162	0.005011	0.680081
	SEPW1	-0.814595	9.24061	0.0051115	0.680081
	C16orf82	3.69288	-3.13071	0.00512827	0.680081
	MYEF2	0.902537	0.666364	0.00513744	0.680081
	COX5B	-0.808533	8.68696	0.00515648	0.680081
	PMP22	0.844619	5.88311	0.00519865	0.680081
	NHSL1	1.00697	1.93622	0.00521409	0.680081
	UBE3D	-0.717315	0.772636	0.00523454	0.680081
	NKAIN4	3.11231	-3.00597	0.00523761	0.680081
	ATP2C2	2.3061	-2.52098	0.0052926	0.680081
	LINC01233	5.009	-3.97901	0.00529919	0.680081
	SOX11	1.72636	-0.95528	0.00534057	0.680081
	TOMM5	-0.825443	5.12665	0.00535681	0.680081
	LEFTY1	-1.99058	0.490639	0.00548543	0.680081
	GHSR	4.19346	-3.16543	0.00549081	0.680081
	LINC01205	4.91723	-2.67401	0.00549397	0.680081
	NDUFC2	-0.895081	7.40607	0.00551458	0.680081
	H2AFZ	-0.707074	5.44461	0.00554415	0.680081
	CCDC144B	1.06602	1.96935	0.00563843	0.680081
	LEPR	1.26044	2.68207	0.00565708	0.680081
	LINC00368	2.74234	-2.16725	0.00571323	0.680081
	LYVE1	1.33557	3.99664	0.00571577	0.680081
	IPCEF1	1.78353	-1.94981	0.00573685	0.680081
	NOXRED1	2.61342	-3.28707	0.00588355	0.680081
	CCL19	2.50732	-3.06662	0.00589616	0.680081
	PDK4	2.0641	7.9348	0.00590183	0.680081
	TIAM2	1.01222	1.77482	0.0059261	0.680081
	CBWD2	-0.809953	4.56186	0.00592989	0.680081
	NDUFB2	-0.822499	7.27745	0.00598132	0.680081
	SPEM1	4.55934	-3.96061	0.00600845	0.680081
	OPN1LW	4.37869	-3.34967	0.00602923	0.680081
	LRRC16A	1.0202	0.335465	0.00605707	0.680081
	LOC101927239	4.23513	-4.02096	0.00606916	0.680081
	SLN	-0.913148	10.6074	0.00608565	0.680081
	GPR143	3.06802	-3.72963	0.00616097	0.684028
	RPS14P3	-2.53546	1.65828	0.0062572	0.687177
	GCSH	-0.618481	4.94194	0.00631109	0.687177
	LOC102723557	4.19166	-3.90141	0.00635255	0.687177
	NCMAP	2.26214	-2.00098	0.00648115	0.687177
	OR2AT4	4.44455	-3.6681	0.00651645	0.687177
	HRH1	1.23588	0.728418	0.00670069	0.687177
	MAP6D1	-0.682657	4.10658	0.00670915	0.687177
	FLJ46066	4.49794	-3.67801	0.00675212	0.687177
	FAM24B	-1.42184	-1.48112	0.00676239	0.687177
	PNLIPRP2	3.51548	-3.96418	0.00677128	0.687177
	LINC00928	4.16905	-3.40505	0.00680388	0.687177
	SLC7A10	1.7169	-0.0425559	0.00684343	0.687177
	STOML2	-0.71249	6.40634	0.00685219	0.687177
	PTPRF	0.971642	3.58822	0.00688661	0.687177
	FRG2	3.96181	-3.59514	0.00690443	0.687177
	CBWD1	-0.918528	4.07728	0.0069115	0.687177
	PARK7	-0.703655	7.5166	0.00698553	0.687177
	MRC1	1.11433	3.09846	0.00707365	0.687177
	SSX8	4.31903	-4.21921	0.00714165	0.687177
	LOC101929231	-0.991876	3.48893	0.00718017	0.687177
	CDK5	-0.823072	2.05018	0.00718182	0.687177
	WBSCR17	1.17352	1.22207	0.00722635	0.687177
	ST3GAL2	-0.739527	5.56108	0.00723782	0.687177
	KCNS3	-0.689766	5.55243	0.00724477	0.687177
	CDKN1A	1.31238	4.75123	0.00740744	0.687177
	TPTE2P6	2.14056	-2.73889	0.00742273	0.687177
	GALNT15	0.85713	4.40803	0.0074295	0.687177
	LMO1	-0.826754	3.88562	0.00744137	0.687177
	CAGE1	2.93119	-3.04724	0.00750271	0.687177
	SIK2	0.809224	4.63496	0.00753484	0.687177
	MRPS15	-0.701008	6.14925	0.00754116	0.687177
	CIDEA	1.88409	1.04942	0.00756719	0.687177
	SRP14	-0.672928	6.9217	0.00759717	0.687177
	MIR5689HG	4.38019	-4.25719	0.00761576	0.687177
	SERF2-C15ORF63	-0.727252	6.62138	0.00772651	0.687177
	LINC01493	4.77193	-4.20643	0.00773406	0.687177
	MLXIPL	0.777582	4.84989	0.00775673	0.687177
	DNM1P41	1.48717	-0.434336	0.00779574	0.687177
	LCE3D	4.89906	-4.02776	0.00780255	0.687177
	LOC102724612	2.98352	-3.35106	0.00786901	0.687177
	PAMR1	1.20761	1.81496	0.00792648	0.687177
	ELK2AP	2.80389	-1.38519	0.0080066	0.687177
	LOC102724601	2.67193	-3.7626	0.0080445	0.687177
	DSCAM-IT1	4.46155	-4.08831	0.00805527	0.687177
	PBOV1	3.5059	-2.9564	0.00806506	0.687177
	ADGRG2	1.50808	-0.0866812	0.00810328	0.687177
	ASAP1-IT2	2.34755	-3.03315	0.00810629	0.687177
	APOBEC2	-0.778705	8.66702	0.00813456	0.687177
	SEMA3E	1.64661	-1.06396	0.00815867	0.687177
	MINOS1	-0.728809	5.89977	0.00822972	0.688351
	SLC15A1	3.19171	-3.27316	0.0082651	0.688351
	CHRM4	-2.78688	-2.51744	0.00834945	0.688351
	NDUFA1	-0.92594	7.56583	0.00836191	0.688351
	OR13C5	4.10171	-3.87405	0.00848436	0.688351
	GLT1D1	-1.26541	2.46595	0.00853561	0.688351
	S1PR2	1.13659	0.0985226	0.00859045	0.688351
	SNURF	-0.828755	7.05693	0.00863279	0.688351
	SNRPN	-0.828508	7.05696	0.00866571	0.688351
	NDUFS3	-0.708821	6.9814	0.00870298	0.688351
	SHISA2	-0.893942	2.70184	0.00880204	0.688351
	LOC101929341	4.32663	-4.31125	0.00880838	0.688351
	FAM183A	3.75753	-4.15655	0.00886274	0.688351
	LGSN	2.29867	-1.31358	0.00887903	0.688351
	COX16	-0.706246	5.09849	0.00889408	0.688351
	HRASLS	-0.687222	4.75187	0.0089281	0.688351
	ANKRD7	2.56578	-3.5588	0.00899426	0.688351
	LINC01241	4.42411	-4.17026	0.00899752	0.688351
	GSTTP1	3.98632	-4.32167	0.0090911	0.688351
	LOC101243545	-1.03558	4.63829	0.00909459	0.688351
	TSPAN5	-1.30005	1.31631	0.00911467	0.688351
	COX7A1	-0.871836	10.0167	0.00918891	0.688351
	CNGB1	3.22127	-1.95542	0.00921003	0.688351
	ATP23	-0.904596	3.34872	0.00923117	0.688351
	DHRS4	-0.917568	5.66744	0.00923956	0.688351
	LINC01170	2.49401	-3.10044	0.00924871	0.688351
	LINC00670	2.72525	-3.04861	0.00925961	0.688351
	FAM106B	1.73495	-1.92314	0.00936011	0.692344
	KRTAP5-4	3.7148	-3.66299	0.00941559	0.692344
	LOX	1.01293	1.61458	0.00953495	0.692344
	ANGPTL7	2.2056	3.13036	0.00957184	0.692344
	NDFIP2	-0.696336	4.8053	0.00960099	0.692344
	PHOX2B	3.28438	-2.81091	0.00961726	0.692344
	RPS20	-0.881262	9.17567	0.00964958	0.692344
	C17orf78	3.1221	-3.65645	0.00967747	0.692344
	ULBP3	1.73333	-2.00132	0.0096864	0.692344
	LOC102724571	1.78224	-2.49651	0.00977271	0.692344
	BMP6	0.87237	2.90605	0.00978034	0.692344
	CHI3L1	-2.35248	-0.536573	0.00982561	0.692344
	DHRS4L1	-0.991782	1.96609	0.00989927	0.692344
	C11orf63	0.952595	-1.05973	0.0099516	0.692344
	FMOD	1.35069	4.63826	0.00999777	0.692344
	DHRS4L2	-1.08208	5.67198	0.0100003	0.692344
	HIGD2B	3.79445	-3.63463	0.0100017	0.692344
	MRPL21	-0.753126	5.0025	0.0100781	0.692803
	KERA	3.37753	-0.120437	0.0102834	0.692803
	LOC285819	1.60243	-2.3106	0.0103759	0.692803
	MIR4432HG	3.76384	-3.48639	0.0103794	0.692803
	SLIRP	-0.821331	4.93866	0.0103803	0.692803
	JAKMIP2	2.44209	-1.72377	0.0103925	0.692803
	THBS2	0.870506	3.46178	0.0104138	0.692803
	TBX5	1.1487	-0.795202	0.0104351	0.692803
	ELOVL6	1.22869	-0.93668	0.0105503	0.692803
	LOC102723895	3.76409	-3.67013	0.0105573	0.692803
	TSEN15	-0.689495	4.25594	0.0106184	0.692803
	ZNF169	1.19394	0.54968	0.0106519	0.692803
	CACNA2D3	-0.693592	4.27481	0.0107002	0.692803
	LOC101928103	2.81918	-3.12404	0.0107192	0.692803
	RPS29	-0.950169	7.40442	0.0107985	0.692803
	WNT3	1.29332	-1.48243	0.0108164	0.692803
	EFNA5	1.07637	-0.156975	0.0108248	0.692803
	SCN3B	0.791039	2.95382	0.0108569	0.692803
	CLDN1	1.4331	-0.588542	0.0109467	0.692803
	COPS5	-0.74121	5.99794	0.0110331	0.692803
	LOC105375014	3.40352	-4.2724	0.0110649	0.692803
	AXDND1	2.97516	-2.50626	0.0111789	0.692803
	NQO1	-1.10617	3.28928	0.0112275	0.692803
	LOC105379511	2.81216	-3.77377	0.0112685	0.692803
	TCEB2	-0.908042	7.03278	0.0113185	0.692803
	GALNT16	0.707005	3.35453	0.0113333	0.692803
	ARHGAP11A	-1.31637	1.17505	0.0113422	0.692803
	NOL4	3.12749	-2.59702	0.0113647	0.692803
	COA4	-0.665233	4.24829	0.0113773	0.692803
	COCH	0.884535	0.497233	0.0114794	0.692803
	APOBEC3H	2.21456	-3.04804	0.011513	0.692803
	ATPAF1	-0.571555	6.30758	0.0115135	0.692803
	PRKAG2	0.9336	2.93548	0.0115174	0.692803
	FAM106A	1.21165	-0.65074	0.0115527	0.692803
	MRPL40	-0.617901	4.98028	0.0115802	0.692803
	HTR3C	3.0146	-4.14643	0.0116983	0.692803
	THBS1	1.14275	3.95547	0.0117384	0.692803
	UQCRBP1	-1.31959	2.66843	0.0117808	0.692803
	KIAA0930	-0.82865	5.79801	0.0118004	0.692803
	MACROD1	-0.785992	8.27863	0.0118049	0.692803
	HYPK	-0.745762	5.51755	0.0118279	0.692803
	TRIM16L	-0.620892	3.86782	0.0118376	0.692803
	PET100	-0.780974	4.483	0.0118851	0.692803
	LCN12	2.86748	-2.65196	0.0119598	0.692803
	PRR34	-0.782123	2.75947	0.012005	0.692803
	GTF3C6	-0.674268	5.55816	0.0121063	0.692803
	AKR1C2	-0.929643	4.90793	0.012128	0.692803
	LOC101927274	3.26155	-3.46135	0.012163	0.692803
	MAP1LC3C	1.27461	-0.74076	0.012177	0.692803
	PCDH8	1.66516	1.04099	0.0121789	0.692803
	TMEM266	-0.662206	3.64937	0.0122745	0.692803
	OLIG1	1.62579	0.636321	0.012281	0.692803
	LOC101927419	3.01834	-3.64966	0.0122926	0.692803
	ARMCX4	0.829823	3.84994	0.0123094	0.692803
	MRPL33	-0.879184	5.66908	0.0123629	0.692803
	SRGAP1	0.895442	0.418338	0.0123763	0.692803
	LAMB3	-1.02468	3.67227	0.0123774	0.692803
	HIST2H2AC	-1.44821	-1.2573	0.0124068	0.692803
	DHRS7C	-0.763031	7.192	0.0124078	0.692803
	DLX3	2.61379	-2.96743	0.0124395	0.692803
	BTF3P11	-3.58937	-3.03256	0.0125752	0.698086
	MYBPC2	-0.806672	12.0981	0.0126629	0.70068
	GAMT	-0.813097	9.51411	0.0127505	0.702159
	GLIS3	0.897719	-0.254226	0.0129005	0.702159
	APOBEC3D	1.07567	-0.495997	0.0129625	0.702159
	MBD3L3	3.65908	-2.76186	0.012971	0.702159
	LCE3B	4.32147	-4.26155	0.0129875	0.702159
	CD84	0.918347	0.917905	0.0130628	0.702159
	LKAAEAR1	3.07214	-2.96881	0.0131296	0.702159
	NDUFA6	-0.821911	6.57382	0.0131452	0.702159
	NUDT2	-0.900217	3.13967	0.0131861	0.702159
	TPI1P2	-2.31369	-0.0123509	0.0132416	0.702159
	LINC01227	3.60965	-3.7452	0.0132463	0.702159
	MFSD4A	0.884357	-0.356176	0.0132935	0.702159
	LOC100507291	-0.918485	-0.469449	0.0133255	0.702159
	ATP5E	-0.818968	6.57941	0.0133544	0.702159
	NUTM1	2.98829	-2.63167	0.0134234	0.702159
	PSD3	1.01943	1.51796	0.0134526	0.702159
	MRPL51	-0.850611	6.02307	0.0134672	0.702159
	HINT1	-0.810938	6.27964	0.0134847	0.702159
	YBX3P1	-0.713389	4.9704	0.0135052	0.702159
	CGA	3.93813	-3.88506	0.0135109	0.702159
	CBWD6	-0.732716	3.64542	0.0136204	0.705704
	GREM2	-1.29301	3.38513	0.0136797	0.706635
	GABRB1	3.26512	-3.215	0.013811	0.711265
	SNAI3	-0.960711	4.02743	0.0138745	0.711738
	SLC35G3	2.6295	-2.80476	0.0139074	0.711738
	BAGE	2.23337	-2.71822	0.0139675	0.711738
	LSM10	-0.608925	5.40625	0.0140553	0.711738
	CBWD3	-0.702152	3.85877	0.0140712	0.711738
	DISC1-IT1	4.10571	-4.2351	0.0141761	0.711738
	SSX4B	3.29124	-3.03958	0.0142129	0.711738
	RPL23P8	-1.48714	1.09095	0.0143054	0.711738
	SDR16C5	1.48901	-2.1399	0.0143058	0.711738
	ZPBP2	3.45896	-3.34668	0.014314	0.711738
	HTR3A	2.99534	-3.62168	0.0143174	0.711738
	DUXAP10	1.18624	0.0175648	0.0143944	0.711738
	VGLL3	0.889419	1.93396	0.0144686	0.711738
	SNRPD2	-0.953347	5.46368	0.0145111	0.711738
	INE1	0.919075	0.246838	0.0146106	0.711738
	FBXO47	3.77337	-4.03163	0.0146398	0.711738
	CBWD5	-0.717841	5.19881	0.0146473	0.711738
	SSX4	3.26889	-3.05281	0.0146772	0.711738
	COX6C	-0.921134	7.15981	0.0146927	0.711738
	IMPA2	-0.766998	7.53341	0.0147439	0.711738
	LOC399715	1.39976	-1.61782	0.0148548	0.711738
	LOC729966	2.85139	-3.83543	0.0149219	0.711738
	POU3F3	2.50979	-1.54838	0.0149527	0.711738
	IL5RA	2.42604	-2.19766	0.0149672	0.711738
	BAD	-0.842275	4.82646	0.0150052	0.711738
	C11orf74	-0.645819	3.36214	0.0150194	0.711738
	TMEM163	-1.51708	-1.27712	0.0150282	0.711738
	CDS1	1.55061	-1.62136	0.0150382	0.711738
	CT45A5	3.42107	-3.59789	0.0150933	0.711738
	USMG5	-1.1178	6.3017	0.0151048	0.711738
	RPS28	-0.72199	7.56997	0.0151106	0.711738
	C7orf55	-0.700194	5.69875	0.0152111	0.71245
	VTI1B	-0.598971	5.6432	0.015254	0.71245
	LINC01514	3.4302	-3.97139	0.0153167	0.71245
	XYLT1	0.731077	2.2873	0.0153188	0.71245
	TTC1	-0.570704	5.32631	0.015373	0.71245
	SCNN1G	2.70754	-3.17096	0.0153757	0.71245
	RPS10P7	-1.11852	-0.128948	0.0155977	0.715195
	CLDN11	0.760156	0.771162	0.0156307	0.715195
	LINC00311	2.01017	-2.13501	0.0156467	0.715195
	CCDC144A	1.23565	0.452681	0.0156782	0.715195
	LINC01163	3.7219	-2.80622	0.0157093	0.715195
	LOC286083	3.58045	-3.20461	0.0157999	0.715195
	VSIG4	1.01372	1.83099	0.0158583	0.715195
	ELP6	-0.642303	3.74068	0.0159841	0.715195
	KIF22	-0.698209	4.72626	0.0160141	0.715195
	KRTAP5-2	1.74313	-1.48025	0.0160927	0.715195
	LILRB4	0.921377	-0.120379	0.0162101	0.715195
	MRPL24	-0.609328	5.40447	0.0162505	0.715195
	ANKRD33B	1.17398	4.16309	0.016298	0.715195
	DRAIC	2.52404	-3.64122	0.0163001	0.715195
	ZCRB1	-0.764078	5.05344	0.0163609	0.715195
	FASN	1.32502	5.89657	0.0164311	0.715195
	CLEC1B	3.94363	-4.39526	0.0164479	0.715195
	CHCHD3	-0.623769	7.18164	0.0164978	0.715195
	MID1IP1	-0.682963	7.52494	0.0165043	0.715195
	CSTL1	3.43337	-3.65394	0.0165051	0.715195
	LINC00615	3.93716	-4.27276	0.0165325	0.715195
	TPI1	-0.717397	9.87173	0.0165586	0.715195
	SHFM1	-1.02188	5.03416	0.0165987	0.715195
	SDR16C6P	3.84343	-4.39331	0.0166327	0.715195
	CSF3R	-1.13944	1.3659	0.0166385	0.715195
	UBE2D2	-0.522553	6.19987	0.0166957	0.715195
	MYH1	-0.965056	13.901	0.0167746	0.715195
	EDA2R	1.43351	-0.277298	0.016822	0.715195
	M1AP	1.46734	-2.69267	0.016838	0.715195
	ADGRD1	0.743806	3.2026	0.0168604	0.715195
	LOC105376331	4.01298	-3.58782	0.0169374	0.715195
	AAMDC	-0.796051	6.41405	0.0169674	0.715195
	FPR1	-1.30987	-0.86519	0.0170395	0.715195
	FIBP	-0.574686	4.45298	0.0170907	0.715195
	UROS	-0.607595	5.20469	0.0171252	0.715195
	MYLPF	-0.924847	11.382	0.0171512	0.715195
	NETO2	-0.741415	1.44261	0.0171565	0.715195
	DYNC2H1	0.926878	1.08474	0.0172055	0.715195
	LINC00374	3.81607	-3.76101	0.017209	0.715195
	CHCHD5	-0.705119	3.81584	0.0172131	0.715195
	OR2A20P	0.873534	0.844184	0.0172186	0.715195
	OIP5	-0.765257	1.87777	0.0172197	0.715195
	RPL23AP53	0.586345	2.28675	0.0172993	0.715195
	MMP26	3.88134	-3.50241	0.0173435	0.715195
	AMPH	0.728342	1.53301	0.0173592	0.715195
	DNAH5	1.62347	-1.31097	0.0173616	0.715195
	MALSU1	-0.639059	5.01016	0.0174009	0.715195
	CXCR2	-1.54062	-0.647387	0.0174852	0.715386
	FAM106CP	1.52487	-1.52621	0.0175597	0.715386
	GLB1L3	2.32043	-2.79833	0.0175941	0.715386
	CABP7	-0.659089	2.44018	0.0175952	0.715386
	ENPP1	0.669285	2.35162	0.0176225	0.715386
	TM2D1	-0.568965	3.79052	0.0177149	0.715386
	YEATS4	-0.797448	2.19762	0.0177646	0.715386
	MRGPRE	3.1968	-2.67843	0.0177777	0.715386
	DNAJC19	-0.577946	5.37748	0.0178396	0.715386
	SHISA4	-0.967027	8.52487	0.0178408	0.715386
	APOPT1	-0.61628	5.97328	0.0179237	0.715386
	MROH5	1.31506	2.12737	0.0179278	0.715386
	NDUFC1	-0.634384	6.56793	0.0179495	0.715386
	TPM1	-0.806694	12.3026	0.0180512	0.717513
	MRPS18C	-0.813907	4.31598	0.0181394	0.717513
	LOC440896	2.85827	-1.9108	0.0181459	0.717513
	BEX2	1.4053	0.37991	0.0181707	0.717513
	UBB	-0.608851	9.79519	0.0182317	0.718261
	GP9	1.81213	-3.1797	0.0183172	0.719118
	CRIP3	1.35245	-2.30331	0.0183499	0.719118
	PRSS12	1.06375	0.478491	0.0183999	0.719118
	GYG2	1.48366	1.94333	0.0184217	0.719118
	PDE6A	1.99182	-1.63535	0.0185221	0.72139
	HOOK1	1.56096	-1.7311	0.0187815	0.721543
	MIR503HG	2.02148	-1.25718	0.0188071	0.721543
	CD68	0.690804	2.87181	0.0188201	0.721543
	MRPL15	-0.674808	6.05507	0.0188307	0.721543
	HESX1	1.724	-2.98266	0.0188603	0.721543
	LINC01284	4.13762	-4.40522	0.01887	0.721543
	LINC01320	3.74928	-3.84234	0.0190618	0.721543
	NAA38	-0.838946	5.82673	0.0190806	0.721543
	LOC101927363	3.91289	-4.40078	0.0191131	0.721543
	ASCL1	2.57559	-2.76401	0.0191441	0.721543
	HMGA1P7	3.49086	-3.44461	0.0191561	0.721543
	CYP2B7P	1.6684	-2.40551	0.0191988	0.721543
	PIGX	-0.541874	3.52375	0.0192699	0.721543
	LINC00907	2.31202	-2.45756	0.0192872	0.721543
	OR5W2	3.93703	-4.32551	0.0193042	0.721543
	LINC01276	4.06285	-3.67009	0.0193857	0.721543
	CACNA1C-IT3	4.12276	-4.29414	0.0194123	0.721543
	FAAP24	1.32404	-1.61156	0.0194319	0.721543
	OR2A9P	0.93167	0.92736	0.0194878	0.721543
	LOC101927188	3.13725	-3.65461	0.0194992	0.721543
	WNK3	1.6875	-1.63669	0.0195297	0.721543
	PPP1R1B	1.89032	1.70673	0.0195479	0.721543
	NEURL1	-0.710641	7.06093	0.0195616	0.721543
	TRIM29	1.43072	-0.955223	0.0195748	0.721543
	MIR31HG	2.8916	-3.52593	0.019581	0.721543
	CCDC170	1.03886	-0.848802	0.0198768	0.729591
	SND1-IT1	3.0463	-3.05552	0.0199233	0.729591
	NPIPB5	0.667202	6.60445	0.0199874	0.729591
	FGF21	2.0883	-1.73364	0.020016	0.729591
	LOC146513	3.41877	-3.23133	0.0200362	0.729591
	ATF4	-0.674039	8.68408	0.0201131	0.729591
	GPBAR1	1.02523	-0.400396	0.020117	0.729591
	TMEM213	3.16021	-2.48624	0.0201408	0.729591
	AKR1C3	-0.701926	3.70568	0.0202501	0.731007
	MTX2	-0.644265	5.39772	0.0202654	0.731007
	MRPL20	-0.608577	6.04882	0.0203974	0.731037
	TRIM14	0.8602	1.18746	0.0204495	0.731037
	CHAF1B	-0.728497	4.39829	0.0204658	0.731037
	LBP	1.71961	0.072017	0.0205343	0.731037
	GKAP1	-0.565525	4.44703	0.0205922	0.731037
	TP53TG1	-0.76344	2.94734	0.0205986	0.731037
	MIR202HG	2.47225	-3.67685	0.0206065	0.731037
	POLR2F	-0.647265	5.12083	0.020664	0.731037
	MSR1	1.00953	0.776792	0.0206763	0.731037
	DPPA4	2.89841	-3.46623	0.0206938	0.731037
	CMC4	-0.678305	3.5548	0.0207965	0.732045
	TMEM147	-0.622673	5.074	0.0208079	0.732045
	COA6	-0.667509	4.48393	0.0209219	0.733655
	SRPX2	0.785029	1.21693	0.0209729	0.733655
	GLB1L2	-1.11539	0.737977	0.0209824	0.733655
	NT5M	-0.780333	3.626	0.0211132	0.733905
	MED11	-0.588994	3.64905	0.0211477	0.733905
	OR6W1P	3.52807	-3.30086	0.0211533	0.733905
	PDE8B	1.1755	-0.852144	0.0212087	0.733905
	NANOS1	-1.18403	5.88497	0.0212292	0.733905
	CT45A9	3.20547	-3.69194	0.0212471	0.733905
	FOXO1	0.718953	5.12179	0.0213872	0.737253
	FOXL2	2.55803	-1.95153	0.0215132	0.739231
	DUPD1	-0.665242	4.67809	0.0216809	0.739231
	COX8A	-0.637099	7.94485	0.0216837	0.739231
	GAS2L3	1.01167	-0.750257	0.0216844	0.739231
	ATP5G1	-0.680905	6.34997	0.0217291	0.739231
	DGCR6L	-0.658407	5.93168	0.0217319	0.739231
	POU2F3	2.88262	-2.99049	0.0218363	0.739231
	NDUFA3	-0.60026	5.90427	0.0219821	0.739231
	FNDC5	-0.605154	7.46471	0.0220015	0.739231
	REG4	4.1384	-3.63088	0.0221656	0.739231
	TOMM7	-0.787526	8.15348	0.0221825	0.739231
	NCRNA00250	3.89925	-4.32916	0.0221927	0.739231
	LOC101928902	3.58609	-3.45867	0.022215	0.739231
	C7orf69	3.19353	-4.06339	0.0222296	0.739231
	CD14	0.80375	3.76257	0.0222379	0.739231
	MON1A	-0.665013	3.32502	0.0222903	0.739231
	LOC284865	1.91404	-2.64539	0.0223068	0.739231
	CACYBP	-0.504236	5.34885	0.0223786	0.739231
	SLC25A34	0.801675	5.66032	0.022427	0.739231
	LOC100507461	4.02642	-4.40891	0.0224493	0.739231
	LOC101928942	4.05181	-4.37529	0.0224577	0.739231
	C1QTNF3	0.846862	2.09937	0.0224907	0.739231
	PLCXD3	1.3146	-0.464596	0.0225077	0.739231
	RBP4	1.55528	2.99448	0.0226531	0.739231
	SNAI1	0.961444	-0.783234	0.0227006	0.739231
	LINC00264	2.14923	-3.29938	0.0227151	0.739231
	PGAM2	-0.762325	10.1779	0.0227292	0.739231
	TEX38	2.20561	-3.18395	0.0227478	0.739231
	PGM1	-0.570516	10.0196	0.0227851	0.739231
	C4orf26	1.90514	-2.72861	0.0228118	0.739231
	TGIF2-C20orf24	-0.851694	5.02244	0.0228612	0.739231
	OLFM1	-0.733998	3.62166	0.0228691	0.739231
	SCGB2A2	4.25113	-4.36913	0.0228713	0.739231
	NT5DC3	0.59253	3.02681	0.0230454	0.739912
	LOC400541	0.968388	-0.721052	0.0230791	0.739912
	SFXN5	-0.830316	4.35897	0.0230889	0.739912
	FAM138B	1.95012	-2.48543	0.0231006	0.739912
	C15orf61	-0.608292	4.28351	0.0231332	0.739912
	NDUFAF2	-0.648902	4.32658	0.0231821	0.739912
	TMEM251	-0.804457	2.51086	0.0231998	0.739912
	EMB	1.00136	1.33703	0.0232385	0.739912
	CLDN4	1.05496	-0.0156359	0.0233718	0.741277
	COL12A1	0.645611	5.19431	0.0234305	0.741277
	CD163	0.8514	3.52189	0.0234724	0.741277
	LOC401052	1.17507	-1.15016	0.0234857	0.741277
	LINC01090	3.62117	-4.22165	0.0234982	0.741277
	LOC101928161	2.92883	-3.969	0.0235487	0.741501
	LGALS9B	1.72899	-3.17043	0.0236001	0.741754
	CA5A	3.07489	-3.62246	0.0236613	0.742312
	SDHAF4	-0.613837	2.6879	0.0238771	0.746707
	PNPLA1	3.04813	-3.10745	0.023909	0.746707
	TMEM225	4.23134	-4.21037	0.0239944	0.746707
	AK1	-0.750108	9.23863	0.0240058	0.746707
	GAPDH	-0.810957	12.8105	0.0240239	0.746707
	NUP210L	2.11252	-1.83965	0.0240634	0.746707
	LOC101928602	3.70769	-4.36795	0.0242293	0.747048
	C1orf87	2.85081	-3.47257	0.024345	0.747048
	NME2	-0.658634	6.84642	0.0243863	0.747048
	ABCC6P1	-1.10205	0.783844	0.0244246	0.747048
	LOC105373553	1.43612	1.26863	0.0244646	0.747048
	GDF6	1.82389	-1.47184	0.0245385	0.747048
	NDUFB1	-0.967526	5.32606	0.0245387	0.747048
	ARPC2	-0.616989	7.07353	0.0245887	0.747048
	SMIM4	-0.628	3.9548	0.0245921	0.747048
	VASH2	0.965295	-0.280226	0.0246112	0.747048
	PLIN1	1.3294	5.20449	0.0246668	0.747048
	MDH1	-0.619093	8.50186	0.0246973	0.747048
	FZD5	0.662183	2.36453	0.0247198	0.747048
	ELAVL2	1.71726	-2.22285	0.0247603	0.747048
	SAMD7	2.61242	-3.83299	0.0247689	0.747048
	GLRX3	-0.568793	4.01909	0.0247778	0.747048
	TNFRSF12A	1.5501	4.74583	0.024843	0.747048
	MMADHC	-0.685175	6.15627	0.0248858	0.747048
	C7	1.07709	2.48328	0.0249107	0.747048
	C5orf60	1.93876	-3.08105	0.0249613	0.747048
	PIN4P1	-2.11746	-1.06211	0.0250178	0.747048
	LOC101927374	3.18061	-3.55491	0.025117	0.747048
	TIMM10	-0.682878	4.32676	0.0251515	0.747048
	UQCRFS1	-0.55592	7.77011	0.0251645	0.747048
	TIMM17B	-0.635405	5.52986	0.0252394	0.747048
	AK7	1.8392	-2.21881	0.025358	0.747048
	LOC101928231	2.25169	-3.42177	0.0253912	0.747048
	RRAGD	-0.50995	6.79074	0.0254063	0.747048
	PFDN2	-0.648672	5.12023	0.0254217	0.747048
	PAM16	-0.782244	5.20957	0.0254415	0.747048
	FAM9B	3.53362	-3.89638	0.0254431	0.747048
	GGT7	-1.08674	5.38027	0.0254797	0.747048
	S100A1	-0.848797	9.00117	0.0255263	0.747048
	TUSC5	1.42877	2.31393	0.0255758	0.747048
	CD5L	3.04531	-4.08096	0.0256253	0.747048
	HIST1H2AC	-0.724822	2.25898	0.0256473	0.747048
	LOC100133050	2.02221	-2.59713	0.0257207	0.747913
	ST20-MTHFS	-0.694686	2.77026	0.0257947	0.748573
	SHISA9	1.80268	-1.85776	0.025831	0.748573
	ZNF385C	0.833563	0.736321	0.0260142	0.751578
	UBL5	-0.615309	6.21873	0.0260931	0.751578
	DUSP13	-0.579246	7.77767	0.026109	0.751578
	CD3G	1.75436	-3.11942	0.0261105	0.751578
	TMA7	-0.782227	5.96628	0.0264889	0.759424
	ACSS1	0.820836	5.88198	0.0265387	0.759424
	NDUFA11	-0.593715	6.27309	0.0265451	0.759424
	LINC01192	3.47428	-3.29145	0.0265607	0.759424
	PLA2G2A	1.8166	2.66865	0.0266379	0.759847
	LINC00426	2.45901	-3.81792	0.0267082	0.759847
	PSMC3	-0.58514	7.06278	0.0267089	0.759847
	NDUFA13	-0.645023	7.92862	0.0267902	0.760222
	EMC4	-0.552248	6.10307	0.026811	0.760222
	LOC105369431	3.50634	-3.84339	0.0269077	0.761702
	LRRC23	-0.692914	2.63982	0.0271424	0.766355
	KANK4	1.14952	-0.402225	0.0271617	0.766355
	ZFP42	3.58935	-3.74951	0.0272171	0.766639
	LINC01224	2.57345	-3.48928	0.0272615	0.766639
	KCNQ4	0.823259	2.49485	0.0273413	0.766642
	LOC105377458	2.59515	-3.79865	0.027426	0.766642
	LOC407835	-0.9452	1.00579	0.0274323	0.766642
	PPP2R2B	1.0469	-1.37358	0.0274409	0.766642
	LGALS1	-0.750542	7.45986	0.0275855	0.767439
	LDHA	-1.07858	8.96824	0.027589	0.767439
	DLX6	2.15627	-2.98617	0.02761	0.767439
	NDUFS2	-0.529096	7.98614	0.0276894	0.767439
	GRIFIN	1.70668	-3.316	0.0277124	0.767439
	RPS14	-0.805517	9.32513	0.0277689	0.767439
	CHCHD10	-0.658549	7.92961	0.0278522	0.767439
	MRPL53	-0.66577	5.45505	0.0278639	0.767439
	FAM78A	-0.5073	5.76507	0.0279146	0.767439
	DANT2	3.36031	-3.54049	0.0279183	0.767439
	LINC00836	2.94123	-3.88549	0.028021	0.768984
	LOC105370586	3.89898	-4.28041	0.0281015	0.768984
	CORO2B	0.619549	1.89546	0.0281851	0.768984
	ULK4P2	1.20801	-1.07912	0.0281956	0.768984
	ULK4P1	1.20801	-1.07912	0.0281994	0.768984
	LOC100288254	3.06228	-3.10474	0.0283005	0.770018
	HIST1H1E	-1.57477	-1.45967	0.0283274	0.770018
	OR11A1	2.88443	-3.96023	0.0284189	0.771279
	LINC01216	2.96393	-4.12877	0.0284912	0.772018
	FCGR2C	0.724781	2.03284	0.0285455	0.772265
	CHURC1-FNTB	-0.513159	4.9114	0.0286471	0.772687
	PABPC1L	0.82313	0.181427	0.0286515	0.772687
	BAGE5	1.67506	-1.84293	0.0289382	0.775512
	BAGE4	1.67506	-1.84293	0.0289426	0.775512
	LOC101929563	2.28986	-3.24059	0.0289721	0.775512
	RGL1	0.647553	2.88975	0.0290279	0.775512
	CHCHD2	-0.5413	7.79724	0.0290383	0.775512
	SERPINB8	0.799156	0.158668	0.0290543	0.775512
	NME1-NME2	-0.653443	6.80062	0.0291072	0.775512
	ZNF716	2.702	-2.60236	0.0291537	0.775512
	BAGE3	1.63707	-1.83401	0.0292065	0.775512
	BAGE2	1.63707	-1.83401	0.0292098	0.775512
	HCG2040054	2.27377	-3.52751	0.0294329	0.779935
	CDON	0.775586	1.89282	0.0294676	0.779935
	SLC38A1	0.971084	3.6408	0.0295457	0.780791
	AKR1C1	-0.701032	4.16453	0.0297341	0.784557
	WBSCR28	2.93212	-3.30455	0.0297966	0.784995
	VSTM1	2.98808	-3.35164	0.0298721	0.785451
	CENPL	0.711383	0.140223	0.0299057	0.785451
	FBN1	0.843748	7.15354	0.0299898	0.785454
	SF3B5	-0.609699	5.06841	0.0300992	0.785454
	EMC6	-0.561796	5.55813	0.0301015	0.785454
	CACNA1F	1.62955	-2.00167	0.0301036	0.785454
	NDUFB5	-0.693785	6.03898	0.0301355	0.785454
	LOC389273	2.49435	-4.12808	0.030244	0.787079
	LINC01288	3.56404	-4.38933	0.0303771	0.7892
	GYPC	-0.708316	6.85412	0.0304178	0.7892
	LOC101929260	3.16783	-3.74096	0.0305297	0.790903
	UBA3	-0.499944	4.51453	0.0307632	0.792146
	MPC2	-0.576207	6.81207	0.0307968	0.792146
	RASGRP1	1.14803	-1.41972	0.0308391	0.792146
	CABP4	1.02203	0.194741	0.0308706	0.792146
	SFTPB	2.59596	-2.86959	0.030911	0.792146
	SYT15	0.701425	1.74659	0.0309236	0.792146
	ASB9	-1.4106	0.183553	0.0309825	0.792146
	MUC13	1.91176	-2.78914	0.0309834	0.792146
	TMEM35	1.08681	-0.0960117	0.0310012	0.792146
	TF	1.44049	1.05921	0.0310417	0.792146
	ZNF735	3.37323	-3.79826	0.0310872	0.792146
	SMG1P3	0.667268	4.25869	0.0312276	0.794309
	MRPL52	-0.591596	3.93297	0.0312651	0.794309
	LOC729218	0.972542	1.93027	0.031561	0.79453
	SPAG11B	2.66217	-3.60984	0.0316058	0.79453
	DPM3	-0.656496	3.68394	0.0316121	0.79453
	ENO4	1.99103	-2.83449	0.0316336	0.79453
	MTSS1	0.508692	4.73394	0.031653	0.79453
	LOC105375483	2.73926	-3.21459	0.0317167	0.79453
	TMEM261	-0.665974	6.19448	0.0317269	0.79453
	SNHG6	-0.810003	5.86497	0.0317605	0.79453
	SNX29P2	1.19758	-1.30268	0.0320097	0.79453
	LRRC15	1.34303	0.580235	0.0320829	0.79453
	MRPS28	-0.534508	4.95141	0.0320896	0.79453
	TMEM236	1.0377	-0.0742808	0.0321369	0.79453
	MAFA	-0.871373	5.61988	0.032247	0.79453
	RNLS	-0.536	2.39053	0.0322685	0.79453
	BAK1	-0.550954	3.56092	0.032279	0.79453
	PTPN13	0.696482	1.74931	0.0323364	0.79453
	TRAPPC2B	-0.613417	2.22174	0.0324546	0.79453
	LINC00888	-0.773396	4.12205	0.0324816	0.79453
	PIGH	-0.638328	3.01814	0.0325421	0.79453
	LOC101928514	1.85286	-1.76763	0.0326657	0.79453
	SULT1E1	3.12047	-3.95015	0.0326783	0.79453
	RPL12	-0.62947	8.13721	0.0326853	0.79453
	CDC20B	2.81283	-2.81019	0.0328223	0.79453
	C12orf42	2.35778	-3.21577	0.0328766	0.79453
	FSIP1	1.12991	-1.87446	0.0329643	0.79453
	CREB5	1.10129	2.4175	0.0331098	0.79453
	ZAN	2.77508	-1.68848	0.0331439	0.79453
	NANOG	2.52136	-2.65275	0.0331732	0.79453
	ABCA1	0.692402	4.75126	0.0332539	0.79453
	CCDC153	-1.12402	-1.14269	0.0332856	0.79453
	CT45A8	3.04585	-3.78195	0.0333181	0.79453
	CT45A2	3.04585	-3.78195	0.0333269	0.79453
	LOC101929431	2.50331	-2.26612	0.0334086	0.79453
	LOC101805491	3.37565	-4.52614	0.0334099	0.79453
	TRAPPC3	-0.521061	4.46946	0.0334341	0.79453
	LOC400655	2.51634	-2.88201	0.0334586	0.79453
	HIGD1B	-0.672638	1.89536	0.0334941	0.79453
	C7orf31	0.998326	-0.823776	0.0335103	0.79453
	LOC100287036	-0.68666	1.61391	0.0335763	0.79453
	CYP27A1	-0.542478	5.09122	0.0336244	0.79453
	GIPR	1.61163	-1.47978	0.0336282	0.79453
	MMP19	0.804123	0.972668	0.0336471	0.79453
	GLI3	0.654321	1.3214	0.0336586	0.79453
	MIEN1	-0.768479	4.14395	0.0337587	0.79453
	GRHL1	1.11875	-1.22293	0.0337607	0.79453
	LINC00294	0.718485	1.19881	0.0338196	0.79453
	ASXL3	1.78136	-1.55288	0.0338419	0.79453
	LOC102724467	2.46015	-4.00825	0.0338867	0.79453
	SYK	0.654851	1.5921	0.0339391	0.79453
	ZMAT5	-0.601565	4.21753	0.0341034	0.79453
	TPM2	-0.778929	14.4746	0.0341343	0.79453
	FRMD4B	0.725044	1.76126	0.0341363	0.79453
	RAET1K	2.39968	-3.43428	0.0341772	0.79453
	C12orf57	-0.637782	5.94306	0.0342327	0.79453
	ITGAM	0.709105	2.90002	0.0342414	0.79453
	KRTAP1-4	4.26291	-4.27515	0.0342531	0.79453
	HEPACAM	1.32979	-0.182536	0.0343826	0.79453
	TMEM38A	-0.573047	8.07241	0.0344632	0.79453
	LRRC72	3.68635	-4.4353	0.0345079	0.79453
	RPL37A	-0.719912	9.42283	0.0345122	0.79453
	NMNAT1	-0.73785	5.0674	0.0345276	0.79453
	NUGGC	2.13922	-2.32318	0.0345653	0.79453
	FIS1	-0.642017	7.5239	0.0346029	0.79453
	DAAM2	-0.695131	5.82457	0.0346919	0.79453
	LOC101929420	3.3867	-3.45338	0.034725	0.79453
	ANGPTL5	1.38638	-0.482033	0.0347374	0.79453
	CDC26	-0.691891	3.42663	0.0347565	0.79453
	SLC9A2	-0.587178	2.6968	0.0347571	0.79453
	F13B	2.84823	-3.92219	0.0348262	0.79453
	GLIDR	-0.642872	1.38659	0.0349054	0.79453
	ZNF717	0.628048	0.966704	0.0349089	0.79453
	ACP5	0.906961	0.976724	0.0349154	0.79453
	HSPE1	-0.658178	4.99816	0.0349276	0.79453
	LINC01021	2.6119	-3.60005	0.0349532	0.79453
	LOC100288069	0.76222	0.376198	0.0349644	0.79453
	SSNA1	-0.575083	4.97559	0.0349917	0.79453
	NDUFB10	-0.649471	7.91825	0.0349994	0.79453
	RPL23A	-0.6669	8.70185	0.0351434	0.79453
	TRIM64B	2.41892	-3.64226	0.0351512	0.79453
	PMAIP1	-0.975486	-0.303799	0.0351585	0.79453
	SMIM10L1	-0.575217	5.07817	0.0352064	0.79453
	TRPC5OS	2.56642	-3.52746	0.035213	0.79453
	COX4I1	-0.642617	8.77299	0.0352652	0.79453
	SNRNP27	-0.527716	4.99244	0.0353398	0.79453
	SLC35G4	2.63536	-3.72797	0.0353451	0.79453
	UFC1	-0.577815	4.64421	0.0355539	0.79453
	CMC2	-0.714555	3.82088	0.0355661	0.79453
	CCL26	1.95825	-3.49562	0.035575	0.79453
	TNK1	0.876389	0.84537	0.0355935	0.79453
	ATP5O	-0.677509	7.47869	0.0356471	0.79453
	TGFBR3	0.649071	4.39591	0.0356594	0.79453
	LINC01264	3.20519	-4.22821	0.0357112	0.79453
	FOXL2NB	2.30022	-2.6553	0.0357397	0.79453
	HOXC5	-0.855555	2.03683	0.035758	0.79453
	NUTF2	-0.482491	5.34303	0.0358555	0.79453
	LOC401463	2.06716	-2.87901	0.0358586	0.79453
	VAV3	0.760635	-0.229662	0.0358825	0.79453
	TMTC4	-0.512306	3.26358	0.035931	0.79453
	TCEA3	-0.595406	8.8729	0.0359612	0.79453
	ARL2	-0.544831	5.61994	0.0360129	0.79453
	RPS25	-0.700578	8.61249	0.0360177	0.79453
	OR8S1	2.53119	-3.90029	0.0360339	0.79453
	MT1B	-3.56178	-3.37484	0.0360999	0.79453
	LINC01053	2.94438	-2.61392	0.0361518	0.79453
	MRPL37	-0.470486	6.0288	0.036153	0.79453
	PDCL2	3.77816	-4.2957	0.0362476	0.795586
	TTC23L	1.77498	-2.84626	0.0362968	0.795645
	LINC00632	1.59138	-2.79188	0.0364255	0.797444
	PSMD14	-0.594015	4.83046	0.0365217	0.797813
	CIB2	-1.09734	3.45286	0.0365435	0.797813
	RELL1	0.651863	2.38572	0.0366492	0.797813
	NDUFA7	-0.661982	5.76682	0.0366943	0.797813
	LOC646029	2.95176	-4.10447	0.036753	0.797813
	LOC101928992	2.73392	-3.10072	0.0367719	0.797813
	SLC7A11	0.946784	-0.900887	0.0367973	0.797813
	NR2F1	0.961381	0.41404	0.0368157	0.797813
	ZNF724P	2.25421	-3.84718	0.0370389	0.798796
	MAPKAP1	-0.585329	6.56004	0.0370431	0.798796
	LOC105372440	2.78128	-4.01111	0.0371396	0.798796
	RPSAP9	-0.815717	3.13229	0.037157	0.798796
	ANTXR1	0.631052	4.6538	0.0372981	0.798796
	MRPL34	-0.55385	5.83949	0.0373138	0.798796
	ISY1	-0.522922	4.60341	0.0373256	0.798796
	COMMD6	-0.645702	3.41023	0.0373418	0.798796
	DKFZp779M0652	-1.12569	2.67519	0.037358	0.798796
	SAMM50	-0.511521	6.85815	0.0373903	0.798796
	CRX	2.27178	-2.7852	0.0374081	0.798796
	LOC101060524	2.60267	-1.78718	0.037472	0.798796
	DRD5P2	2.60267	-1.78718	0.0374753	0.798796
	UQCRHL	-0.592794	4.03619	0.0375558	0.798796
	LOC105371814	-0.716855	1.47836	0.0375618	0.798796
	LINC00844	-1.47639	0.231058	0.0380237	0.805691
	APOBEC1	2.83782	-4.28471	0.0380518	0.805691
	PARP11	0.964345	0.690564	0.0380541	0.805691
	CCDC144CP	1.06449	-0.571539	0.0380745	0.805691
	PSMB10	-0.904059	5.51506	0.0381771	0.806513
	C3orf18	-0.587499	4.6624	0.0383018	0.806513
	LINC01387	2.91815	-4.38457	0.0383063	0.806513
	MB	-0.562906	13.8461	0.0383447	0.806513
	LOC152225	2.66362	-3.61976	0.0383492	0.806513
	GFPT2	0.816809	2.76273	0.0384489	0.807616
	SPATA21	1.72659	-2.66983	0.0387542	0.811047
	ENO3	-0.66269	12.6223	0.0387806	0.811047
	MRPL11	-0.561487	5.16211	0.0387916	0.811047
	LINC01296	0.950177	0.617635	0.038802	0.811047
	SARNP	-0.518717	4.95723	0.0389495	0.811475
	MROH7	0.937881	3.88768	0.0389509	0.811475
	NENF	-0.582307	5.51502	0.0389907	0.811475
	LOC101927166	2.5647	-4.05555	0.0390123	0.811475
	SHROOM3	0.915652	-0.305943	0.0391142	0.812605
	STEAP3	-0.437285	5.06521	0.0392161	0.81355
	RPRML	-1.76553	1.32628	0.0392548	0.81355
	SH2D6	1.80562	-2.76884	0.0394036	0.813933
	LOC101929726	1.43933	-1.97347	0.0394503	0.813933
	IDI2	-0.572387	6.91251	0.0394793	0.813933
	LOC101929697	3.49598	-3.80282	0.0395915	0.813933
	LINC00636	2.38299	-3.11246	0.0396234	0.813933
	LOC100288866	-1.44045	-0.47849	0.0396973	0.813933
	LINC01219	1.34836	-1.20058	0.0397206	0.813933
	IKBKB	-0.621129	5.45071	0.0397422	0.813933
	TRIM58	-1.47676	-0.291361	0.039749	0.813933
	SLC22A3	0.811756	4.54241	0.0397493	0.813933
	PDPR	0.640675	5.24212	0.0398696	0.814707
	OR2G3	3.00341	-3.82661	0.0398824	0.814707
	MPEG1	0.832567	2.97558	0.0400982	0.815414
	BMPR1B	0.853337	1.15502	0.0401683	0.815414
	B4GALNT3	1.3628	2.39577	0.0401957	0.815414
	G6PC	2.60057	-2.86242	0.0402705	0.815414
	PPP1R7	-0.519794	5.36012	0.0402877	0.815414
	SYT17	0.757367	-0.878748	0.0403251	0.815414
	FDPSP2	1.7252	-1.06304	0.0403547	0.815414
	LINC01563	-0.785584	0.956233	0.040406	0.815414
	ZSCAN12	0.684658	0.227256	0.0404135	0.815414
	ISCA2	-0.511484	4.14074	0.0404577	0.815414
	NSMCE1	-0.581197	4.17181	0.0404629	0.815414
	LOC100190986	0.59652	3.58822	0.0405732	0.815414
	AP1B1P1	3.2512	-3.57264	0.0405743	0.815414
	SLC37A4	-0.545751	5.74704	0.0405847	0.815414
	LOC101927357	2.89962	-2.92581	0.0407318	0.816739
	PSMB3	-0.51627	5.27766	0.0407984	0.816739
	BTBD6	-0.659056	7.30493	0.0408389	0.816739
	TPH1	1.6066	-2.55875	0.0408639	0.816739
	PTS	-0.794763	3.68347	0.0409641	0.816739
	SMIM2	-1.1647	-2.22017	0.0410038	0.816739
	A2ML1	1.65609	-2.41668	0.0410398	0.816739
	STBD1	-0.481006	7.63388	0.0410636	0.816739
	LOC101927476	2.60195	-2.85369	0.0411201	0.816739
	IL10RA	0.745567	1.99271	0.0411748	0.816739
	NRG1-IT1	3.49018	-4.48881	0.0411902	0.816739
	IMMP1L	-0.63889	2.58581	0.0412638	0.816739
	SHC4	0.924451	-0.983585	0.0412716	0.816739
	FAM71E2	2.78345	-2.88661	0.0414367	0.818936
	MTSS1L	-0.718069	7.18491	0.0414784	0.818936
	RPS27A	-0.703789	7.6917	0.041538	0.819165
	CLCN6	0.489093	4.01521	0.0417494	0.822386
	RPL26L1	-0.619887	2.31388	0.041824	0.82248
	BSPRY	1.4497	-2.32989	0.0418844	0.82248
	MBD3L2	2.93264	-3.57712	0.0418985	0.82248
	CLYBL	-0.554889	3.50056	0.0420308	0.823285
	PAIP1	-0.573679	6.87097	0.0420358	0.823285
	MS4A4A	1.06073	0.583629	0.0421024	0.823646
	C6orf203	-0.695991	3.3049	0.0422201	0.825004
	SLC7A1	0.585697	1.39222	0.0423988	0.826403
	ACKR2	0.871518	-1.5481	0.0424236	0.826403
	SPATA3	3.36097	-4.47308	0.0424809	0.826403
	BMS1P6	0.722578	2.38725	0.0425695	0.826403
	OAZ1	-0.546263	9.13329	0.0425728	0.826403
	SDHB	-0.550024	6.64599	0.0426041	0.826403
	DPCD	-0.64713	2.13483	0.0426329	0.826403
	HDAC11	-0.689874	5.7469	0.0426783	0.826403
	LOC100131257	2.56195	-1.63248	0.0427332	0.826529
	CASC17	2.85192	-3.96789	0.0428855	0.827217
	BMS1P5	0.586196	2.44201	0.0429258	0.827217
	LINC00305	3.88018	-4.42841	0.0430632	0.827217
	SH3BGR	-0.517339	8.22384	0.0430836	0.827217
	MYHAS	-0.739963	6.02799	0.0433355	0.827217
	TXNDC2	2.24264	-3.27534	0.043403	0.827217
	SERF2	-0.600962	7.65115	0.0434101	0.827217
	LOC101927948	3.05693	-4.20768	0.0434169	0.827217
	NDRG4	-0.598273	3.3224	0.0434677	0.827217
	FAHD1	-0.476503	4.43653	0.0434908	0.827217
	AKR1C4	-1.63049	-0.282569	0.0435397	0.827217
	TFAP2D	2.85932	-3.13625	0.0435853	0.827217
	LOC285692	2.96692	-4.19498	0.0436115	0.827217
	BHMT2	-0.696446	3.29007	0.0436434	0.827217
	CCDC192	-0.808364	0.172435	0.0436763	0.827217
	PRODH	0.921767	3.76055	0.0437755	0.827217
	TRAF3IP2	0.649671	1.8361	0.0437807	0.827217
	PCSK1	2.10113	-3.2453	0.0438252	0.827217
	DGCR6	-0.722769	7.17503	0.0438378	0.827217
	ZNF843	0.84486	0.8296	0.0439147	0.827217
	BCL6	0.854095	7.1816	0.0440176	0.827217
	WRB-SH3BGR	-0.517073	8.15936	0.0440558	0.827217
	RNF181	-0.539174	4.18525	0.0441518	0.827217
	FUNDC2P2	-0.927681	-0.153238	0.0442316	0.827217
	SLMO2-ATP5E	-0.7552	6.0199	0.0442468	0.827217
	TEKT4P2	-0.717515	3.41194	0.0442758	0.827217
	CCL22	2.5164	-2.52777	0.0443402	0.827217
	DCST2	0.904593	-1.41143	0.0443906	0.827217
	SLC25A26	-0.512218	4.33121	0.0444144	0.827217
	LOC101929125	1.8694	-2.97195	0.0445605	0.827217
	CD109	0.797923	2.1411	0.0446021	0.827217
	LOC101927257	1.98671	-3.04466	0.0446384	0.827217
	ZNF80	2.33108	-2.95604	0.0446464	0.827217
	TPI1P3	-0.848572	0.430515	0.044711	0.827217
	PPP3R2	1.60079	-2.60852	0.0447249	0.827217
	MYOF	0.649356	3.66181	0.0447374	0.827217
	LOC105375556	3.62002	-4.47815	0.0448857	0.827217
	RDH14	-0.4583	4.36545	0.0449015	0.827217
	SPATA24	-0.589175	2.14343	0.0449835	0.827217
	KIAA0087	1.56724	-2.38287	0.0449866	0.827217
	SMDT1	-0.618317	5.83445	0.0449965	0.827217
	RPL29P2	-1.89814	-2.20386	0.045085	0.827217
	TNNT3	-0.694415	12.9786	0.0451386	0.827217
	LINC01122	3.0193	-3.25125	0.0452104	0.827217
	CDH19	1.24052	-1.53039	0.0452314	0.827217
	HSPB9	-1.09979	-1.12124	0.0452433	0.827217
	FKBP3	-0.918276	6.93072	0.0452819	0.827217
	LOC100287896	-0.614688	2.2696	0.0452889	0.827217
	TIMMDC1	-0.550496	5.74163	0.0453082	0.827217
	ZNF829	0.756411	0.307576	0.0453796	0.827217
	MYBPH	1.42516	3.65741	0.0453802	0.827217
	DSG2	0.699108	1.40997	0.0453824	0.827217
	ATP5H	-0.740785	7.39453	0.0454173	0.827217
	LINC01036	2.3443	-4.56424	0.0454414	0.827217
	LOC494141	2.05077	-3.4643	0.0455458	0.827217
	SLC29A4	0.929186	1.5833	0.0456039	0.827217
	COX14	-0.589985	6.05811	0.045833	0.827217
	ZNF529	0.547093	2.26156	0.0458793	0.827217
	AUTS2	0.577952	3.9992	0.0459415	0.827217
	LOC101929259	2.73244	-2.79737	0.0459444	0.827217
	MS4A6A	0.729989	2.17942	0.0459454	0.827217
	LOC440910	2.31676	-2.78225	0.0459622	0.827217
	ABCC13	2.83647	-3.62043	0.0459671	0.827217
	RGS14	-0.741154	3.06429	0.0460129	0.827217
	UCHL3	-0.637923	3.06046	0.0460457	0.827217
	UQCRH	-0.729801	7.86705	0.0461138	0.827217
	RPS7	-0.608595	7.36976	0.0461148	0.827217
	LOC642929	2.30781	-3.45443	0.0461605	0.827217
	BCAT1	0.821354	1.08167	0.0461658	0.827217
	ITGAE	-0.612266	3.1876	0.0462638	0.827217
	LOC101927746	-1.31858	-2.18416	0.0463606	0.827217
	SFRP5	1.60744	-0.154921	0.046384	0.827217
	IRX6	1.0299	1.57084	0.0463904	0.827217
	ZNF358	-0.684167	7.46761	0.0463987	0.827217
	TRIM64	2.8506	-4.01219	0.0464361	0.827217
	KRTAP19-5	3.51099	-4.52183	0.0464457	0.827217
	MAGOH	-0.733668	2.80149	0.0464944	0.827222
	PBDC1	-0.619012	2.8851	0.046543	0.827228
	GAGE5	3.36362	-4.3443	0.0466387	0.827456
	GAGE4	3.36363	-4.3443	0.0466527	0.827456
	RPSAP58	-0.704069	5.99308	0.0467263	0.827849
	LINC01410	1.52813	-1.74637	0.0467912	0.827849
	SCRN1	0.733104	2.20678	0.0468201	0.827849
	REPS2	0.876605	-0.373307	0.0468752	0.827921
	MFAP5	1.25301	4.9603	0.046921	0.827921
	RTP1	2.05572	-2.87759	0.0469935	0.828293
	LOC101927630	3.59902	-4.53299	0.047039	0.828293
	PGA3	1.2906	-0.611104	0.0473684	0.833236
	FAM138C	2.04105	-2.4831	0.0475204	0.834928
	DUXAP8	1.02218	-1.02953	0.0475623	0.834928
	RPS11	-0.655057	8.95005	0.0476991	0.836471
	CDK18	0.792101	2.67449	0.0478994	0.838326
	MDP1	-0.685538	1.83671	0.0479484	0.838326
	AIMP2	-0.685686	6.34831	0.047989	0.838326
	CTSLP2	1.53636	-2.62359	0.048001	0.838326
	HNRNPKP3	2.37799	-3.96265	0.0481921	0.840805
	AZGP1	1.61836	0.0287186	0.0485148	0.843967
	TMIGD1	2.69798	-3.95777	0.0485561	0.843967
	SOD1	-0.526695	6.72519	0.0485647	0.843967
	PRKAG3	-0.675812	5.81907	0.0485708	0.843967
	LOC102577426	-1.27436	-1.9242	0.0486362	0.844246
	FAM122C	0.790222	-0.387267	0.0486901	0.844324
	NEK5	1.87958	-2.75803	0.0487846	0.845106
	FAM222A	-0.898756	1.51817	0.0488657	0.845644
	SIRT4	-0.589702	1.83002	0.0489564	0.845644
	MTCP1	-0.669192	3.22261	0.0489768	0.845644
	LINC01361	2.55275	-3.77684	0.0490135	0.845644
	SV2C	1.95784	-1.46772	0.0491157	0.846552
	COX11	-0.411068	5.3013	0.0492433	0.847898
	DNAH12	1.80739	-1.73764	0.0493931	0.848914
	SALL4	1.62596	-2.34244	0.0494017	0.848914
	CPT1A	0.589698	4.25016	0.0495209	0.849705
	ANKS4B	2.14865	-2.9508	0.0495471	0.849705
	ZNF611	0.73682	0.682735	0.0497585	0.852471
	BICD1	0.848589	0.824322	0.0498833	0.852471
	FMNL2	0.555405	3.93633	0.0498973	0.852471
	CEP126	0.751867	0.919349	0.049923	0.852471
	PDCL3	-0.594575	3.88035	0.0499746	0.852471
	FBXO25	-0.515585	3.42589	0.0500573	0.852471
	MRPL18	-0.486721	4.76492	0.0501223	0.852471
	PNKD	-0.510172	4.79881	0.0501255	0.852471
	LINC00324	0.724886	-0.157834	0.0501608	0.852471
	PSMD4	-0.539481	7.49831	0.0502407	0.852471
	LINC00959	-0.582137	1.60791	0.0502599	0.852471
	EBAG9	-0.510305	4.1261	0.0503633	0.852471
	ULK4P3	1.02479	-0.405382	0.0503794	0.852471
	SERF1B	-0.734644	5.84704	0.0505	0.852471
	LNP1	-0.606207	1.70372	0.0505005	0.852471
	SERF1A	-0.734577	5.84745	0.0505162	0.852471
	LIPE	0.857593	4.41103	0.0507365	0.852471
	HK2	0.943042	5.75584	0.0507756	0.852471
	SOX1	2.14918	-2.84313	0.0507924	0.852471
	DNAAF3	1.5114	-0.991677	0.0508015	0.852471
	LVCAT5	3.29552	-3.36686	0.0508546	0.852471
	NUDCD2	-0.511992	3.28926	0.0508847	0.852471
	NDUFAF5	-0.641133	3.65236	0.0509649	0.852471
	SLC35F1	-1.33205	-0.390127	0.0509887	0.852471
	ECM1	0.669607	2.42753	0.0509926	0.852471
	RUNX2	0.92306	-0.689733	0.0510046	0.852471
	MARVELD2	1.75606	-2.94928	0.0511332	0.852967
	HINT3	-0.522465	6.97067	0.0511347	0.852967
	WNT9A	1.20306	4.4549	0.051184	0.852967
	TAC3	1.63657	-3.58874	0.0512879	0.853866
	RAB13	-0.527451	4.61072	0.0513853	0.854656
	WBSCR22	-0.489011	5.41157	0.0514497	0.854895
	TERC	-1.54195	-2.55814	0.0515115	0.855091
	ACSM5	-0.713904	3.74797	0.0515966	0.855672
	LOC100505478	2.68739	-4.12985	0.0517121	0.85651
	LOC101926940	1.74597	-2.9935	0.0518245	0.85651
	TMEM42	-0.515359	2.91753	0.0518686	0.85651
	METAP2	-0.504657	5.95172	0.051893	0.85651
	RPS23	-0.538171	9.06442	0.0519382	0.85651
	PGR	0.771634	0.857822	0.0519476	0.85651
	ACOT13	-0.490132	4.36734	0.0520653	0.857624
	VGLL2	0.57342	5.90469	0.0522855	0.859136
	AP1S3	1.28855	-0.736214	0.0523212	0.859136
	PCBP4	-0.49499	6.72301	0.0523835	0.859136
	PSMA8	1.59878	-2.64532	0.0523983	0.859136
	TCAF2	0.76339	0.673484	0.0525502	0.859136
	BPIFC	2.13678	-3.51708	0.0526079	0.859136
	HSCB	-0.54493	1.97478	0.0527672	0.859136
	TMEM205	-0.510245	5.37359	0.052863	0.859136
	TBCB	-0.461901	4.55827	0.0528646	0.859136
	ETV5	0.707821	1.32981	0.0529221	0.859136
	LOC100499194	2.45357	-3.0147	0.0529274	0.859136
	POTEE	-1.33305	2.23924	0.0530486	0.859136
	XCL1	1.8713	-3.6507	0.0530886	0.859136
	IRGC	2.0485	-3.02725	0.0530888	0.859136
	COX6B1	-0.635244	7.4742	0.0530906	0.859136
	PLEKHG6	1.39193	-0.100855	0.053141	0.859136
	CCNE1	-0.844018	-0.685331	0.0531498	0.859136
	LOC105377671	3.33318	-4.35118	0.0531557	0.859136
	ATRAID	-0.518462	5.88076	0.0531965	0.859136
	CADM3	0.846218	3.11849	0.053235	0.859136
	ADA	-0.504755	2.5292	0.0532595	0.859136
	UGDH	0.48321	2.34676	0.0532626	0.859136
	TMPRSS9	0.80379	0.786307	0.0535793	0.863429
	PRELID3A	0.717719	-0.812278	0.053669	0.864061
	SLC2A10	0.557324	1.11261	0.0537413	0.864411
	ZNF280C	0.996898	-0.0463759	0.0539439	0.866395
	ALX4	-0.803602	0.540919	0.0540263	0.866395
	NKX2-5	2.02954	-2.52384	0.0540644	0.866395
	RWDD1	-0.81395	5.20131	0.0540831	0.866395
	LINC01353	-0.904412	-1.42755	0.054118	0.866395
	THBS3	0.520342	3.1773	0.0541924	0.866479
	NDUFA4	-0.884899	8.14058	0.0542278	0.866479
	ADSSL1	-0.566397	9.72643	0.0543186	0.866479
	TIMM13	-0.651336	6.22741	0.0543503	0.866479
	LY6K	-0.988464	3.03392	0.0544207	0.866479
	CCL13	1.48352	-1.5797	0.0544565	0.866479
	LOC105375396	2.49813	-3.34977	0.054478	0.866479
	ZNF511	-0.470376	4.61245	0.054595	0.867251
	OR7G1	2.82861	-4.14804	0.0546864	0.867251
	ENAH	0.636826	5.91353	0.0546896	0.867251
	C4orf3	-0.515196	6.35974	0.0547294	0.867251
	BRS3	3.99875	-2.46943	0.054858	0.868268
	GLOD5	2.42951	-4.38362	0.0549134	0.868268
	ILDR1	2.81267	-3.12022	0.0549994	0.868268
	LINC00467	-0.83738	-0.14848	0.0550106	0.868268
	TPM3	-0.542267	12.1721	0.055061	0.868268
	SNAPIN	-0.555104	4.66339	0.0550983	0.868268
	HEXIM2	-0.919815	5.80647	0.0551526	0.868323
	NDUFA2	-0.66611	5.70409	0.0552456	0.868988
	TMEM150A	-0.473069	4.34691	0.0553643	0.870054
	LOC100129518	0.93579	-1.32874	0.0554582	0.870537
	PRF1	-0.761481	0.996805	0.0555339	0.870537
	LPAR4	1.3665	-2.61356	0.0555478	0.870537
	LOC79999	1.03363	0.880439	0.055698	0.871569
	LOC388436	1.03363	0.880439	0.0557156	0.871569
	PCOLCE2	0.833824	4.36991	0.0558238	0.872208
	MYH13	-1.23169	7.36918	0.0558585	0.872208
	TUBA8	-0.511736	6.5972	0.0559738	0.872755
	TMEM258	-0.735052	4.12426	0.0559955	0.872755
	ERCC1	-0.501819	5.47154	0.0561044	0.873144
	LINC00116	-0.725288	6.36371	0.0561226	0.873144
	S100A9	-1.14981	0.619545	0.0562645	0.874046
	CRLF1	-0.689376	3.98159	0.0563031	0.874046
	DUT	-0.448176	4.7298	0.0563696	0.874046
	KDM6A	0.586132	3.95322	0.0564185	0.874046
	CDRT7	2.6789	-3.99285	0.0564362	0.874046
	GPR20	-0.873995	-0.952057	0.0566	0.875079
	CETN2	-0.564209	3.66302	0.0566272	0.875079
	CACNB2	0.735413	0.309516	0.0568322	0.875079
	SOX2-OT	1.61676	-2.46001	0.0568567	0.875079
	FTCDNL1	-0.577327	0.907709	0.0568901	0.875079
	CCDC43	-0.451223	5.0806	0.056908	0.875079
	ABHD12B	1.83154	-3.15393	0.0569198	0.875079
	NHS	0.731127	0.133204	0.0569661	0.875079
	OVOL1	2.21524	-3.00137	0.0570754	0.875079
	MGC27345	0.65791	1.8644	0.0573579	0.875079
	AKR1B1	-0.505574	7.4829	0.0573639	0.875079
	LOC339666	1.57327	-2.76666	0.0574074	0.875079
	HK1	-0.438819	7.18156	0.0575046	0.875079
	LINC01516	2.05993	-3.57618	0.0575193	0.875079
	LLPH	-0.520576	3.3364	0.0575667	0.875079
	ALDH1L2	0.662034	1.18204	0.0575688	0.875079
	NAV1	0.506778	4.00217	0.0576097	0.875079
	ATF3	1.16534	3.28776	0.057625	0.875079
	ADSL	-0.490205	7.35536	0.0576353	0.875079
	C9	2.57421	-4.05853	0.0576631	0.875079
	EDIL3	0.688421	0.914522	0.0576695	0.875079
	PTGER3	0.892355	0.469497	0.0576777	0.875079
	TOM1	-0.530951	7.19358	0.0576801	0.875079
	EIF3K	-0.601044	7.73956	0.0578775	0.877295
	GCM1	2.37617	-3.41607	0.0580484	0.879106
	LINC00880	1.73044	-3.41602	0.0581872	0.879848
	STARD4	1.02598	-0.262573	0.0582825	0.879848
	B3GNT7	0.916713	0.141958	0.0583033	0.879848
	EPGN	2.05207	-3.38386	0.0583469	0.879848
	TACR1	1.01311	-0.976589	0.0583546	0.879848
	EMC7	-0.468814	4.60477	0.0584929	0.8799
	PIN4	-0.761397	3.07218	0.0585132	0.8799
	GAP43	1.2505	-1.60261	0.0585495	0.8799
	ADRA2A	0.929289	2.18062	0.058564	0.8799
	APOL4	0.864804	1.03089	0.0587023	0.880388
	LINC00243	2.42519	-3.01778	0.0587135	0.880388
	RECK	0.69707	2.7683	0.0587509	0.880388
	BMP2	-0.612782	2.2083	0.0589475	0.882273
	BHLHE41	-0.603761	6.22294	0.0589799	0.882273
	LOC101929227	2.33662	-1.90164	0.0592156	0.88484
	LOC105371743	-0.56119	2.48977	0.059327	0.88484
	FIRRE	1.48499	-2.45073	0.0593335	0.88484
	GPAT3	0.56692	4.43225	0.0593585	0.88484
	GNGT1	2.57037	-4.07015	0.0594834	0.885013
	GNG4	1.83295	-2.24571	0.0595152	0.885013
	RIN2	0.465105	3.73072	0.0595254	0.885013
	LOC105372179	2.37128	-4.23507	0.0596241	0.885169
	COL24A1	0.726747	1.46405	0.0596565	0.885169
	DPCR1	1.8073	-2.44339	0.0596912	0.885169
	LOC105371795	-0.981364	5.46023	0.0598579	0.886872
	PTGS1	0.64661	2.12954	0.0600313	0.887736
	LINC00862	2.34147	-3.74571	0.0600902	0.887736
	CTD-2201I18.1	1.27948	1.66827	0.060103	0.887736
	CHMP2A	-0.554959	6.08197	0.0601239	0.887736
	C11orf98	-0.609239	3.54463	0.0602681	0.889097
	LINC01441	2.52669	-3.74189	0.0603913	0.889113
	LOC105372582	1.5776	-1.83013	0.0604912	0.889113
	LINC00668	2.57431	-3.22397	0.0605053	0.889113
	STEAP2	0.863226	0.617891	0.0605204	0.889113
	MISP	1.66824	-1.43342	0.0605291	0.889113
	GTF3A	-0.618421	7.12213	0.0606334	0.889473
	GSTZ1	-0.650309	4.69306	0.0606734	0.889473
	LOC100505918	2.25882	-3.17145	0.0607097	0.889473
	NDUFB8	-0.630363	7.26918	0.0607834	0.889791
	BCO1	1.9777	-3.45632	0.0611473	0.894351
	ABLIM1	0.6694	5.7826	0.0612316	0.894819
	CLCF1	0.724069	-0.339731	0.0614632	0.895867
	MAD2L1	-0.660141	0.382968	0.0614688	0.895867
	TMEM150B	1.52183	-1.9225	0.0615009	0.895867
	LINC00906	2.3996	-3.08324	0.0615129	0.895867
	SEMA3C	0.80357	4.68501	0.061616	0.89605
	HPSE	1.04795	-1.37608	0.0617428	0.89605
	TCAM1P	1.63601	-2.51543	0.0617854	0.89605
	TDGF1P3	2.29749	-3.13145	0.0619063	0.89605
	CT45A10	2.45346	-3.40632	0.0619098	0.89605
	AOX1	0.759499	2.26647	0.0619383	0.89605
	CASC21	2.2156	-4.06328	0.061982	0.89605
	IFT22	-0.655454	2.89856	0.0620067	0.89605
	LINC01531	2.09593	-2.65312	0.0620957	0.89605
	ABCC6P2	-0.689742	-0.447006	0.062098	0.89605
	TWIST2	0.998247	0.108773	0.0621365	0.89605
	RARRES1	0.829984	-0.137439	0.0621774	0.89605
	RPL18	-0.634674	8.62346	0.0623676	0.89605
	POM121L9P	0.912831	-0.287976	0.0623749	0.89605
	CXorf65	2.16454	-4.32915	0.0623977	0.89605
	CYP2G1P	1.76546	-2.85281	0.062503	0.89605
	CHGB	1.51424	0.378527	0.0626952	0.89605
	ZC3H12B	0.969395	-1.08636	0.0627194	0.89605
	C6	0.959001	0.763864	0.0627753	0.89605
	ZC3HC1	-0.433453	4.22495	0.0628257	0.89605
	RNF7	-0.47456	5.47429	0.0628588	0.89605
	INPP5J	0.720913	1.54078	0.0628599	0.89605
	LOC148709	-1.81367	0.208172	0.0628679	0.89605
	JTB	-0.536974	6.34109	0.0628787	0.89605
	RALY	-0.469012	6.68957	0.0628873	0.89605
	XG	0.832574	1.22388	0.0629204	0.89605
	TNS3	0.510798	5.11961	0.0629524	0.89605
	CATSPERG	0.915638	-1.24926	0.0630789	0.89605
	LCE6A	2.21446	-4.23032	0.0631059	0.89605
	GSR	-0.485694	4.36197	0.0631348	0.89605
	SEMA4B	0.644137	2.84752	0.0631619	0.89605
	LOC727924	2.63799	-3.95269	0.0632025	0.89605
	NSUN6	0.790238	0.742139	0.0634569	0.898422
	C1orf54	-0.873679	1.21098	0.0635344	0.898422
	IFNLR1	-0.551306	2.55182	0.0636777	0.898422
	XCR1	1.21974	-2.16875	0.063857	0.898422
	FAM212B	-0.588481	3.72489	0.0638783	0.898422
	STK32B	0.590679	1.42565	0.0639226	0.898422
	CCHCR1	-0.848086	5.21788	0.063976	0.898422
	RGS9BP	-1.07052	4.67934	0.0640638	0.898422
	METTL21A	-0.649175	3.93095	0.0641044	0.898422
	MR1	0.589947	1.2011	0.0641745	0.898422
	GAGE7	3.29738	-4.36965	0.0642599	0.898422
	LINC00449	1.48687	-3.22113	0.0644131	0.898422
	POLR1D	-0.414799	5.02234	0.0644563	0.898422
	SLC2A7	2.58576	-3.69554	0.064536	0.898422
	MS4A2	0.785828	-0.345985	0.064699	0.898422
	DUSP26	-0.478521	8.08721	0.0647357	0.898422
	SYT11	0.489105	2.49955	0.0647378	0.898422
	SGIP1	0.903439	0.811708	0.0647998	0.898422
	COL19A1	1.58722	1.73637	0.0648105	0.898422
	MIF	-0.532977	4.18735	0.0648265	0.898422
	PMEPA1	-0.534985	5.54576	0.0648428	0.898422
	MRPL48	-0.5619	3.36555	0.064874	0.898422
	CACNG8	0.956727	0.936481	0.0649973	0.898422
	CRYGB	3.0177	-4.57669	0.0650392	0.898422
	ACER1	2.2759	-3.74165	0.0650416	0.898422
	NOMO3	-0.467464	7.01981	0.0651359	0.898422
	PPIC	-0.503233	4.28387	0.0651556	0.898422
	OR13C2	2.2728	-4.3874	0.0652058	0.898422
	PELI3	-0.586322	4.1305	0.0652595	0.898422
	TSSC1	-0.428718	3.05136	0.0652793	0.898422
	GRB14	-0.750566	1.53045	0.0653281	0.898422
	RCC1	-0.456698	2.88977	0.0653665	0.898422
	TSPAN1	0.892121	-1.52407	0.0653736	0.898422
	HIST1H2BO	2.37046	-4.10429	0.0653871	0.898422
	RUNDC3B	0.746229	-0.0390984	0.0654434	0.898422
	STAMBP	-0.408146	4.40465	0.0654629	0.898422
	LSM1	-0.498843	3.89154	0.0655284	0.898422
	LOC100289361	-0.742892	-0.069773	0.0655359	0.898422
	FAM86JP	-0.801807	0.998969	0.0656125	0.898422
	ARPC5L	-0.635832	5.54182	0.0657011	0.898422
	PTGER4P2-CDK2AP2P2	1.79044	-1.33461	0.065782	0.898422
	FITM1	-0.510707	7.44445	0.0658346	0.898422
	PGK1	-0.449286	8.01453	0.0658593	0.898422
	SMTNL2	-0.739799	8.48356	0.0659518	0.898422
	LOC101929159	2.71588	-3.35544	0.065959	0.898422
	LOC100506747	2.08921	-3.2637	0.0659592	0.898422
	LOC100131047	2.25232	-3.63716	0.0659736	0.898422
	GLB1L	0.6057	0.129269	0.0660479	0.898422
	CRYAA	2.24893	-3.02788	0.0660513	0.898422
	GYLTL1B	-1.75066	-1.40998	0.0661021	0.898422
	FAM220A	-0.408217	5.55977	0.0661211	0.898422
	LINC00942	1.94127	-2.07446	0.0662444	0.898422
	ITLN1	-2.05582	-1.5742	0.0662463	0.898422
	ENHO	1.13834	-0.246784	0.0662469	0.898422
	AKR7L	-1.15739	0.0828493	0.0662784	0.898422
	GPC3	0.755624	2.50938	0.0663123	0.898422
	ULBP2	1.37282	-2.64345	0.0664689	0.899568
	BCL11B	1.3309	-0.819649	0.0665615	0.899568
	CTD-2270F17.1	2.14877	-3.20585	0.0665778	0.899568
	LMO7DN	1.76385	-2.83615	0.0666074	0.899568
	AGMAT	-0.699328	6.05456	0.0668208	0.901083
	EIF2S2	-0.470746	6.10967	0.0670203	0.901083
	NCK2	-0.526955	5.90863	0.0670229	0.901083
	FBXO36	0.887508	-1.16136	0.0670259	0.901083
	MYH8	-1.14835	8.86766	0.0670517	0.901083
	C2	0.704554	1.73623	0.0670565	0.901083
	ABHD2	0.605242	4.56445	0.0670885	0.901083
	ROR1	0.595222	1.45945	0.0671824	0.901636
	CITED2	0.66809	5.87708	0.0673454	0.902546
	RIIAD1	-1.12635	-1.47533	0.0673558	0.902546
	POTEJ	-1.20304	2.43817	0.06742	0.902699
	LOC100996251	1.01404	-1.61331	0.0675487	0.903184
	SIPA1L1	0.607402	2.2173	0.067587	0.903184
	PLXNA4	0.567384	2.16487	0.0676165	0.903184
	LINC01351	2.72446	-3.79142	0.0677217	0.903184
	MC5R	2.83371	-3.30776	0.0677351	0.903184
	FNDC1	0.851435	4.37986	0.0677955	0.903184
	MYCNOS	1.85638	-3.11515	0.067903	0.903184
	DCX	1.42714	-1.6781	0.0679482	0.903184
	MYH4	-0.698666	10.247	0.0681153	0.903184
	SLC25A19	-0.470695	2.31631	0.068145	0.903184
	SNX21	-0.685067	6.25134	0.0682559	0.903184
	DES	-0.655521	14.2966	0.0683059	0.903184
	HIST2H2AA3	-0.750711	2.62634	0.0683199	0.903184
	HIST2H2AA4	-0.750711	2.62634	0.0683246	0.903184
	PAPPA	0.58096	0.498259	0.0683331	0.903184
	SUSD5	-0.532344	1.54078	0.068342	0.903184
	ZNF367	0.81035	0.823312	0.0683542	0.903184
	F13A1	0.743826	3.96963	0.0684421	0.903647
	C20orf96	0.78799	-0.211314	0.0685632	0.90367
	LOC105369509	3.4277	-4.47256	0.0685805	0.90367
	NOMO1	-0.448256	7.08694	0.0686024	0.90367
	FAM72C	0.88065	-0.115649	0.0687085	0.904232
	LINC00493	-0.772347	4.77056	0.0687509	0.904232
	BCL2L15	1.00959	-1.51231	0.0688469	0.9048
	SPRY4-IT1	1.75121	-3.02006	0.0690128	0.9052
	RPS3	-0.607248	9.07271	0.0690339	0.9052
	LOC101928539	2.32154	-3.04512	0.0690362	0.9052
	FZD10	0.712242	0.585858	0.0693096	0.908089
	TMEM70	-0.7746	5.90201	0.0694578	0.908985
	C9orf85	-0.557835	1.40998	0.0694844	0.908985
	TROAP	1.25678	-2.06865	0.0697064	0.911193
	CA13	1.20175	-1.56921	0.0698193	0.911971
	GSTK1	-0.455386	6.23459	0.0700759	0.912142
	TMEM219	-0.480352	5.02159	0.0700938	0.912142
	OAZ3	-0.528636	2.93858	0.0701133	0.912142
	RPL7A	-0.526451	9.51534	0.0701734	0.912142
	SNRPG	-0.748511	3.4877	0.0701927	0.912142
	LINC00578	2.17501	-3.62012	0.0703006	0.912142
	C10orf126	2.23556	-3.38673	0.0703128	0.912142
	CYP1A2	2.50509	-2.4809	0.0703977	0.912142
	CNNM1	1.48648	-1.37566	0.0704882	0.912142
	LCNL1	-1.19594	0.468754	0.070506	0.912142
	GDF15	0.822045	-0.754904	0.0705201	0.912142
	RAB3B	1.50868	-1.38945	0.070545	0.912142
	NTM-IT	2.53104	-4.06256	0.0706651	0.912142
	MTIF3	-0.580113	4.64746	0.0706814	0.912142
	ARL2-SNX15	-0.414898	5.51265	0.0707292	0.912142
	KCNK1	1.05812	-1.54515	0.0707547	0.912142
	ACSL3	0.528017	5.00194	0.070789	0.912142
	TRPM7	0.58062	3.73784	0.070913	0.912142
	LOC101928107	2.32763	-3.86624	0.0709141	0.912142
	RPS18P9	-0.880958	-0.161832	0.0710382	0.912142
	RANBP1	-0.515907	4.99542	0.07104	0.912142
	SNAP91	1.59954	-2.01785	0.0711034	0.912142
	CYB561A3	-0.424824	4.57536	0.0711234	0.912142
	ELOVL7	1.06561	-1.25661	0.0711545	0.912142
	PDGFC	0.531064	2.28163	0.0712174	0.912142
	LOC101928093	1.86943	-2.8499	0.0712667	0.912142
	BECN1	-0.390673	5.73008	0.0712728	0.912142
	TMEM106A	0.56237	0.631639	0.0713894	0.912951
	REXO2	-0.512251	4.5228	0.071489	0.913542
	TNFRSF10C	-0.995393	-0.788485	0.0716937	0.914237
	EID1	-0.526046	7.65991	0.0717003	0.914237
	RXRA	-0.534062	8.14722	0.0717038	0.914237
	ANKRD19P	-0.808484	0.0925875	0.0717974	0.914463
	FAM210B	-0.482548	6.06385	0.0718285	0.914463
	SCN4B	-0.499383	5.37451	0.0719564	0.914545
	ARL6IP6	-0.671598	3.83981	0.0720976	0.914545
	LOC101929754	2.96678	-3.65052	0.0721208	0.914545
	CCDC124	-0.547721	6.33491	0.0722098	0.914545
	CLEC2L	-0.931092	0.171883	0.0723246	0.914545
	ABTB2	-0.565603	4.84152	0.0723506	0.914545
	KRTAP5-1	1.43785	-2.472	0.0724061	0.914545
	YBX3	-0.533248	11.9385	0.0724659	0.914545
	NR2E3	1.71905	-2.94999	0.0724911	0.914545
	AMY1B	-0.553864	4.46107	0.0724998	0.914545
	ANKRD1	1.37843	6.39055	0.072518	0.914545
	AMY1C	-0.553864	4.46107	0.0725187	0.914545
	HAX1	-0.460114	6.70544	0.0725303	0.914545
	AMY1A	-0.553423	4.46119	0.0727639	0.916814
	SDF2	-0.430352	3.87867	0.0728419	0.91699
	HOMER1	-0.567673	4.44863	0.0728959	0.91699
	MRPL47	-0.484673	3.80979	0.0732803	0.91699
	PPIAL4F	2.37593	-2.07477	0.0733321	0.91699
	PPIAL4E	2.37593	-2.07477	0.0733382	0.91699
	PPIAL4D	2.37593	-2.07477	0.0733442	0.91699
	KIAA0513	-0.63027	3.90803	0.0733521	0.91699
	PTGDS	-0.75704	6.69459	0.0734416	0.91699
	HPSE2	1.21026	-0.595339	0.073449	0.91699
	LOC101927650	2.7279	-4.44891	0.0734562	0.91699
	PPM1K	0.581574	4.55288	0.0735555	0.91699
	HIST1H3J	2.32264	-4.40766	0.0737128	0.91699
	MAP7D2	0.841485	-0.20643	0.0737377	0.91699
	PRH1-TAS2R14	-0.539961	2.61667	0.0737491	0.91699
	KDM8	-0.508125	1.97901	0.0737543	0.91699
	CDH16	1.96344	-2.63476	0.0737863	0.91699
	ANAPC11	-0.651454	7.10905	0.0738937	0.91699
	TCEB1	-0.617284	4.84783	0.0739215	0.91699
	SSU72	-0.630912	7.11301	0.0739468	0.91699
	FAR2	0.844481	0.51248	0.0739915	0.91699
	RPUSD4	-0.421886	6.65545	0.0741405	0.91699
	TEKT2	1.85139	-3.29427	0.0742127	0.91699
	LONRF1	-0.417348	4.62094	0.0742886	0.91699
	PRMT3	-0.398492	2.51244	0.074292	0.91699
	SLC1A4	-0.548643	6.04755	0.0743678	0.91699
	INHA	1.02207	-1.00703	0.0743815	0.91699
	MYL1	-0.760678	11.9884	0.0744218	0.91699
	URI1	-0.386546	5.56444	0.0744519	0.91699
	LOXL4	0.545718	3.34417	0.0745082	0.91699
	KCNB1	0.704887	3.16771	0.0745334	0.91699
	NCCRP1	2.12413	-3.10027	0.0745594	0.91699
	LINC00477	2.19883	-3.28031	0.0746836	0.91699
	NARF	-0.43286	5.19582	0.0746841	0.91699
	ELF4	0.552017	1.43485	0.0746847	0.91699
	HCAR1	1.45769	-2.11977	0.0747031	0.91699
	AMPD3	0.832952	3.53853	0.0747085	0.91699
	NTPCR	-0.608949	3.85747	0.0749679	0.918658
	RPS6KA6	0.910578	-1.17233	0.0750678	0.918658
	FSTL1	0.585755	6.80427	0.0751086	0.918658
	PDLIM7	-0.486635	7.18626	0.0751346	0.918658
	FAM132B	1.10415	1.77477	0.0751402	0.918658
	FGFBP2	0.999277	-0.773753	0.0752088	0.918658
	FAM159A	1.39952	-1.58383	0.0752248	0.918658
	OR7G3	2.53382	-3.91732	0.0752743	0.918658
	PAQR5	1.01259	-0.968833	0.0753701	0.918705
	AHR	0.584048	3.6302	0.0755196	0.918705
	LOC644936	-1.4529	-0.206943	0.0755864	0.918705
	FAM185A	-0.533618	3.25978	0.0756511	0.918705
	NDUFB11	-0.686783	8.07563	0.0756604	0.918705
	MYO5A	0.55468	3.3757	0.0756968	0.918705
	LINC00102	2.01949	-3.34474	0.0757065	0.918705
	STAC3	-0.620646	10.8575	0.0757529	0.918705
	ZNF174	-0.463714	2.91527	0.0758268	0.918705
	LOC102723727	2.29774	-4.10646	0.0758422	0.918705
	MROH7-TTC4	0.469471	5.08421	0.0760349	0.918705
	PIPSL	-0.869391	0.99757	0.0760536	0.918705
	COQ2	-0.434789	4.06921	0.0760553	0.918705
	PTTG1	-0.847017	0.171448	0.0760666	0.918705
	ECT2L	1.18916	-2.25916	0.0760841	0.918705
	SIK3	0.527849	4.39035	0.0761406	0.918738
	LINC00969	0.498689	2.09171	0.076221	0.918949
	SMG1P1	0.536711	4.42837	0.0763713	0.918949
	GHET1	2.1545	-3.59043	0.0763901	0.918949
	TEKT3	1.79724	-3.18159	0.0764219	0.918949
	HDDC2	-0.519879	4.72614	0.0764361	0.918949
	ARNTL	1.02912	1.90861	0.0764805	0.918949
	TRPM5	1.86234	-2.08393	0.0767442	0.921218
	IL1RL1	1.19432	-1.85568	0.0768867	0.921218
	MNAT1	-0.471184	4.46527	0.0769652	0.921218
	ATP6V0A4	2.05474	-3.1511	0.0770991	0.921218
	BCAS1	1.34756	-1.83376	0.0771248	0.921218
	RPLP0	-0.623099	9.24903	0.0771482	0.921218
	HAVCR2	0.714828	0.00772239	0.0771689	0.921218
	NUDT6	-0.484228	2.13185	0.0771697	0.921218
	LOC105374177	1.60394	-3.37042	0.0772103	0.921218
	C19orf47	-0.417525	5.87382	0.0772486	0.921218
	MTRF1L	-0.361367	4.46983	0.0772806	0.921218
	FAM229B	-0.515044	2.20104	0.0773159	0.921218
	LBHD1	-0.58792	3.69457	0.0776073	0.924046
	LINC01551	2.08304	-2.86059	0.0777283	0.924261
	CGN	1.28632	-1.80401	0.0777335	0.924261
	POU4F1	-0.846614	-0.588853	0.0778684	0.924392
	FAM72D	0.903023	-1.0732	0.0779417	0.924392
	DHRS7B	-0.444741	4.50543	0.0779533	0.924392
	NKAIN3	1.65727	-2.85824	0.0779898	0.924392
	ASPN	1.19765	2.38724	0.0781054	0.924392
	DMGDH	-0.618919	0.96752	0.0781481	0.924392
	ZNF98	1.70982	-3.30889	0.0781875	0.924392
	ANKUB1	2.05444	-3.96084	0.0782031	0.924392
	SMIM11B	-0.659642	3.0881	0.0783182	0.924392
	UNG	-0.394934	4.68979	0.0783319	0.924392
	MAB21L3	1.83882	-3.79401	0.0783392	0.924392
	CD44	0.751907	4.0757	0.0784743	0.92499
	LOC102724434	2.5258	-3.24469	0.0784981	0.92499
	SMIM11A	-0.65658	3.09008	0.0786051	0.925612
	CDH20	-1.20186	1.17949	0.0787217	0.926348
	PTPRH	1.1905	-1.39705	0.0787819	0.926419
	TSTD3	-0.568388	0.926897	0.0788876	0.926806
	CRABP1	-1.42044	-2.25578	0.0789232	0.926806
	WDR62	-0.530964	6.09348	0.0789827	0.926867
	KCNAB3	1.0063	-1.54787	0.0791394	0.928015
	CWC15	-0.605585	5.52835	0.0792676	0.928015
	OST4	-0.571299	5.10345	0.0792855	0.928015
	CRHR2	0.734135	0.94133	0.0793722	0.928015
	OR10Q1	2.17927	-3.36045	0.0794735	0.928015
	CBS	0.820545	1.25382	0.0795351	0.928015
	GSTTP2	1.91476	-3.29489	0.0796554	0.928015
	RPH3AL	-0.68322	3.68689	0.0797018	0.928015
	FRK	0.818793	-0.726823	0.0797781	0.928015
	RPL38	-0.550371	8.02876	0.0798476	0.928015
	FAM228B	-0.489048	1.91913	0.0798929	0.928015
	ADRA1B	0.664567	0.434089	0.079977	0.928015
	UCHL1	-1.00765	3.73708	0.0800679	0.928015
	CFB	0.650752	1.26471	0.0800695	0.928015
	DBI	-0.746407	5.06327	0.0800728	0.928015
	HIST3H2A	0.915132	-1.70798	0.0800922	0.928015
	FLJ37035	-0.669308	0.285465	0.080115	0.928015
	RPS12	-0.779351	7.83852	0.0801321	0.928015
	LOC105373782	2.25468	-4.5868	0.080167	0.928015
	NPM3	-0.556379	2.55359	0.0801962	0.928015
	OR7E47P	-0.630216	2.61431	0.0802203	0.928015
	GTF2A2	-0.754962	4.07998	0.0802924	0.928085
	MPZL3	0.964401	-1.46571	0.0803472	0.928085
	ARHGEF4	-0.462823	3.63013	0.080393	0.928085
	LINC00266-3	1.77353	-3.37827	0.0804679	0.928085
	RPL36	-0.484119	6.76058	0.0805235	0.928085
	ADNP2	0.516597	1.41352	0.0805782	0.928085
	PFDN4	-0.787696	2.89346	0.0808013	0.928085
	PLK4	1.15029	-1.50398	0.0808473	0.928085
	FAM231C	2.07904	-1.90191	0.0808765	0.928085
	GAB3	0.611372	0.988599	0.0810232	0.928085
	PRDX3	-0.439762	6.89203	0.0810575	0.928085
	POC1A	-0.692901	-0.828685	0.0811006	0.928085
	FHL3	-0.452891	9.72695	0.0811572	0.928085
	NAV3	0.810232	0.962079	0.081163	0.928085
	HAGH	-0.67168	7.4646	0.0812245	0.928085
	SEMA3D	1.133	-1.38851	0.0812545	0.928085
	LOC105376772	1.4177	-3.04358	0.0813094	0.928085
	DACT1	0.644388	2.54474	0.0814044	0.928085
	TMEM138	-0.525256	2.86697	0.081405	0.928085
	CBY1	-0.47359	3.35639	0.0814057	0.928085
	SLC19A3	1.16657	-0.146769	0.0814108	0.928085
	S100G	3.3715	-4.52326	0.0814205	0.928085
	MIF4GD	-0.407905	3.93378	0.0816792	0.929143
	FAM13A	0.502516	4.01325	0.0817133	0.929143
	LMO2	-0.860144	5.77002	0.0817284	0.929143
	EIF2AK1	-0.528796	6.46111	0.0817843	0.929143
	C11orf73	-0.631293	3.98661	0.0817855	0.929143
	LOC100996634	1.31618	-1.97587	0.0818393	0.929143
	C6orf132	0.921489	0.903122	0.0819017	0.929234
	PRSS45	1.14381	2.07626	0.0820013	0.929747
	MAP1LC3A	-0.452875	4.4771	0.0820747	0.929963
	FAM204A	-0.433879	4.18499	0.0821327	0.930003
	C1orf210	2.13218	-3.68408	0.0821988	0.930136
	DBIL5P2	1.80462	-2.91584	0.0822583	0.930193
	TNFRSF9	1.52783	-2.38777	0.0823322	0.930352
	LOC102724053	2.37382	-4.28711	0.0824408	0.930352
	PSENEN	-0.460481	3.60583	0.0825132	0.930352
	SLC4A8	1.16026	-0.902441	0.0826395	0.930352
	PCGF1	-0.677344	2.42963	0.0826482	0.930352
	TSPAN17	-0.469438	5.23629	0.0826563	0.930352
	ATP6V0E1	-0.424421	4.74677	0.082823	0.930352
	PYM1	-0.456033	2.88607	0.082902	0.930352
	ISCU	-0.592195	6.6356	0.0830175	0.930352
	LOC100288798	-0.692215	2.87684	0.0830513	0.930352
	KLF15	0.704215	5.21722	0.0830684	0.930352
	C6orf226	-0.579051	1.97909	0.0831218	0.930352
	NDUFA9	-0.52976	6.2658	0.0831923	0.930352
	UBC	-0.501743	11.0282	0.0832235	0.930352
	LOC100507642	-0.563961	2.08917	0.0832292	0.930352
	LOC101929054	1.37796	-2.23377	0.0832728	0.930352
	CLDN19	1.60837	-1.94025	0.0832819	0.930352
	SYNJ2	0.473808	3.0323	0.0832859	0.930352
	E2F2	1.22234	-1.73518	0.083346	0.930352
	MSRA	-0.449015	2.24975	0.0833605	0.930352
	TRIM49B	2.00278	-3.87393	0.0836211	0.932173
	MRPL57	-0.395854	4.87684	0.0837296	0.932173
	BOLA1	-0.660942	4.06281	0.0837654	0.932173
	TMEM14B	-0.522977	5.33083	0.0837732	0.932173
	TUB	0.483645	2.19638	0.0838325	0.932173
	ISCA1	-0.460389	5.40786	0.0838646	0.932173
	HTRA4	1.91305	-3.00709	0.0839779	0.932173
	SPANXD	3.53265	-3.96365	0.0840407	0.932173
	SPANXC	3.53263	-3.96365	0.0840534	0.932173
	LOC100500773	3.07245	-4.21753	0.0841399	0.932173
	FOXD1	1.16377	-0.392801	0.0841897	0.932173
	NEDD8-MDP1	-0.784929	4.6242	0.0842318	0.932173
	ANPEP	0.706224	1.15713	0.0842691	0.932173
	FLJ40194	2.4159	-4.06707	0.084315	0.932173
	CYP27C1	0.820157	-1.26819	0.0844306	0.932173
	ALPK3	0.54336	9.3773	0.0844475	0.932173
	CYC1	-0.575081	8.7404	0.0844506	0.932173
	LOC286059	1.90133	-3.5601	0.0846431	0.932416
	TMOD1	-0.406936	7.59056	0.0847113	0.932416
	HMBS	-0.654764	4.88995	0.0847677	0.932416
	SEMA5A	0.528081	2.6963	0.0848048	0.932416
	CFAP46	-0.658557	4.23785	0.0848335	0.932416
	LOC101928510	2.34802	-2.61244	0.0848383	0.932416
	LINC00479	2.33569	-3.02646	0.0848543	0.932416
	RPL11	-0.612465	7.78487	0.0849247	0.932583
	MCF2	1.47736	-2.54955	0.0849786	0.932583
	BANF1	-0.42426	7.32733	0.0853814	0.933113
	SCML4	1.29273	-2.23583	0.0855631	0.933113
	VPS4A	-0.437276	7.47963	0.0855977	0.933113
	LOC105371267	2.37635	-4.0128	0.0856163	0.933113
	ZFYVE19	-0.493368	4.1111	0.085654	0.933113
	SMTN	-0.642982	7.09455	0.0857159	0.933113
	MYL3	-0.540087	10.6329	0.0857218	0.933113
	ALDOA	-0.488936	13.2888	0.0857381	0.933113
	NGFR	-0.859634	2.21439	0.0858044	0.933113
	RASA4	-0.667077	10.0842	0.0858798	0.933113
	BLOC1S1	-0.502482	5.65122	0.0859245	0.933113
	CKS1B	-0.531366	2.16563	0.0859571	0.933113
	RPL22	-0.614345	7.75875	0.085965	0.933113
	LOC101929631	2.46868	-3.74473	0.0859722	0.933113
	TRH	2.32717	-3.81335	0.0859992	0.933113
	LOC101927100	-0.481339	3.24001	0.0861688	0.933113
	DOCK10	0.636359	0.810723	0.0862577	0.933113
	SLC47A2	0.939114	-0.75912	0.0863774	0.933113
	LOC100101148	0.774804	-0.293987	0.0864039	0.933113
	FAM92A1	-0.469449	2.24445	0.0864441	0.933113
	MYOZ1	-0.507331	11.1163	0.0864765	0.933113
	LYPD4	1.91337	-3.5435	0.0864858	0.933113
	USE1	-0.506616	4.2062	0.0865015	0.933113
	ATP5J	-0.761987	6.55293	0.0865304	0.933113
	LOC100130899	1.6778	-2.64901	0.0865983	0.933113
	TBX18	0.648739	1.90532	0.0866084	0.933113
	ENC1	0.557538	3.04648	0.0867074	0.933113
	DUSP2	1.16067	3.18662	0.0867538	0.933113
	DNM1	0.609195	3.11021	0.0868403	0.933113
	PLIN5	0.994579	8.08034	0.0868433	0.933113
	SORT1	0.441272	6.12789	0.0868495	0.933113
	ZMAT2	-0.416359	5.70117	0.0868623	0.933113
	NKIRAS1	-0.359436	3.84521	0.0870215	0.933113
	SPECC1	0.511412	2.538	0.0870336	0.933113
	NECAB3	-0.510035	5.8697	0.0871286	0.933113
	C11orf1	-0.766164	0.746582	0.0873509	0.933113
	LOC101927480	2.74689	-4.39178	0.0874598	0.933113
	NFU1	-0.800841	4.68432	0.0875885	0.933113
	ZNF483	0.989821	-1.59446	0.0876423	0.933113
	SNRNP25	-0.564374	6.15474	0.0876687	0.933113
	RACGAP1	-0.496732	1.2298	0.0876928	0.933113
	IRF7	0.579623	3.52438	0.0877584	0.933113
	TNMD	1.53648	0.807876	0.0877727	0.933113
	UGGT2	0.660754	1.219	0.0878586	0.933113
	LOC101926911	1.27555	-2.97823	0.0878805	0.933113
	ZFP91-CNTF	-0.375137	4.92106	0.0878837	0.933113
	PPBP	-1.31799	-2.49863	0.0879443	0.933113
	MYL6B	-0.830972	8.32521	0.0879753	0.933113
	TP63	1.06293	3.64625	0.0880077	0.933113
	NDRG2	-0.436987	9.60851	0.0880522	0.933113
	C19orf53	-0.494895	5.24807	0.0880682	0.933113
	PPCDC	-0.54077	1.90467	0.088093	0.933113
	DNAH8	1.61713	-1.92381	0.0881865	0.933113
	SUSD2	-0.689028	2.605	0.0882604	0.933113
	ATP6V1G1	-0.384468	5.65514	0.0882685	0.933113
	SRCIN1	1.20621	-0.397874	0.088293	0.933113
	S100A13	-0.563464	5.40303	0.0883935	0.933113
	FBXL22	-0.747555	1.56517	0.0886114	0.933113
	TRPV3	0.748	0.791241	0.0886733	0.933113
	PRUNE2	0.677117	1.62727	0.0887171	0.933113
	LOC101928985	2.46307	-3.10147	0.0887841	0.933113
	CDKL2	1.2844	-2.5605	0.0888368	0.933113
	CT45A6	2.24135	-2.26002	0.0888762	0.933113
	MX2	0.699193	1.32291	0.088916	0.933113
	GABRE	0.842723	0.716979	0.088937	0.933113
	LOC105369595	2.08887	-4.29372	0.0889591	0.933113
	KNTC1	0.736217	0.854272	0.0890113	0.933113
	HOXC4	-0.563708	2.38755	0.0890217	0.933113
	AFG3L2	-0.536473	7.55983	0.0890468	0.933113
	SEZ6L	0.993137	-1.9382	0.0890795	0.933113
	AES	-0.433414	8.86189	0.0891093	0.933113
	ARHGEF10L	-0.619117	7.18004	0.0892212	0.933113
	DSC2	0.748167	-0.157165	0.0892521	0.933113
	ARHGEF16	0.923913	1.05007	0.0893866	0.933113
	LOC101928168	-2.01166	-4.38454	0.0895416	0.933113
	DTX1	0.555984	0.835328	0.0895583	0.933113
	USP44	1.37466	-2.02047	0.0896405	0.933113
	TMEM57	-0.3953	4.99272	0.0896688	0.933113
	NPAS1	1.3564	-1.3246	0.0896847	0.933113
	LINC00550	2.27418	-2.70435	0.0897333	0.933113
	C2orf91	1.93738	-2.77192	0.0897898	0.933113
	SETD3	-0.393759	6.96378	0.0899086	0.933113
	PINK1	-0.452599	8.77187	0.089916	0.933113
	AFAP1L2	0.4668	2.71461	0.0899801	0.933113
	RPS5	-0.575284	8.14285	0.0900977	0.933113
	FRMD5	1.56496	-2.25406	0.0901638	0.933113
	OR2V2	2.90566	-3.9463	0.0902241	0.933113
	LOC105369340	-0.831932	0.535177	0.0902406	0.933113
	CCL28	1.02291	-2.18421	0.0902869	0.933113
	SUMO1	-0.643082	5.32456	0.0903429	0.933113
	RPL9	-0.777703	7.50759	0.0903814	0.933113
	R3HDML	2.90144	-3.98051	0.0904657	0.933113
	NFE2L1	-0.473861	10.4856	0.0904807	0.933113
	HELB	1.02619	-1.52969	0.0905839	0.933113
	DHRS7	-0.526749	6.79937	0.0906024	0.933113
	JPH4	1.05195	-0.536286	0.0906467	0.933113
	RABEPK	-0.471224	2.50327	0.0907278	0.933113
	SYF2	-0.455301	4.98652	0.090798	0.933113
	S100B	1.02078	0.676756	0.0908228	0.933113
	TP53INP2	0.472511	5.55609	0.090958	0.933113
	CXCL14	-0.503938	6.15844	0.0909665	0.933113
	PPIAL4C	1.40874	-2.06346	0.0909921	0.933113
	PPIAL4A	1.40874	-2.06346	0.0909959	0.933113
	FLJ44635	-1.34012	0.380676	0.0911135	0.933113
	SSH1	-0.444391	5.0195	0.0911175	0.933113
	LINC01606	1.35382	-2.21834	0.0911298	0.933113
	LOC101929577	2.14471	-2.55783	0.0913061	0.933113
	POLR3GL	-0.48107	4.71005	0.0913376	0.933113
	LOC101927420	-0.624605	0.00854406	0.0913389	0.933113
	TCAF2P1	0.810838	0.832643	0.0913857	0.933113
	BIRC7	1.75731	-1.44381	0.0914394	0.933113
	PSMA5	-0.508273	4.82768	0.0914596	0.933113
	DISC1	0.542203	0.779838	0.0915589	0.933113
	UBTD1	-0.660005	4.94024	0.0915669	0.933113
	OSMR	0.583046	2.0113	0.0916227	0.933113
	RAD18	0.710251	0.318597	0.0916271	0.933113
	POLR3K	-0.477793	3.56804	0.0916476	0.933113
	TENM2	0.789986	-0.47786	0.0916544	0.933113
	R3HDM4	-0.465039	4.71542	0.0916761	0.933113
	GPSM2	0.497382	3.82017	0.0916988	0.933113
	COA3	-0.484534	4.69801	0.0917182	0.933113
	RP9P	-0.527042	3.73872	0.0917659	0.933113
	PDE6D	-0.500149	2.96293	0.0918822	0.933113
	SNHG19	-0.959621	2.2197	0.0918867	0.933113
	FAM81B	1.95332	-3.75433	0.091948	0.933113
	MORN1	0.616928	1.67722	0.0920361	0.933113
	ELMO1	0.48981	2.05216	0.0920814	0.933113
	IMMP2L	-0.432555	2.87373	0.0921168	0.933113
	LOC101928371	0.816674	-0.42615	0.0921171	0.933113
	LOC339059	1.87509	-2.39938	0.0922534	0.933113
	GINS2	-0.568036	1.4297	0.0922685	0.933113
	TXNDC17	-0.482839	3.1854	0.0922838	0.933113
	LOC105370792	0.573961	0.741775	0.0922853	0.933113
	TMCC2	-0.577772	4.0564	0.0925018	0.934522
	LOC101928887	2.31239	-3.57644	0.092534	0.934522
	RPA3	-0.497278	2.74893	0.0926427	0.934682
	MARCO	1.19664	3.39166	0.0926763	0.934682
	DZANK1	0.621334	-0.677972	0.0927138	0.934682
	CUTA	-0.485277	5.02278	0.0928218	0.93522
	LOC100506274	1.75722	-4.22471	0.0929147	0.935604
	PIN1	-0.407104	5.42246	0.0931785	0.937234
	CARS2	-0.469137	5.66806	0.0932543	0.937234
	P2RX3	-0.986586	-1.69544	0.0933494	0.937234
	TMEM132C	0.846968	2.52417	0.0934098	0.937234
	TRIM71	2.16896	-1.85828	0.093444	0.937234
	SUMO1P1	2.1852	-3.80777	0.0934846	0.937234
	PLPP7	-0.501182	7.76338	0.0934974	0.937234
	SLC25A15	-0.514666	2.40934	0.0935151	0.937234
	SLC9C2	1.69467	-2.95828	0.0935815	0.93735
	PRH1	-0.507159	2.64132	0.0936539	0.93738
	MYEOV2	-0.709761	6.09371	0.0936942	0.93738
	CCDC74A	0.803405	-0.603007	0.0940954	0.940678
	CNKSR2	0.956628	1.06169	0.0941338	0.940678
	LOC105369860	2.60951	-4.07636	0.0943565	0.942353
	C1RL	0.530421	2.29225	0.0944641	0.942876
	MYO7A	0.506363	2.03901	0.0946152	0.943063
	C15orf57	-0.490819	2.71738	0.0946743	0.943063
	RPL3L	-0.43193	9.33008	0.0946917	0.943063
	THAP11	-0.471084	5.69768	0.0948417	0.943063
	COX17	-0.772235	6.73743	0.0949569	0.943063
	MIR4458HG	-0.673812	2.94031	0.0949887	0.943063
	PNMAL1	0.591855	1.52507	0.0950021	0.943063
	LOC100507006	1.05574	-2.21983	0.0950904	0.943063
	PRKAA1	0.620803	3.98154	0.0951128	0.943063
	MYH3	-0.863585	8.65773	0.0952053	0.943063
	VCAN	0.767865	3.40657	0.0953699	0.943063
	LOC102724593	1.25035	-2.26074	0.0954134	0.943063
	LRRC69	-1.03855	-2.84836	0.0954187	0.943063
	BLOC1S1-RDH5	-0.47333	5.53425	0.0955131	0.943063
	RPL10A	-0.524308	8.12847	0.0955198	0.943063
	ACKR4	1.20513	-1.20276	0.0956035	0.943063
	SSX9	2.91746	-4.60372	0.0956267	0.943063
	HRK	1.17243	-0.17638	0.0956396	0.943063
	KBTBD13	-0.500059	5.25793	0.0956823	0.943063
	PLEKHH2	0.694902	0.878516	0.0957157	0.943063
	PDZK1IP1	-1.1611	-2.58907	0.0959201	0.943063
	ELAVL3	1.76137	-2.38264	0.0959941	0.943063
	RPL19P12	-1.10662	-0.229944	0.0959957	0.943063
	LOC101928069	-0.639996	1.1496	0.0960066	0.943063
	KLHDC3	-0.457308	8.26286	0.0960242	0.943063
	DRD4	0.958316	0.248263	0.0960267	0.943063
	PPP1R14C	-0.488131	5.62332	0.0961268	0.943063
	ZNF880	0.814551	0.319183	0.0961631	0.943063
	FAM200B	-0.504088	2.81478	0.0961776	0.943063
	NTMT1	-0.430809	5.40875	0.096228	0.943063
	DPYSL4	-0.613743	1.39657	0.0963248	0.943063
	TMEM71	0.757443	-0.609466	0.0963661	0.943063
	LOC102467081	2.58767	-4.22056	0.0964126	0.943063
	NABP2	-0.519252	4.06553	0.0964284	0.943063
	GPNMB	0.716197	4.32936	0.0965064	0.943063
	MT1H	-1.75641	-2.20774	0.0965408	0.943063
	SLC25A4	-0.483526	10.4669	0.0965572	0.943063
	TNNI2	-0.6415	12.3787	0.0965788	0.943063
	CORO7-PAM16	-0.594503	5.3689	0.0967307	0.943776
	NDUFV3	-0.417307	5.79763	0.0968299	0.943776
	ACBD7	1.44759	-2.36569	0.0968666	0.943776
	PPP2R4	-0.416169	7.27752	0.0968725	0.943776
	CYP2B6	1.96404	-3.04925	0.0970065	0.944543
	ZNF713	0.652906	1.62446	0.0971611	0.94551
	TRIM25	0.407625	4.19616	0.0973182	0.9465
	ALDH8A1	-0.70863	0.0749713	0.097529	0.947278
	TINCR	1.40911	-1.7594	0.0975583	0.947278
	LINC00173	1.10614	-1.76194	0.0975644	0.947278
	NAT8L	0.944872	5.49606	0.0976217	0.947296
	CCDC65	1.3359	-2.43378	0.0978658	0.948539
	ZNF136	0.595512	0.984528	0.0979341	0.948539
	PLCD4	-0.406537	6.8466	0.0979841	0.948539
	POLR2J	-0.550119	5.81723	0.0980843	0.948539
	USP27X	-0.492001	0.316149	0.0981507	0.948539
	RASA4B	-0.699416	11.0176	0.0981737	0.948539
	LINC00476	-0.627473	3.65896	0.0982229	0.948539
	LY6G6C	1.96023	-3.94635	0.0982251	0.948539
	TMOD2	0.743412	2.40897	0.0982595	0.948539
	GSG1L2	2.65666	-3.86046	0.0983412	0.948539
	FAM231A	2.06204	-2.34524	0.0985345	0.948539
	LHX6	0.482188	2.14392	0.0985531	0.948539
	HLA-G	-1.02378	1.71377	0.0985602	0.948539
	SHTN1	0.717503	0.31144	0.0985683	0.948539
	ZDHHC7	-0.388495	5.92148	0.0985819	0.948539
	SGK2	0.829523	-1.09265	0.0987122	0.948873
	ZIM3	2.02673	-3.74001	0.0987276	0.948873
	SFXN4	-0.505796	4.22315	0.0988396	0.949416
	CEP170P1	-0.538646	0.675279	0.0989551	0.949991
	LGALS7B	-1.56728	-2.84315	0.0990511	0.950379
	TCEAL4	-0.467596	4.56733	0.0991327	0.950629
	MUC6	0.843137	1.114	0.0992854	0.95152
	GPX7	-0.463178	1.92106	0.0993984	0.95152
	LGALS12	1.15961	0.466819	0.0994038	0.95152
	SZRD1	-0.394985	6.6194	0.0994769	0.95152
	IFRD2	-0.57016	6.8839	0.0995039	0.95152
	SSBP1	-0.789262	4.12829	0.0996042	0.951946
	SQRDL	-0.443063	5.06174	0.0996888	0.952223
	RPS9	-0.56566	9.25886	0.0998382	0.95292
	TPRKB	-1.09131	3.20723	0.0998732	0.95292
	RTN4IP1	-0.46454	3.5018	0.0999788	0.952925
	KRTAP13-4	3.3964	-3.91364	0.100077	0.952925
	DLEU7	1.27517	-2.17956	0.100162	0.952925
	ACSBG1	0.60444	-0.217394	0.1003	0.952925
	LMO4	-0.406909	5.08161	0.100405	0.952925
	HOXD13	1.72447	-1.14002	0.100422	0.952925
	GXYLT1	0.455201	2.83676	0.100424	0.952925
	SCN5A	1.32037	1.20601	0.100477	0.952925
	ERBB4	0.777662	1.94481	0.10049	0.952925
	PPARGC1A	0.828115	4.78117	0.100508	0.952925
	LOC101927798	2.98357	-4.54748	0.100522	0.952925
	PAGE1	2.86552	-4.60987	0.100543	0.952925
	LOC101927069	1.02552	-2.18212	0.100665	0.952925
	DDX11L1	0.940115	-0.743297	0.100705	0.952925
	CSDC2	-0.677313	1.80461	0.100756	0.952925
	LOC101927156	2.15798	-3.62571	0.100772	0.952925
	YBEY	-0.697309	3.01309	0.100915	0.952925
	ANAPC13	-0.483447	4.39775	0.100971	0.952925
	CRYGS	0.86016	-1.12778	0.101003	0.952925
	DLC1	0.455662	4.30057	0.101089	0.952925
	CENPN	-0.407145	3.05993	0.101134	0.952925
	ANP32A-IT1	-0.921803	-2.35468	0.10117	0.952925
	CBSL	0.774036	1.03734	0.101247	0.952925
	RPL4	-0.420614	9.80238	0.101269	0.952925
	DEFB1	1.89678	-2.93199	0.101523	0.952925
	C1orf122	-0.868521	5.85354	0.101574	0.952925
	GPC6	0.562102	0.907425	0.101607	0.952925
	ACTG2	-1.02663	2.44528	0.10165	0.952925
	PFDN5	-0.649929	6.39739	0.101652	0.952925
	SELK	-0.734025	4.98355	0.10166	0.952925
	LOC101929095	1.54851	-2.61698	0.101693	0.952925
	ATP1A3	1.08087	-1.96028	0.101765	0.952925
	LOC105374297	0.994618	-0.121886	0.101804	0.952925
	LOC100508046	2.04467	-2.44326	0.101805	0.952925
	SLC2A5	-0.432408	5.38218	0.101824	0.952925
	LINC01206	2.33416	-2.2923	0.101971	0.953292
	CGRRF1	-0.525271	2.79279	0.101975	0.953292
	LOC100288181	-0.541144	1.82907	0.102131	0.954227
	SCD	1.06362	4.47479	0.102307	0.955351
	IFI30	0.560663	1.36418	0.102521	0.955791
	RIMS2	1.78347	-2.05824	0.10257	0.955791
	FLJ42351	-0.635083	1.09616	0.102616	0.955791
	LOC541473	0.737662	-0.0104668	0.102625	0.955791
	ERAP2	0.802925	2.66104	0.102634	0.955791
	CBY3	-0.937163	-0.555768	0.102854	0.957053
	TXN2	-0.465393	6.63971	0.102881	0.957053
	RNF150	0.446968	4.18792	0.103009	0.957609
	PIP5KL1	1.13483	-2.10251	0.103053	0.957609
	AK2	-0.497985	6.66461	0.103163	0.957751
	SIGLEC1	0.598387	3.23263	0.10318	0.957751
	FAM138F	1.44151	-1.7209	0.103356	0.958147
	FAM138A	1.44151	-1.7209	0.103362	0.958147
	HIRIP3	-0.386334	5.02039	0.103391	0.958147
	RPS10	-0.57979	7.47489	0.103648	0.959595
	LILRB5	0.60055	2.25205	0.103704	0.959595
	SLIT3	0.481814	4.66872	0.103716	0.959595
	ZNF576	-0.396813	3.01944	0.103785	0.959719
	BUB1B	1.09485	-1.89948	0.104128	0.960032
	AFAP1L1	-0.484794	5.72317	0.104147	0.960032
	SMAD7	0.667755	4.74417	0.104207	0.960032
	CAND2	-0.568494	8.23864	0.104284	0.960032
	LOC101928809	2.05432	-3.83076	0.104301	0.960032
	DEFB118	1.84336	-3.54152	0.104308	0.960032
	RPL27	-0.883603	7.78551	0.104613	0.960032
	ITIH6	-0.544932	1.95202	0.104619	0.960032
	ARHGAP18	-0.514317	3.41743	0.104622	0.960032
	CYTL1	1.45679	-2.59836	0.104666	0.960032
	TMEM156	1.93108	-3.18259	0.104676	0.960032
	2014-09-01	2.25865	-2.83848	0.104747	0.960032
	SLC24A4	0.769588	-0.443681	0.104752	0.960032
	TCF7L1	0.430604	2.89083	0.104829	0.960032
	UBL4A	-0.420946	6.39893	0.104832	0.960032
	UBL7	-0.36157	5.18624	0.104892	0.960032
	LOC105375429	2.473	-4.40442	0.104963	0.960032
	GSTO1	-0.408412	4.93751	0.105024	0.960032
	LOC102723665	-0.535113	0.0204218	0.105046	0.960032
	ZNF524	-0.465186	4.5961	0.105078	0.960032
	RPS21	-0.557405	7.36107	0.105128	0.960032
	IL12RB2	0.609416	0.979813	0.10518	0.960032
	MUSK	0.843987	-0.389057	0.105376	0.960032
	ATP5A1	-0.406128	9.34301	0.105387	0.960032
	VANGL2	0.551965	0.66065	0.105449	0.960032
	NDUFB6	-0.612061	6.30921	0.105449	0.960032
	ENTPD7	0.581154	0.512727	0.105477	0.960032
	LEP	1.17585	1.08814	0.1055	0.960032
	LRRC42	-0.446665	2.8423	0.105601	0.960032
	SERPING1	0.416025	6.19309	0.10564	0.960032
	FBXW4	-0.591932	6.85823	0.105665	0.960032
	SLC35B1	-0.421439	4.69451	0.105729	0.960032
	RNF5P1	-0.434568	5.12248	0.105762	0.960032
	RPL13A	-0.547332	10.7034	0.105869	0.960032
	LINC01397	2.11927	-4.09756	0.105938	0.960032
	C4orf19	0.966773	-1.75002	0.105953	0.960032
	NMNAT3	-0.399566	3.63084	0.106041	0.960032
	LOC102724009	-0.454337	5.12958	0.106116	0.960032
	LOC101928021	1.28549	-2.23363	0.106207	0.960032
	ICT1	-0.409044	4.44173	0.106314	0.960032
	MARVELD3	1.28135	-2.01424	0.106324	0.960032
	METTL11B	-1.0161	-1.58475	0.106357	0.960032
	ANKRD35	-0.553389	4.15964	0.106379	0.960032
	LOC101927043	-1.39085	-3.47714	0.106417	0.960032
	TRMT12	-0.399942	2.93603	0.106419	0.960032
	GAGE1	2.5497	-3.79374	0.106456	0.960032
	OSBPL8	0.574244	3.73476	0.106507	0.960032
	ZNF815P	-0.80096	-0.219884	0.106514	0.960032
	ARSJ	0.66753	-0.171072	0.10662	0.960271
	LOC101928403	1.33321	-2.75982	0.106734	0.960271
	TFDP3	2.06945	-3.63709	0.106765	0.960271
	LINC01252	1.04071	-1.369	0.106765	0.960271
	TMEM18	-0.51724	3.92295	0.10696	0.960547
	TCTEX1D4	0.905898	-0.948502	0.106963	0.960547
	FHDC1	0.6096	0.534576	0.107139	0.960547
	PSMB5	-0.443621	6.40356	0.1072	0.960547
	GPER1	0.561623	1.75923	0.10723	0.960547
	C1QB	0.738349	3.95491	0.107255	0.960547
	ASB11	0.637986	5.93518	0.107292	0.960547
	CISH	1.07805	3.98936	0.107328	0.960547
	ADPRHL1	-0.556311	7.43301	0.10734	0.960547
	LOC284581	1.58571	-0.0943337	0.107358	0.960547
	NHEG1	1.96855	-4.10175	0.107607	0.961497
	SOCS7	0.507248	4.96661	0.107615	0.961497
	RPL13AP5	-0.552999	10.6725	0.107707	0.961497
	PLEKHJ1	-0.62499	6.32514	0.107727	0.961497
	TGFBI	0.514248	4.90606	0.10782	0.961497
	LOC100134317	-1.11169	0.21259	0.107842	0.961497
	AP2S1	-0.436027	5.01786	0.107938	0.961497
	EPHA3	0.940322	0.81212	0.107939	0.961497
	MOB2	-0.449404	5.31505	0.108081	0.961497
	APOA1	-1.02064	-2.24498	0.108082	0.961497
	CMAS	-0.680509	5.77284	0.108083	0.961497
	LOC284080	0.987011	-1.74168	0.10831	0.96302
	HSPB3	-0.811539	4.66707	0.108483	0.963828
	ZCWPW1	-0.545076	2.1817	0.108514	0.963828
	HDDC3	-0.45523	2.72019	0.108578	0.963896
	EFNA1	0.43891	2.72865	0.10864	0.963952
	GADD45GIP1	-0.639866	6.62361	0.1087	0.963983
	CENPE	0.892413	-1.05987	0.108867	0.964141
	NEK6	0.377437	2.43882	0.108869	0.964141
	USP38	-0.408211	5.8945	0.109	0.964141
	SHH	1.64916	-2.57929	0.109066	0.964141
	WDR76	0.633902	-0.622349	0.109081	0.964141
	PLA2G10	1.45838	-3.03918	0.109098	0.964141
	MRPL12	-0.600507	6.90463	0.109195	0.964141
	SBF2	0.435822	3.2978	0.109287	0.964141
	GAS2L2	-0.79804	1.69002	0.10929	0.964141
	MRPL17	-0.396998	4.09217	0.109405	0.964141
	UBA52	-0.544477	7.77248	0.109422	0.964141
	ECSIT	-0.56682	6.82211	0.10944	0.964141
	ZFAS1	-0.561189	3.16387	0.109508	0.964141
	LOC284412	-0.931296	0.676103	0.109531	0.964141
	RPSA	-0.575542	8.91446	0.109564	0.964141
	ATG3	-0.39292	4.2879	0.109654	0.964193
	ABCG2	0.722208	-0.789406	0.109686	0.964193
	OAS1	0.507116	0.798535	0.109788	0.964193
	LOC101927765	-0.543455	3.24193	0.109907	0.964193
	TMEM126A	-0.830944	3.66014	0.109925	0.964193
	CEP152	0.702438	-0.111562	0.109992	0.964193
	STOX1	0.963478	0.74171	0.110085	0.964193
	ESM1	0.896662	-1.41544	0.110091	0.964193
	TSR2	-0.411333	5.15549	0.110286	0.964193
	TBX1	-0.507698	6.1695	0.110322	0.964193
	CHAD	0.765524	3.27324	0.110398	0.964193
	HILPDA	0.603179	1.11171	0.110456	0.964193
	AKIP1	-0.355358	3.43223	0.110487	0.964193
	LOC101929523	-0.694637	-1.42737	0.110592	0.964193
	TOMM40L	-0.420152	4.53186	0.110599	0.964193
	C3AR1	1.07971	-0.1639	0.110608	0.964193
	POLR2I	-0.64001	5.00054	0.11066	0.964193
	KEAP1	-0.414854	7.54891	0.110663	0.964193
	DRG1	-0.57295	5.46112	0.110685	0.964193
	FOXCUT	1.88908	-3.91697	0.110814	0.964193
	CXorf38	0.478544	2.1984	0.110822	0.964193
	NME1	-0.480485	3.18366	0.110837	0.964193
	TRIM49	1.88605	-3.26317	0.110896	0.964193
	ADRBK2	0.652902	1.65988	0.111005	0.964193
	PEBP4	-0.456679	7.37008	0.111017	0.964193
	PPTC7	0.57586	6.69317	0.111081	0.964193
	LOC100507431	-1.03078	-2.38018	0.111159	0.964193
	WDR87	1.86958	-1.70921	0.111208	0.964193
	WASF1	0.757365	-0.0577406	0.111233	0.964193
	SMG1	0.563607	6.69169	0.111262	0.964193
	DRAP1	-0.524717	6.37308	0.111421	0.965084
	ESR1	0.419592	2.98865	0.111691	0.965088
	PRSS42	-1.00108	3.63623	0.111712	0.965088
	TARBP2	-0.418722	3.0166	0.111745	0.965088
	MIR17HG	0.918839	-0.95709	0.111862	0.965088
	ATP5SL	-0.436837	5.52722	0.111971	0.965088
	DAP3	-0.390742	5.51356	0.112005	0.965088
	RBM47	0.683434	0.247864	0.112005	0.965088
	SMYD2	-0.459774	5.49633	0.112102	0.965088
	RAB2B	0.517746	2.77975	0.112105	0.965088
	MUC20	0.582128	2.2743	0.112138	0.965088
	HMCN1	0.503777	3.93653	0.11215	0.965088
	SQSTM1	-0.513484	9.75334	0.112223	0.965088
	GS1-124K5.4	-0.614394	-0.204607	0.112401	0.965088
	LINC01133	0.857465	-0.613851	0.112485	0.965088
	CASQ1	-0.4334	10.4926	0.112624	0.965088
	GOLGA8F	1.66504	-0.5936	0.11266	0.965088
	MEX3B	0.462959	1.46077	0.112714	0.965088
	HSD17B10	-0.497386	5.01678	0.112737	0.965088
	RSRP1	-0.387609	5.37547	0.112764	0.965088
	RASAL2	0.441354	4.05071	0.112839	0.965088
	PRAMEF15	2.33288	-2.3797	0.112934	0.965088
	CACNG2	2.14713	-1.95925	0.112976	0.965088
	MRPL36	-0.814023	3.95519	0.11301	0.965088
	IL18R1	0.69715	-0.964682	0.113051	0.965088
	AP5S1	-0.402152	3.86674	0.113151	0.965088
[truncated: 15,099 more rows]

## Sheet: PCS-2BA-without-PCS4
	gene	logFC	logCPM	PValue	FDR
	KERA	7.30785	-0.120437	6.69933e-06	0.0307469		upregulated (p≤0.001)
	MYL10	5.41815	-1.81618	0.000167698	0.0955767		downregulated (p≤0.001)
	C1orf87	5.2656	-3.47257	0.000227554	0.108076
	MMP3	5.18392	-0.0918992	2.98893e-05	0.0395879
	EPGN	5.13264	-3.38386	0.000122659	0.0860224
	LOC101928231	5.06781	-3.42177	0.000119735	0.0860224
	LOC105371267	5.0541	-4.0128	0.00143293	0.244911
	LINC00670	4.89429	-3.04861	1.45274e-05	0.03774
	LOC105373609	4.86454	-3.27494	0.0006514	0.163789
	PRND	4.79307	-2.7237	0.000336668	0.130826
	DPPA4	4.75358	-3.46623	0.000711468	0.168954
	ANGPTL7	4.20327	3.13036	7.1931e-06	0.0307469
	MCF2	4.04472	-2.54955	1.92701e-05	0.0395879
	TNMD	3.68772	0.807876	0.000188811	0.0997435
	LINC00368	3.65497	-2.16725	0.000396503	0.141412
	LINC00880	3.44962	-3.41602	0.000889834	0.18676
	IL5RA	3.41587	-2.19766	0.00108829	0.213879
	MYH15	3.28887	1.44568	0.00013081	0.0860224
	GZMK	3.23903	-2.96384	0.00111505	0.214216
	PRG4	2.99393	3.49094	2.28674e-05	0.0395879
	LOC284865	2.99025	-2.64539	0.000376832	0.140067
	LRRC15	2.79002	0.580235	3.00996e-05	0.0395879
	CTD-2201I18.1	2.7376	1.66827	0.000150845	0.093062
	DCX	2.62414	-1.6781	0.00139849	0.244911
	CNTN3	2.54497	-1.79364	1.54509e-05	0.03774
	LOC101926911	2.42718	-2.97823	0.00130484	0.238876
	LOC101927069	2.40724	-2.18212	0.00027136	0.116111
	ULK4P2	2.36321	-1.07912	5.75309e-05	0.0615037
	ULK4P1	2.36321	-1.07912	5.75541e-05	0.0615037
	IPCEF1	2.31769	-1.94981	0.00044541	0.145537
	ACKR2	2.29261	-1.5481	1.55212e-06	0.0195835
	TRIM29	2.23291	-0.955223	0.000465433	0.147354
	MMP27	2.2078	-1.83528	0.000245453	0.113144
	TRPM3	2.16427	-1.66192	0.000681393	0.166435
	CA13	2.16134	-1.56921	0.0013208	0.238876
	CNKSR2	2.05943	1.06169	0.000508473	0.147354
	FMOD	2.03219	4.63826	0.000157843	0.093062
	LOC101927989	1.9643	-1.64178	0.000647217	0.163789
	DUXAP8	1.9042	-1.02953	0.000335752	0.130826
	EMB	1.86288	1.33703	4.13439e-05	0.0504927
	MS4A4A	1.78863	0.583629	0.000762563	0.173844
	PRELP	1.78062	5.69179	0.000693166	0.166926
	NPR3	1.77869	1.05276	0.00087507	0.18676
	DPP4	1.7693	2.02372	1.08858e-05	0.037225
	CREB5	1.76522	2.4175	0.000842487	0.184677
	P2RY13	1.71755	-1.11041	0.000451132	0.145537
	CYBB	1.70274	2.83783	2.73328e-05	0.0395879
	HRH1	1.68614	0.728418	0.000271637	0.116111
	RUNX2	1.66128	-0.689733	0.000507261	0.147354
	LINC01296	1.65589	0.617635	0.000405264	0.141412
	HPD	1.64733	-0.401639	0.000314503	0.130826
	DUXAP10	1.64617	0.0175648	0.000822019	0.182531
	STEAP2	1.64184	0.617891	0.000499505	0.147354
	LYVE1	1.59812	3.99664	0.00104339	0.212379
	MS4A2	1.59007	-0.345985	0.00020334	0.100967
	VASH2	1.57678	-0.280226	0.000362626	0.137782
	CCDC170	1.5684	-0.848802	0.000418585	0.143139
	VCAN	1.56514	3.40657	0.00088554	0.18676
	LEPR	1.54396	2.68207	0.000790814	0.177912
	DIO2	1.51038	1.61386	0.000571255	0.15841
	MRC1	1.50263	3.09846	0.000332027	0.130826
	EDIL3	1.41077	0.914522	0.00012593	0.0860224
	SEMA3C	1.40605	4.68501	0.00130255	0.238876
	LRRC16A	1.39013	0.335465	0.000206682	0.100967
	CD84	1.36765	0.917905	0.000251461	0.113144
	FRMD4B	1.36455	1.76126	8.24164e-05	0.0741661
	PSD3	1.34822	1.51796	0.00120649	0.226688
	MPEG1	1.34352	2.97558	0.00108385	0.213879
	NHS	1.32511	0.133204	0.00061553	0.159879
	AOX1	1.315	2.26647	0.00146104	0.244911
	LOX	1.29801	1.61458	0.000985058	0.202922
	MS4A6A	1.26974	2.17942	0.000592948	0.15841
	PTPRC	1.24618	1.73403	0.00149848	0.248215
	STOX2	1.22507	2.0535	0.000498947	0.147354
	ADAMTS5	1.1525	3.20636	0.00019251	0.0997435
	VAV3	1.15096	-0.229662	0.00145407	0.244911
	MCF2L2	1.14239	1.00461	0.000399524	0.141412
	IQGAP2	1.11496	1.53669	0.000589273	0.15841
	E2F3	1.09315	2.03351	0.00137647	0.244911
	AMPH	1.00155	1.53301	0.00114213	0.216979
	ENPP1	0.991265	2.35162	0.000501466	0.147354
	COL12A1	0.984259	5.19431	0.000617148	0.159879
	ANTXR1	0.974809	4.6538	0.00143035	0.244911
	MID1IP1	-0.980778	7.52494	0.000589276	0.15841
	LOC284454	-1.02753	2.932	0.000157022	0.093062
	HES1	-1.16386	4.50255	0.00110894	0.214216
	NNAT	-1.22335	3.06488	0.000723904	0.169552
	SMPD3	-1.30525	2.76411	0.0007378	0.170472
	PPP1R15A	-1.31031	6.48896	0.000521935	0.148734
	CEBPD	-1.38969	5.88994	0.00132724	0.238876
	RIN1	-1.46242	2.88428	0.000185508	0.0997435
	NPTX1	-1.58516	1.55328	0.000663073	0.164308
	PTTG1	-1.59012	0.171448	0.000895679	0.18676
	GSTT2	-1.73747	3.7865	0.000121924	0.0860224
	GSTT2B	-1.7541	3.76805	0.000113047	0.0860224
	RRAD	-1.95668	8.94344	0.000106639	0.0860224
	RGS16	-2.07891	3.02105	2.85852e-05	0.0395879
	GADD45B	-2.30927	5.70343	6.2012e-05	0.0623694
	MT3	-2.6645	0.772954	6.56939e-05	0.0624019
	IL6	-2.7575	-0.115422	0.00145911	0.244911
	LOC102723640	-2.86634	-3.32517	0.000431009	0.144498
	CTAG2	-4.95737	-0.721268	0.00107844	0.213879
	MT1JP	-5.54833	1.37156	2.29074e-06	0.0195835
	CEP126	1.22737	0.919349	0.00153597	0.248215
	GADD45A	-1.87566	6.07674	0.00155922	0.248215
	C3AR1	2.2122	-0.1639	0.00156564	0.248215
	OR4N3P	3.98549	-3.52944	0.00156641	0.248215
	PRKAG2	1.17408	2.93548	0.00156786	0.248215
	ADAMTS8	2.73428	3.43204	0.00163757	0.253839
	LINC01533	5.29358	-3.9848	0.00165881	0.253839
	BLCAP	-0.717853	7.55243	0.00166266	0.253839
	SLC35G3	3.42476	-2.80476	0.00166277	0.253839
	NR4A3	2.56965	4.1717	0.00170818	0.254634
	SLC38A1	1.4175	3.6408	0.00172478	0.254634
	SAMD7	3.89801	-3.83299	0.00173445	0.254634
	SELE	-2.74865	-0.395874	0.00174551	0.254634
	ATP8B4	1.26048	0.110658	0.00178325	0.254634
	NNMT	-1.82302	5.26439	0.00178559	0.254634
	MYOG	-0.806454	5.77646	0.00179073	0.254634
	DNM3OS	1.37684	1.14834	0.00180142	0.254634
	ESM1	1.84139	-1.41544	0.00180201	0.254634
	LOC101929681	5.59996	-3.762	0.00182919	0.256356
	IRF1	-1.04931	3.74833	0.00184864	0.256976
	MKX	2.46005	-1.04865	0.00188455	0.259855
	SOCS3	-1.94503	6.71392	0.00191855	0.262427
	VSIG4	1.30879	1.83099	0.00197236	0.267446
	BCAT1	1.29187	1.08167	0.00199266	0.267446
	FAM138B	2.72003	-2.48543	0.00201806	0.267446
	LPAR1	1.34746	1.80702	0.0020231	0.267446
	KCNB1	1.236	3.16771	0.00203979	0.267446
	LVCAT8	4.78683	-3.871	0.00204909	0.267446
	VGLL2	0.916283	5.90469	0.0020892	0.268851
	LRRC4	1.54844	-1.01337	0.00209131	0.268851
	ZPBP2	4.5389	-3.34668	0.00211702	0.270125
	LINC01299	4.20887	-3.57329	0.00214598	0.271793
	TIGD4	2.73557	-1.0118	0.00219468	0.275917
	CD68	0.898337	2.87181	0.00230233	0.28404
	LINC00928	4.8845	-3.40505	0.00231726	0.28404
	GAS2L3	1.35702	-0.750257	0.00232819	0.28404
	LINC00463	5.38661	-3.82913	0.00233837	0.28404
	LOC100289230	-0.934661	1.1692	0.00234545	0.28404
	RND1	-2.02344	-1.00487	0.00235897	0.28404
	ZNF385B	1.57925	1.85396	0.00238377	0.285018
	CILP2	4.12756	2.81795	0.00246778	0.291979
	RELN	1.1683	0.69863	0.00248469	0.291979
	JUNB	-1.59861	8.29971	0.00249325	0.291979
	SOAT2	2.72807	-2.50847	0.00251029	0.291979
	PNPLA1	4.3203	-3.10745	0.00255187	0.292978
	NCMAP	2.51514	-2.00098	0.00256943	0.292978
	PTPN20	1.50175	2.14067	0.00257029	0.292978
	LRRN1	1.12356	3.38091	0.0026816	0.303642
	TRMT112	-0.882224	6.08767	0.00270114	0.303843
	CHL1	1.25352	0.864928	0.00272388	0.304398
	PMP2	3.05837	-1.84533	0.0027555	0.305932
	ASB9	-1.9763	0.183553	0.00278047	0.306713
	LOC100130172	1.29359	-1.49868	0.00282968	0.31014
	PTPRD	1.28504	1.29219	0.00286084	0.311559
	MT1E	-1.20857	3.78581	0.00290647	0.314524
	GAGE2D	5.35051	-2.62374	0.00295505	0.31777
	ANPEP	1.23185	1.15713	0.00308266	0.328579
	STARD4	1.62736	-0.262573	0.003094	0.328579
	CSRNP1	-1.20349	4.90461	0.00320443	0.334829
	LINC00102	3.60952	-3.34474	0.00320455	0.334829
	HRAT17	4.92241	-4.17722	0.0032116	0.334829
	ZNF681	2.03535	-1.69929	0.00323421	0.335143
	LOC105373021	2.79754	-3.44925	0.0032647	0.336264
	GNGT1	5.05152	-4.07015	0.0033081	0.338285
	LRMP	1.21614	-0.368676	0.00332389	0.338285
	DOCK10	1.0913	0.810723	0.00336251	0.339011
	H3F3B	-0.737798	7.84184	0.00337657	0.339011
	SBK2	2.65617	-0.457877	0.00339811	0.339011
	VGLL3	1.07151	1.93396	0.00341034	0.339011
	CDRT7	5.21086	-3.99285	0.00349581	0.345499
	LOC105369595	4.38861	-4.29372	0.00354792	0.348634
	LINC01167	5.01709	-4.01985	0.00357884	0.349663
	SLC16A7	2.03244	1.8371	0.0037378	0.363119
	RNASE10	4.31256	-3.93659	0.00377242	0.364412
	ANGPTL5	1.92948	-0.482033	0.00387539	0.371238
	NBPF3	-1.29936	1.61977	0.00388652	0.371238
	PGA4	1.83875	-0.707487	0.00394321	0.374561
	LOC101060498	3.94864	-3.27053	0.00402545	0.377815
	LPAR4	2.09252	-2.61356	0.00404852	0.377815
	DUSP1	-1.11554	7.85977	0.00405614	0.377815
	FAM49A	1.34145	2.4728	0.00406585	0.377815
	WDR76	1.13908	-0.622349	0.00417847	0.381743
	ADAMTS1	-1.02006	5.82521	0.00419067	0.381743
	RNF17	3.46769	-2.90633	0.00422394	0.381743
	C12orf42	3.08729	-3.21577	0.00424107	0.381743
	C2CD4B	-1.85615	3.09473	0.00427612	0.381743
	HAS1	-2.42533	-0.153712	0.00427756	0.381743
	DMP1	4.09319	-3.48326	0.00427782	0.381743
	TNFAIP8	1.56039	0.0635282	0.00428674	0.381743
	KDELC2	0.795369	3.36524	0.00432794	0.38266
	LOC100507002	-1.16983	-0.903639	0.0043418	0.38266
	SHISA3	1.21273	0.0906694	0.00444011	0.388799
	CNTN4	1.35504	0.170919	0.00450371	0.388799
	LINC01516	3.57374	-3.57618	0.00454477	0.388799
	AOAH	1.38356	-0.914324	0.00457039	0.388799
	MFAP5	1.82276	4.9603	0.0045725	0.388799
	TNIP3	3.75202	-3.3987	0.00458415	0.388799
	CXCL2	-1.45723	2.13386	0.00462398	0.388799
	VSTM1	4.12536	-3.35164	0.00462608	0.388799
	RECK	1.05528	2.7683	0.00462649	0.388799
	NOSIP	-0.811476	6.48416	0.00463885	0.388799
	CDCA7L	-0.729302	2.4194	0.0047575	0.396204
	BBC3	-1.43029	3.27194	0.0048126	0.396204
	ZC3H12B	1.48327	-1.08636	0.0048476	0.396204
	MST1	-1.07832	2.67369	0.00491844	0.396204
	LOC286083	4.11149	-3.20461	0.0049467	0.396204
	HLA-L	-1.55475	2.68021	0.00494763	0.396204
	LOC101928295	3.44063	-2.74345	0.0049508	0.396204
	QPCT	1.39042	-0.827591	0.00497	0.396204
	MRPL53	-0.850335	5.45505	0.00501706	0.396204
	LRRTM4	1.57565	-0.121563	0.00505593	0.396204
	FAR2	1.34879	0.51248	0.00508593	0.396204
	GAGE2C	4.62855	-2.87354	0.00510019	0.396204
	LINC01209	4.79823	-3.99723	0.00511448	0.396204
	DYNC2H1	1.09865	1.08474	0.0051413	0.396204
	SNTN	4.88664	-4.04531	0.00514192	0.396204
	SLITRK4	1.58184	2.24604	0.00514623	0.396204
	LINC00578	3.57951	-3.62012	0.00515133	0.396204
	EFHC2	2.3422	-2.75432	0.00516757	0.396204
	LRRC70	1.83577	-1.96624	0.00517314	0.396204
	WNK3	2.07961	-1.63669	0.00519125	0.396204
	RGS14	-1.03869	3.06429	0.0052316	0.396204
	TMEM8C	2.87715	-3.40489	0.00525615	0.396204
	CHRND	-1.28864	4.70601	0.00526017	0.396204
	GYPE	2.67896	-2.65183	0.00536704	0.402481
	CPXM1	-1.76867	0.641732	0.00544145	0.406279
	LINC00608	4.38426	-3.30319	0.00552538	0.409142
	SLX4IP	1.14968	-0.106629	0.00555914	0.409142
	CRP	3.68163	-3.32179	0.00556919	0.409142
	LINC01044	4.57368	-4.08301	0.00558331	0.409142
	HIST1H2AM	3.56897	-3.47552	0.00559945	0.409142
	LOC105377458	3.56628	-3.79865	0.00567045	0.409645
	FGF14-IT1	3.45736	-3.41176	0.0056768	0.409645
	FGF1	1.13708	1.15835	0.00568601	0.409645
	FADS1	0.88282	1.98335	0.00571909	0.409645
	FGF12	1.20653	-0.0938977	0.00572612	0.409645
	LOC100507639	2.51412	-3.05845	0.00575103	0.409653
	F13B	3.95664	-3.92219	0.00577415	0.409653
	SLC28A3	2.53962	-2.83729	0.00589942	0.416028
	IER2	-1.44585	7.39772	0.00591266	0.416028
	CCR6	2.52745	-2.84582	0.00596738	0.416208
	COMP	4.16944	6.17814	0.00599596	0.416208
	MLIP-IT1	3.6972	-3.57557	0.00600692	0.416208
	UGGT2	1.06669	1.219	0.00601259	0.416208
	C7orf62	4.27317	-3.95591	0.00610934	0.416956
	PROP1	3.61019	-3.61965	0.00612351	0.416956
	EVI2B	2.48802	-0.343056	0.00613981	0.416956
	LOC101929653	3.98012	-2.77182	0.00614074	0.416956
	LINC01493	4.92554	-4.20643	0.00614533	0.416956
	CD40LG	2.59501	-3.17296	0.00618514	0.417515
	TMCC2	-0.940704	4.0564	0.00621904	0.417515
	YY2	1.5476	-0.598641	0.00622683	0.417515
	HSPA1B	-1.0457	10.1622	0.00629038	0.418518
	ARMC4	2.26701	-2.55679	0.00629075	0.418518
	M1AP	1.76232	-2.69267	0.00631852	0.418737
	SALL4	2.37097	-2.34244	0.00638757	0.420072
	ALDH1L2	0.957376	1.18204	0.00641889	0.420072
	CHRNG	-1.59421	3.73432	0.00644327	0.420072
	CDH15	-0.907413	6.15978	0.00645131	0.420072
	SLC24A4	1.31571	-0.443681	0.00646151	0.420072
	PPARGC1A	1.39159	4.78117	0.00655343	0.423949
	HPGDS	1.80912	-0.881462	0.00657075	0.423949
	HIST2H2BA	1.72019	-2.90431	0.00662998	0.423949
	CEACAM5	3.69682	-3.05961	0.00664862	0.423949
	GABRB2	1.79107	-0.643777	0.00666993	0.423949
	RCC1	-0.670349	2.88977	0.00670654	0.423949
	MIXL1	3.56386	-3.42821	0.00671433	0.423949
	LOC102577426	-1.70576	-1.9242	0.00672368	0.423949
	LOC100134317	-1.89906	0.21259	0.00681086	0.423949
	FST	-1.06382	2.22026	0.00681271	0.423949
	EID2B	-0.984434	1.50058	0.00683521	0.423949
	KRTAP5-4	3.894	-3.66299	0.00683911	0.423949
	TOM1	-0.757183	7.19358	0.00684348	0.423949
	LOC101929341	4.47829	-4.31125	0.00687016	0.424065
	MPZ	1.50755	1.60892	0.00695526	0.426496
	LOC100289361	-1.08617	-0.069773	0.00697623	0.426496
	FAM81B	2.91065	-3.75433	0.00698437	0.426496
	C11orf40	4.8854	-4.07517	0.00701146	0.426626
	ATP6V0D2	3.97554	-3.25889	0.00709148	0.428381
	ETV5	0.990233	1.32981	0.00711225	0.428381
	C10orf10	-0.969991	5.46077	0.00713283	0.428381
	RGL1	0.79956	2.88975	0.00714052	0.428381
	HIGD2B	3.86599	-3.63463	0.00720109	0.430504
	SH2D4A	0.980093	-0.121865	0.00725122	0.431991
	ELK2AP	2.87309	-1.38519	0.00729646	0.433177
	CLDN1	1.51941	-0.588542	0.00732594	0.433422
	FGL2	1.18375	3.53999	0.00736862	0.434444
	C1orf132	-0.864468	3.95757	0.00746914	0.438857
	HPN	-0.991977	3.83385	0.00756256	0.441336
	F13A1	1.09799	3.96963	0.00758582	0.441336
	CEBPB	-1.25341	8.5589	0.00758876	0.441336
	ART5	-0.673018	3.03652	0.00762892	0.441428
	LOC389332	-1.72533	-0.207121	0.00764199	0.441428
	ITIH6	-0.89154	1.95202	0.00767866	0.442053
	SCN8A	1.44975	-1.05484	0.00774583	0.443
	IGSF1	1.71114	0.186567	0.00774997	0.443
	KPNA1	0.811846	6.11138	0.00777465	0.443
	LOC643711	2.18048	-1.71939	0.00782859	0.443
	HSPA1A	-0.997555	10.1973	0.00783637	0.443
	LINC01387	3.20436	-4.38457	0.00785262	0.443
	LOC101928940	3.24455	-2.97092	0.00787647	0.443
	APOBEC1	4.29124	-4.28471	0.00791101	0.44302
	CALCB	4.46421	-2.39838	0.00792866	0.44302
	CYP2B7P	1.86549	-2.40551	0.00797108	0.44394
	C11orf63	0.986493	-1.05973	0.00804429	0.446562
	NFKBIZ	-1.37295	2.92377	0.00822257	0.452486
	ZNF492	1.63304	-1.96139	0.00823709	0.452486
	LINC01224	3.29624	-3.48928	0.00828601	0.452486
	SAXO1	2.41662	-1.88031	0.00829804	0.452486
	RHOB	-0.860112	7.79782	0.0083007	0.452486
	GPR34	2.54636	-0.0894689	0.00832178	0.452486
	CXCL9	2.35786	-0.630983	0.00833625	0.452486
	TNNT1	-1.10811	13.893	0.00840399	0.45472
	NTRK2	0.847501	3.64392	0.0084861	0.455717
	NAB2	-1.24908	4.29527	0.00850445	0.455717
	WFIKKN1	-1.65713	0.142409	0.00851654	0.455717
	LOC339622	3.51675	-3.11892	0.00852903	0.455717
	MCL1	-0.702912	7.79875	0.00858655	0.457171
	PLCXD3	1.51702	-0.464596	0.00860972	0.457171
	C7orf66	4.20382	-4.30372	0.00865332	0.457554
	LINC01436	2.70366	-2.75176	0.00867967	0.457554
	SIK1	-1.0622	3.35939	0.00871894	0.457554
	LOC102724428	-1.06167	3.36007	0.00876032	0.457554
	DNAH5	1.80796	-1.31097	0.00876426	0.457554
	LOC105375483	3.57015	-3.21459	0.00878009	0.457554
	LOC389273	3.82363	-4.12808	0.00880503	0.457554
	SEC24D	0.731517	2.30323	0.00883102	0.457554
	DEFB107A	3.61511	-4.17319	0.00898488	0.457787
	CX3CL1	-0.911728	4.23177	0.00898544	0.457787
	DEFB107B	3.61511	-4.17319	0.00898681	0.457787
	LOC284412	-1.52889	0.676103	0.00900127	0.457787
	NBEAL1	1.3925	2.19516	0.00901826	0.457787
	SERTAD1	-0.738055	3.973	0.00905131	0.457787
	SAMD9	1.4718	0.787195	0.00911535	0.457787
	DOCK11	1.23165	1.93961	0.00913325	0.457787
	LAX1	1.62994	-1.32352	0.00913848	0.457787
	LINC01094	2.34786	-2.10969	0.00915911	0.457787
	LOC101929607	2.97131	-3.12498	0.00917421	0.457787
	NRXN3	1.46951	-0.683849	0.00919033	0.457787
	SRPX2	0.884031	1.21693	0.00920161	0.457787
	EDA2R	1.55848	-0.277298	0.00921036	0.457787
	ANGPTL3	3.92403	-3.6475	0.00924736	0.458294
	EIF5A2	1.36825	0.0519766	0.00941345	0.460402
	ARNTL	1.5309	1.90861	0.00948245	0.460402
	FGF9	1.50254	-0.731229	0.00950454	0.460402
	DPYSL4	-0.957016	1.39657	0.00950914	0.460402
	TENM2	1.24426	-0.47786	0.00952952	0.460402
	SPAG7	-0.65062	6.89757	0.00953693	0.460402
	FGF14	1.42304	-1.45552	0.00955271	0.460402
	ZNF692	-0.774884	4.20368	0.00964279	0.460402
	MSR1	1.12465	0.776792	0.00966513	0.460402
	SCG2	1.89042	-2.38329	0.00967055	0.460402
	FBN1	1.0102	7.15354	0.00967453	0.460402
	PBOV1	3.13139	-2.9564	0.00971128	0.460402
	CRAT8	3.66128	-4.16908	0.00973342	0.460402
	EVI2A	1.76178	-1.34988	0.00974657	0.460402
	TTR	3.8343	-2.93555	0.00974889	0.460402
	LOC105375800	3.73866	-3.54245	0.00977052	0.460402
	NFKB2	-0.953913	4.6341	0.00978576	0.460402
	NT5E	1.04156	2.4005	0.00978577	0.460402
	QPRT	-1.09606	2.72435	0.00982656	0.460402
	ABI3BP	1.6458	3.186	0.00985183	0.460402
	GABRB1	3.31419	-3.215	0.00985538	0.460402
	PDE6A	2.21352	-1.63535	0.00991901	0.460972
	GAMT	-0.84197	9.51411	0.00992149	0.460972
	SYK	0.797941	1.5921	0.0100052	0.463602
	ZNF880	1.27206	0.319183	0.0100509	0.464462
	PPIAL4C	2.13282	-2.06346	0.0101712	0.465767
	PPIAL4A	2.13282	-2.06346	0.010172	0.465767
	KLHL33	-1.04648	6.33839	0.0102169	0.465767
	TSACC	2.45281	-2.64454	0.010221	0.465767
	SLC18B1	0.842922	1.69638	0.0102345	0.465767
	HAUS4	-0.734669	3.63763	0.0102847	0.465767
	ASPN	1.77512	2.38724	0.0102848	0.465767
	C4orf19	1.5691	-1.75002	0.010311	0.465767
	FAM106B	1.80789	-1.92314	0.0103451	0.465767
	NOXA1	-1.19166	4.52161	0.0103719	0.465767
	RAPH1	0.998713	3.35408	0.0103824	0.465767
	S100A10	1.2158	3.89004	0.0104061	0.465767
	FCGR2C	0.846959	2.03284	0.0105468	0.470039
	ZC3HAV1	0.918178	2.35459	0.0105565	0.470039
	TNNC1	-0.863611	12.7928	0.0106441	0.472209
	MYLK3	-0.712014	6.08125	0.0106789	0.472209
	SOAT1	0.812252	1.65588	0.0107219	0.472209
	SYTL3	-0.76586	4.1007	0.0107667	0.472209
	P2RX5	-0.932227	3.67296	0.0107713	0.472209
	SEMA3E	1.57654	-1.06396	0.0107761	0.472209
	SCGB2B3P	4.12567	-4.33527	0.0107985	0.472209
	NDUFA1	-0.893701	7.56583	0.0108957	0.474739
	PTGFR	0.977955	0.616355	0.01095	0.474739
	ZFP42	3.55031	-3.74951	0.0109949	0.474739
	SLC4A4	0.904641	1.22613	0.0109965	0.474739
	BICD1	1.11357	0.824322	0.0110443	0.474739
	LINC00238	2.95993	-3.98342	0.0110826	0.474739
	LOC105374177	2.39599	-3.37042	0.011085	0.474739
	PDE10A	1.64663	-0.572676	0.0111282	0.474739
	NPHS1	3.17557	-2.452	0.0111693	0.474739
	UCN3	3.7033	-3.62734	0.0111962	0.474739
	SSX2B	3.56404	-2.78191	0.0112147	0.474739
	SSX2	3.56404	-2.78191	0.0112171	0.474739
	LINC00477	3.15628	-3.28031	0.0112436	0.474739
	NCEH1	0.941649	2.10839	0.0112451	0.474739
	MIDN	-1.02518	6.73666	0.0113101	0.476307
	LBX1	-0.91946	4.43623	0.0113914	0.476998
	LOC101928126	1.49175	-0.437816	0.0114292	0.476998
	LOC101927058	4.49317	-4.10143	0.0114359	0.476998
	C10orf35	-1.06254	0.369229	0.0114381	0.476998
	RAB27A	0.784447	1.07842	0.0115107	0.478738
	DYX1C1	1.43019	-1.47969	0.011564	0.478738
	LPL	1.11912	6.13591	0.0115737	0.478738
	BCAN	-1.19778	0.521499	0.0115918	0.478738
	UBE2C	-1.48587	-0.925987	0.0117436	0.48271
	LINC00605	3.01246	-2.68443	0.0117526	0.48271
	TFEB	-0.726202	6.16819	0.0117727	0.48271
	ENTPD7	0.911713	0.512727	0.0118114	0.483138
	FYB	1.28974	0.000247861	0.0119432	0.484165
	MCM7	-0.530524	5.10042	0.0119652	0.484165
	KCNMB3	0.828152	-0.0819288	0.0119754	0.484165
	WIPF1	0.794613	3.00794	0.0120079	0.484165
	FDPSP2	2.15561	-1.06304	0.012048	0.484165
	PTPN13	0.82243	1.74931	0.0121008	0.484165
	GAGE5	4.46828	-4.3443	0.0121526	0.484165
	LINC01204	3.34629	-3.63359	0.0121565	0.484165
	GAGE4	4.46829	-4.3443	0.0121577	0.484165
	COL28A1	-0.715128	3.37019	0.0121774	0.484165
	COL21A1	-0.914899	2.77375	0.012178	0.484165
	ZNF735	3.43641	-3.79826	0.0122032	0.484165
	ROBO1	0.824967	3.04659	0.0122103	0.484165
	FAM71D	2.98263	-3.99778	0.0122437	0.484165
	CSTL1	3.73872	-3.65394	0.0122613	0.484165
	CHRNA10	-0.638865	4.92395	0.0123646	0.484819
	GAGE8	4.12581	-3.37396	0.0124286	0.484819
	PHF13	-0.618097	3.45693	0.0124303	0.484819
	DEFB105B	3.53087	-3.81131	0.0124404	0.484819
	DEFB105A	3.53088	-3.81131	0.0124464	0.484819
	SMC1B	2.33267	-2.79297	0.012448	0.484819
	FOSB	-1.78273	6.12587	0.0125381	0.485846
	AMY1B	-0.770752	4.46107	0.0125537	0.485846
	AMY1C	-0.770752	4.46107	0.0125596	0.485846
	AMY1A	-0.770311	4.46119	0.0126157	0.486913
	DGCR10	2.38811	-3.13598	0.0126578	0.487207
	TNFRSF11B	1.74852	-1.50353	0.0126835	0.487207
	LRRC4B	-1.15455	1.03616	0.0127088	0.487207
	DAB2	1.35645	3.64937	0.0128203	0.487589
	ANKRD50	0.817947	2.52589	0.0128238	0.487589
	IL1RL1	1.66057	-1.85568	0.0128424	0.487589
	IER5	-1.41244	8.07879	0.0128624	0.487589
	CD53	1.42911	0.331956	0.0128748	0.487589
	PYCR1	-0.727601	2.65283	0.0129122	0.487589
	JUN	-0.98913	9.4422	0.0129586	0.487589
	AP4M1	-0.702299	3.12198	0.0129943	0.487589
	CDK15	1.1591	-0.536275	0.0130268	0.487589
	GLOD5	4.01163	-4.38362	0.0130332	0.487589
	RAMP1	-0.755485	6.48173	0.0130432	0.487589
	LOC101927143	3.32057	-3.31171	0.0130615	0.487589
	PGM5P2	-0.674505	2.32851	0.0130913	0.487589
	AIPL1	2.72299	-2.12977	0.013118	0.487589
	NCAM1	0.986251	3.04653	0.0131524	0.48781
	TIAM2	0.907479	1.77482	0.0132586	0.490684
	LINC01233	4.09153	-3.97901	0.0133985	0.494791
	ZNF468	1.1331	0.187491	0.0134562	0.495451
	SQSTM1	-0.799955	9.75334	0.0135256	0.495451
	CENPL	0.811245	0.140223	0.0135408	0.495451
	LOC100130899	2.48967	-2.64901	0.0135827	0.495451
	TMEM18	-0.792576	3.92295	0.01364	0.495451
	TP53INP2	0.692442	5.55609	0.0136438	0.495451
	PTPRH	1.74756	-1.39705	0.0136802	0.495451
	F11	1.99195	-1.62436	0.0136914	0.495451
	CUZD1	2.05578	-2.75614	0.0137076	0.495451
	LOC105373553	1.57657	1.26863	0.0137355	0.495451
	PTCHD3	3.09366	-3.0759	0.0137623	0.495451
	SGMS2	1.25776	1.5594	0.0138076	0.495451
	DCDC5	3.25399	-2.90937	0.0138257	0.495451
	SEMA3D	1.57599	-1.38851	0.0138642	0.495451
	RSRP1	-0.601497	5.37547	0.0138675	0.495451
	DSC2	1.09889	-0.157165	0.01388	0.495451
	ADGRG2	1.41125	-0.0866812	0.0139228	0.495935
	BARX2	3.34257	-3.01994	0.0139897	0.495935
	LOC105377671	4.43763	-4.35118	0.0139961	0.495935
	C2orf69	0.92666	2.835	0.0140096	0.495935
	EPHA3	1.45606	0.81212	0.0140408	0.496011
	OR2V1	4.44261	-4.02138	0.0140944	0.496878
	OR13C2	4.06253	-4.3874	0.0141666	0.498396
	NTM	0.954905	1.09337	0.0142451	0.49873
	HIST1H3J	3.06984	-4.40766	0.0142567	0.49873
	HPVC1	4.28004	-4.28272	0.0142636	0.49873
	PHOX2B	3.05202	-2.81091	0.0143214	0.499023
	HLA-F	-0.665343	4.58821	0.0143304	0.499023
	FAM159A	1.99151	-1.58383	0.014377	0.499629
	ZSCAN12	0.811416	0.227256	0.0144403	0.499827
	LOC100506274	3.42653	-4.22471	0.0144694	0.499827
	MS4A7	0.927719	0.801916	0.0144771	0.499827
	CD200R1	1.67305	-1.5744	0.0145277	0.499827
	TMEM35	1.23249	-0.0960117	0.0145288	0.499827
	LINC00968	1.37175	-0.413086	0.0145691	0.500204
	C1QTNF9B	-1.02328	2.31584	0.0147179	0.502235
	PVR	-0.718127	4.6988	0.0147268	0.502235
	ACER3	0.748031	1.54041	0.014751	0.502235
	LINC01284	4.28795	-4.40522	0.0147588	0.502235
	CHIC1	0.967564	1.59933	0.0147751	0.502235
	PFKFB3	-1.41181	7.65275	0.0148745	0.504163
	SEC14L5	-0.878803	3.43622	0.0149025	0.504163
	ITGA3	-0.661196	4.11916	0.0149203	0.504163
	LINC01567	3.04812	-3.24383	0.0150038	0.504624
	GLYATL2	2.1634	-3.22421	0.015013	0.504624
	LINC00899	-0.898842	1.3355	0.0150425	0.504624
	ACSL3	0.712555	5.00194	0.0150905	0.504624
	TGFB2	0.986156	2.93946	0.0150995	0.504624
	LOC101929124	3.07734	-2.49822	0.0151542	0.504624
	RPS9	-0.836197	9.25886	0.0151937	0.504624
	ECT2L	1.61792	-2.25916	0.0151937	0.504624
	TFAP2D	3.49609	-3.13625	0.0152113	0.504624
	GAGE13	4.10566	-4.27192	0.0152674	0.504624
	SIK2	0.733267	4.63496	0.015268	0.504624
	DNM1P41	1.32717	-0.434336	0.0152881	0.504624
	H3F3C	-0.752661	1.70116	0.0153537	0.505815
	LINC00906	3.37368	-3.08324	0.0154317	0.506988
	HPSE	1.37463	-1.37608	0.0155056	0.506988
	PPOX	-0.703607	2.94204	0.0155288	0.506988
	AXDND1	2.79625	-2.50626	0.015534	0.506988
	HTR3A	2.8721	-3.62168	0.0155686	0.506988
	PAX6	1.52453	-0.055838	0.0155782	0.506988
	C12orf57	-0.728764	5.94306	0.0156076	0.506988
	ATCAY	-1.20146	0.861352	0.0156266	0.506988
	CASC20	3.67943	-3.31175	0.0157634	0.509313
	WNT4	-1.02547	2.85274	0.0158611	0.509313
	CYBRD1	1.35524	4.99434	0.0158732	0.509313
	SDC4	-0.76682	5.76779	0.0159264	0.509313
	METTL7B	-0.994391	2.34554	0.0159286	0.509313
	CLEC7A	0.950808	-0.671056	0.015984	0.509313
	IL1RN	2.17871	-2.4944	0.0159911	0.509313
	ELOVL6	1.11914	-0.93668	0.0160007	0.509313
	ZNF483	1.42183	-1.59446	0.0160737	0.509313
	MLLT11	1.15469	1.23247	0.0160835	0.509313
	YBX3P1	-0.694931	4.9704	0.016094	0.509313
	DISP1	1.02262	2.02041	0.0161025	0.509313
	TRPC1	1.00872	0.522283	0.01611	0.509313
	POU3F3	2.45183	-1.54838	0.0161152	0.509313
	LOC105371328	1.77258	-2.81336	0.0162353	0.51216
	APBB1IP	0.930046	0.949225	0.0163114	0.513615
	TMEM101	-0.642168	4.59773	0.0163776	0.513687
	RELL1	0.749996	2.38572	0.0164038	0.513687
	FRMPD2B	2.94313	-1.89601	0.0164716	0.513687
	PAMR1	1.08903	1.81496	0.0164823	0.513687
	ECH1	-0.693476	8.8509	0.0165469	0.513687
	EXOSC5	-0.823319	4.48802	0.0165496	0.513687
	S1PR2	1.03824	0.0985226	0.0165509	0.513687
	LOC440910	2.88184	-2.78225	0.016565	0.513687
	PNLIP	3.20683	-3.9488	0.0166924	0.513687
	ANKRD44	0.939609	1.63381	0.0167291	0.513687
	CYP2D6	-1.063	0.132288	0.01673	0.513687
	LOC101929829	-1.06301	0.12843	0.016763	0.513687
	OMD	2.20909	0.0455029	0.0167722	0.513687
	LOC105375396	3.48254	-3.34977	0.0167949	0.513687
	WNT2B	1.05916	-0.0516613	0.016807	0.513687
	LOC494141	2.73209	-3.4643	0.0168349	0.513687
	FGF5	2.52697	-2.65477	0.0168437	0.513687
	RND3	0.856106	2.16477	0.0168545	0.513687
	RBFA	-0.630287	3.89572	0.0169586	0.515769
	LOC100507461	3.38085	-4.40891	0.0169831	0.515769
	CENPI	1.46167	-1.99139	0.0170491	0.516853
	YPEL3	-0.565213	5.88866	0.0170822	0.51694
	PLEKHA5	1.00379	1.37116	0.0171334	0.517574
	TLR3	1.49132	-0.192617	0.0171959	0.518545
	LOC101927650	3.82829	-4.44891	0.0172961	0.519358
	NECTIN3	0.876385	1.59207	0.0173416	0.519358
	LOC101929227	3.00499	-1.90164	0.0174048	0.519358
	MIS18BP1	0.845642	1.21654	0.0174066	0.519358
	LVRN	1.01437	0.192866	0.0174197	0.519358
	AK2	-0.727237	6.66461	0.0174555	0.519358
	RFX1	-0.614815	3.71126	0.017475	0.519358
	SRGAP1	0.843783	0.418338	0.0175029	0.519358
	FCGR2A	0.818134	1.38378	0.0175253	0.519358
	LINC00934	3.17072	-3.18658	0.0175266	0.519358
	LOC286059	2.33121	-3.5601	0.017642	0.521873
	CXCL1	-1.77959	-2.11168	0.0176879	0.522327
	KIAA1161	0.587048	6.77859	0.0178377	0.5254
	CDH19	1.49558	-1.53039	0.0178675	0.5254
	IFNAR1	0.617602	4.40413	0.0178841	0.5254
	WNT3	1.17859	-1.48243	0.0179532	0.526526
	LAPTM5	0.643976	2.62382	0.0180222	0.527642
	ABLIM1	0.848139	5.7826	0.0181639	0.52884
	ENOX1	-0.750837	1.14173	0.0181663	0.52884
	SLC16A1	0.82578	5.65508	0.0181908	0.52884
	RSPO3	1.34819	3.8864	0.0182186	0.52884
	ALG10	1.45411	-0.418741	0.0182359	0.52884
	GAGE7	4.40118	-4.36965	0.0182509	0.52884
	SHTN1	1.0248	0.31144	0.0183234	0.52884
	GHET1	2.85811	-3.59043	0.0183826	0.52884
	CRX	2.65797	-2.7852	0.0183907	0.52884
	CD37	0.889063	0.199177	0.0184016	0.52884
	NDUFB9	-0.79542	8.48024	0.0184207	0.52884
	MAFF	-1.1543	3.26364	0.0184593	0.52884
	AKR1A1	-0.730351	4.57688	0.0184652	0.52884
	RMDN2	1.13894	0.57435	0.0185101	0.52924
	VENTXP7	2.86193	-3.5567	0.0186121	0.531268
	LOC101928985	3.60445	-3.10147	0.01868	0.532317
	LINC00261	3.21398	-2.8442	0.0187223	0.532635
	LCE3D	3.74192	-4.02776	0.0187924	0.533742
	LOC102723427	2.85352	-4.4334	0.0189045	0.535926
	LRAT	2.72171	-3.21315	0.018932	0.535926
	EIF3CL	-0.599913	9.41065	0.0190056	0.537119
	AP4E1	0.817825	3.19141	0.0190694	0.537323
	LACC1	0.840181	0.1731	0.0190863	0.537323
	OR4K2	2.88039	-4.0058	0.0191603	0.537323
	DOCK5	0.721316	2.15383	0.0191696	0.537323
	ESCO2	1.77041	-2.82451	0.0191699	0.537323
	EIF3C	-0.598371	9.40785	0.0192306	0.538141
	TRAM2	0.572498	3.42528	0.0192793	0.538625
	FAM9B	3.43274	-3.89638	0.0193281	0.539107
	LINC01572	2.93713	-3.84778	0.0194157	0.540668
	SCRN1	0.862461	2.20678	0.019551	0.54355
	LOC101927156	3.89587	-3.62571	0.0196031	0.543564
	ETV1	1.34806	0.203153	0.0196648	0.543564
	LOC100996255	-0.737837	2.89835	0.0196799	0.543564
	ARL4A	1.07047	0.593978	0.0197099	0.543564
	MVK	-0.791676	3.47507	0.0197105	0.543564
	LOC101929259	3.31069	-2.79737	0.0198275	0.543716
	OIP5	-0.747339	1.87777	0.0198505	0.543716
	THBS4	1.31053	7.37704	0.0198825	0.543716
	FER	1.23951	1.82193	0.0198938	0.543716
	KIF22	-0.674774	4.72626	0.0198982	0.543716
	PRR7	-1.11275	-0.259901	0.0199338	0.543716
	B3GNT3	2.5407	-2.58916	0.0199419	0.543716
	ADD3	1.20911	3.73837	0.0199704	0.543716
	LOC105372179	3.55443	-4.23507	0.0200337	0.544574
	LOC102723557	3.11455	-3.90141	0.0200983	0.545328
	TEKT3	2.19361	-3.18159	0.0201276	0.545328
	SBF2	0.633941	3.2978	0.0201786	0.545328
	NDUFS2	-0.558139	7.98614	0.0202117	0.545328
	XIRP2	1.42839	10.4582	0.0202804	0.545328
	CNNM1	1.97241	-1.37566	0.0202844	0.545328
	CFAP206	2.29767	-3.35059	0.0203107	0.545328
	CYP7B1	0.97307	-1.02593	0.0203167	0.545328
	N4BP2	1.03886	1.26669	0.0205285	0.549334
	MGC34796	3.52692	-3.54667	0.0205302	0.549334
	C3orf14	1.34385	-1.69219	0.020585	0.549586
	DDR2	0.739018	2.88712	0.0206183	0.549586
	LINC01551	2.87309	-2.86059	0.0206471	0.549586
	MAPRE2	1.25595	4.77422	0.0206999	0.549586
	FAM195B	-1.00748	5.85803	0.0207091	0.549586
	BTK	0.967902	-0.540821	0.020764	0.549586
	DKFZp451B082	0.930181	1.77823	0.0207859	0.549586
	SORBS2	0.871503	3.26436	0.0208071	0.549586
	POLL	-0.526782	4.42591	0.0208308	0.549586
	SUCNR1	2.49647	-3.28164	0.0209632	0.549586
	LOC100422556	2.10703	-3.29274	0.0210624	0.549586
	LUM	1.54909	3.95167	0.021073	0.549586
	SARNP	-0.579754	4.95723	0.0210901	0.549586
	CUBN	1.097	0.287182	0.0211634	0.549586
	LINC01351	3.93014	-3.79142	0.0212044	0.549586
	PROX1	1.3753	2.22631	0.0212263	0.549586
	NSUN5P2	-0.654162	4.47241	0.0212496	0.549586
	ANKRD30BP2	3.02908	-2.4519	0.0212894	0.549586
	COMMD4	-0.842682	4.51122	0.0213115	0.549586
	GOLGA8F	2.49471	-0.5936	0.0213405	0.549586
	ECM2	1.16347	2.97864	0.0213518	0.549586
	CXCL3	-1.50173	-1.09047	0.0213566	0.549586
	FRG2EP	2.97594	-3.3879	0.0213689	0.549586
	FRG2C	2.97595	-3.3879	0.0213735	0.549586
	NUP210	-0.857037	4.61247	0.0213798	0.549586
	JAKMIP2	2.13125	-1.72377	0.0213798	0.549586
	EFNA5	0.941431	-0.156975	0.0214102	0.549586
	METTL21C	1.68364	-0.476978	0.0214832	0.549586
	PTPN22	1.51415	-1.88664	0.0215544	0.549586
	CACNA2D4	0.924896	0.164851	0.02156	0.549586
	MEP1B	2.41475	-3.56557	0.0215774	0.549586
	ABRA	0.972679	6.49687	0.0216015	0.549586
	ISY1	-0.576725	4.60341	0.0216286	0.549586
	OAS1	0.732763	0.798535	0.0216324	0.549586
	GFPT2	0.909865	2.76273	0.021698	0.550434
	PILRB	-0.638994	4.71186	0.0217376	0.550585
	TCTE3	-1.21082	-0.827051	0.0217684	0.550585
	MYC	-0.965508	3.65723	0.0219024	0.552711
	OR6C76	-3.37399	-4.52705	0.021937	0.552711
	TMEM120A	0.701115	4.84606	0.0219494	0.552711
	PRSS42	-1.45178	3.63623	0.0220604	0.554689
	PDZK1	1.10686	-1.65432	0.0221344	0.555066
	COL22A1	2.78327	4.52201	0.0221403	0.555066
	CDS1	1.47764	-1.62136	0.0222631	0.557327
	OR13D1	2.96213	-4.09045	0.0223093	0.557667
	ICAM1	-0.876371	3.5368	0.0223902	0.558872
	ADGRD1	0.71156	3.2026	0.0224801	0.559856
	TLR4	0.896275	2.61166	0.0224951	0.559856
	PSMB10	-0.995618	5.51506	0.0225633	0.560737
	TJP1	0.654664	5.18096	0.0226914	0.560768
	GPR180	0.898205	1.90442	0.0227278	0.560768
	LPCAT2	1.04202	1.58342	0.022735	0.560768
	CTAG1B	-2.6793	-1.59403	0.0227719	0.560768
	CTAG1A	-2.6793	-1.59403	0.0227743	0.560768
	HELLS	1.24817	-1.96005	0.0228126	0.560768
	ZGLP1	-0.961374	0.738584	0.0228172	0.560768
	PARP8	1.25011	0.452895	0.0228269	0.560768
	CXXC4	1.34686	-1.00135	0.0229201	0.562249
	MYL3	-0.71547	10.6329	0.0229692	0.562547
	DACT2	1.29381	1.47646	0.022998	0.562547
	NECTIN4	2.66112	-2.34877	0.0230787	0.563649
	FAM174B	-0.632087	2.61551	0.023109	0.563649
	NECAB1	1.32401	-0.999945	0.0232781	0.566964
	JPX	-0.653644	1.03442	0.0233747	0.568507
	MGC32805	1.94856	-3.58759	0.0234369	0.569211
	CCL28	1.33335	-2.18421	0.0235897	0.571623
	SLC2A12	1.21613	2.03664	0.0236547	0.571623
	SLC9C2	2.37109	-2.95828	0.0236684	0.571623
	PKHD1L1	1.28909	-1.22458	0.0236768	0.571623
	GLI3	0.698364	1.3214	0.023726	0.571623
	SLC25A42	-0.80165	5.8632	0.0237457	0.571623
	SEMA5A	0.694031	2.6963	0.0237702	0.571623
	CP	1.01832	0.190237	0.0238605	0.572987
	CALML5	4.10183	-3.40549	0.023905	0.57325
	KCNK7	-1.08413	0.781943	0.024052	0.575391
	TNNI1	-0.714501	12.6305	0.0240616	0.575391
	PPP1R3E	-0.711885	3.70653	0.0241947	0.577381
	CTD-2270F17.1	2.55116	-3.20585	0.0242123	0.577381
	PAQR5	1.30714	-0.968833	0.0243191	0.577475
	CEP97	0.973859	1.83664	0.0243796	0.577475
	PCDH18	1.18912	2.22048	0.0244162	0.577475
	FAM102B	1.16215	1.15865	0.0244223	0.577475
	LOC101927272	-1.13298	-1.08315	0.0244347	0.577475
	SLC2A1	0.983255	0.984954	0.0245721	0.577475
	RPRML	-1.93111	1.32628	0.0245781	0.577475
	AIM1	0.764553	1.21619	0.0246085	0.577475
	LOC101930071	-1.06494	0.887804	0.0246775	0.577475
	IFI44	1.04439	1.45863	0.0247205	0.577475
	KLHL22	-0.540426	4.30423	0.0248215	0.577475
	MID1	0.87684	0.214595	0.024824	0.577475
	LOC101928259	3.60329	-4.45397	0.0248525	0.577475
	NAT1	1.35908	-1.62535	0.0248641	0.577475
	LOC100506444	2.93593	-3.29043	0.0248687	0.577475
	GPSM2	0.662537	3.82017	0.0248932	0.577475
	HDAC11	-0.763699	5.7469	0.0248935	0.577475
	MR1	0.708575	1.2011	0.0248974	0.577475
	CD109	0.895002	2.1411	0.0248977	0.577475
	COX14	-0.6626	6.05811	0.0249725	0.577475
	HSD17B13	1.40171	-2.11953	0.0250004	0.577475
	RPL7A	-0.652059	9.51534	0.0250035	0.577475
	AAK1	0.620798	3.57711	0.0251012	0.577475
	ANKRD34C	2.47333	-3.80091	0.0251458	0.577475
	DUSP2	-1.45294	3.18662	0.0251593	0.577475
	JMJD7	-0.668626	2.93658	0.025178	0.577475
	FCGR2B	0.782342	2.40972	0.0252297	0.577475
	C7orf31	1.06911	-0.823776	0.0252616	0.577475
	GNG2	0.975123	2.02267	0.0253387	0.577475
	LOC101805491	3.52092	-4.52614	0.02534	0.577475
	CYP27C1	1.08745	-1.26819	0.0253771	0.577475
	BANF1	-0.551616	7.32733	0.025379	0.577475
	AMOT	0.940746	5.787	0.025388	0.577475
	TXN2	-0.638332	6.63971	0.025397	0.577475
	CCL19	1.80931	-3.06662	0.025441	0.577475
	GFRA1	0.681098	3.66093	0.0254604	0.577475
	HCG9	2.11154	-3.39536	0.0254953	0.577475
	NSMCE4A	-0.646518	3.59328	0.0255019	0.577475
	EFNA4	-0.845992	-0.738854	0.0255335	0.577475
	PDE4C	-0.771725	3.51187	0.0256327	0.578187
	CTTNBP2NL	0.839416	1.88849	0.0256994	0.578187
	CLIC4	0.86454	4.83649	0.0257	0.578187
	PDPR	0.696253	5.24212	0.0257016	0.578187
	FITM1	-0.619363	7.44445	0.0257652	0.578187
	VN1R10P	3.35648	-3.57854	0.0257743	0.578187
	CHTF18	-1.02533	3.47029	0.0258016	0.578187
	PGLYRP3	3.1897	-3.88098	0.0258645	0.57839
	LOC101927374	2.85228	-3.55491	0.0258937	0.57839
	CLEC19A	3.33071	-3.20951	0.0259122	0.57839
	ASB5	1.93923	6.67875	0.0259531	0.578548
	ZNF547	-0.667577	1.8709	0.0260195	0.579035
	POSTN	1.36826	1.52437	0.026084	0.579035
	ALOX5AP	0.938108	0.416092	0.0260983	0.579035
	LSR	-0.703295	2.84539	0.0261385	0.579035
	CPM	0.74878	2.51266	0.0261443	0.579035
	MIR205HG	3.44045	-3.68693	0.0262843	0.579743
	HIRIP3	-0.526932	5.02039	0.0262948	0.579743
	TEX38	2.2963	-3.18395	0.0263049	0.579743
	WFDC21P	1.62724	-2.51654	0.0263119	0.579743
	ITGA4	0.81716	0.222561	0.0264209	0.581397
	FAM86JP	-0.963347	0.998969	0.0266112	0.58396
	SLC7A1	0.644948	1.39222	0.0266501	0.58396
	PRMT7	-0.792185	5.61419	0.0267454	0.58396
	PIGZ	-0.599088	2.97336	0.026759	0.58396
	SLC5A11	1.78724	-2.5503	0.0268032	0.58396
	C1QTNF9	-0.735603	3.12861	0.0268065	0.58396
	PRTG	0.855924	0.577704	0.0268379	0.58396
	CAMK1D	0.564836	2.72651	0.0269159	0.58396
	LINC00461	2.2636	-2.80457	0.0269222	0.58396
	DGKH	0.87752	2.59982	0.02696	0.58396
	PAPPA	0.699948	0.498259	0.0270098	0.58396
	BRS3	-3.51614	-2.46943	0.0270138	0.58396
	CCND2	0.651182	2.00778	0.0271613	0.58396
	CYP4Z1	1.61117	-1.88447	0.0271744	0.58396
	SPATA42	2.51227	-3.49927	0.0271819	0.58396
	ANP32A	-0.503983	5.7773	0.0271836	0.58396
	JAZF1	1.25387	1.41601	0.0272594	0.58396
	IL17RC	-0.833597	4.90296	0.0273569	0.58396
	CD52	2.04664	-0.828442	0.0273777	0.58396
	DKFZp779M0652	-1.19363	2.67519	0.0273825	0.58396
	MAFG	-0.7104	6.31014	0.0273866	0.58396
	MAP3K15	1.07863	0.92297	0.0274324	0.58396
	HYAL4	1.52291	0.127454	0.0275121	0.58396
	BCYRN1	-2.00789	2.13547	0.0276205	0.58396
	SHISA9	1.78138	-1.85776	0.0276285	0.58396
	RPS6KA6	1.11883	-1.17233	0.0276296	0.58396
	CXADR	1.53988	-2.1	0.0276795	0.58396
	NME1	-0.664457	3.18366	0.027694	0.58396
	PPFIA2	1.07908	-0.45691	0.0277137	0.58396
	STAC3	-0.770131	10.8575	0.0277276	0.58396
	JMJD1C	1.04144	4.30071	0.0277373	0.58396
	MOB2	-0.615778	5.31505	0.0277812	0.58396
	LINC00957	-0.630152	4.67145	0.0277881	0.58396
	ACSS3	0.718769	2.11128	0.0277892	0.58396
	TNFRSF9	1.99297	-2.38777	0.0277946	0.58396
	BPIFB4	3.1662	-3.32389	0.0278788	0.58396
	CD44	0.942805	4.0757	0.0279091	0.58396
	ARHGEF6	0.938339	5.7605	0.0279177	0.58396
	OR5F1	3.83867	-4.30757	0.0279532	0.58396
	LINC00636	2.50437	-3.11246	0.0279628	0.58396
	DYRK1A	0.681845	5.08303	0.0279718	0.58396
	LINC00309	3.55791	-3.23823	0.0279909	0.58396
	LY75-CD302	1.06655	2.58195	0.028006	0.58396
	C2orf91	2.55164	-2.77192	0.0280591	0.583974
	SLITRK6	2.22306	-2.56225	0.0281047	0.583974
	USP6	-0.706298	6.05587	0.0281091	0.583974
	PTBP3	0.852053	2.56524	0.0281678	0.584468
	OR2AT4	3.44498	-3.6681	0.0282308	0.584468
	LOC101930085	0.762099	2.1265	0.0282355	0.584468
	SIRT4	-0.654819	1.83002	0.0283067	0.585234
	PLXDC2	0.80341	4.02054	0.0283694	0.585821
	MTX3	1.01987	2.75291	0.0284882	0.587046
	PLSCR4	1.23355	2.0115	0.0286574	0.587046
	BCL3	-0.615456	2.56659	0.0286878	0.587046
	GADD45G	-1.27502	7.17716	0.0287236	0.587046
	CDC20B	2.94742	-2.81019	0.0287316	0.587046
	GRIA3	1.1332	-1.02218	0.0287439	0.587046
	EPB41L4A	0.967498	1.73551	0.0287802	0.587046
	LOC100996635	3.02561	-3.91793	0.0287997	0.587046
	MTG2	-0.624587	4.85931	0.028819	0.587046
	GPNMB	0.945614	4.32936	0.0288723	0.587046
	AHSA2	-0.523962	5.50695	0.0288747	0.587046
	SNHG12	-0.713391	2.03698	0.0288907	0.587046
	CCDC17	-0.796208	0.78038	0.0289511	0.587046
	FBXL2	0.845608	-0.690166	0.0290522	0.587046
	PCSK6	0.693971	3.63292	0.0291193	0.587046
	PSMD4	-0.601166	7.49831	0.0291673	0.587046
	TSGA10IP	1.96312	-2.61551	0.0291732	0.587046
	XG	0.977726	1.22388	0.0291813	0.587046
	LRRN3	1.40116	-0.958256	0.0291857	0.587046
	NOX4	0.771051	0.35761	0.0292031	0.587046
	GOLGA6L9	-0.596809	4.21134	0.029248	0.587046
	LRRC17	1.07118	0.481494	0.0292542	0.587046
	STEAP1	1.63346	-1.02478	0.0293098	0.587046
	SLC18A1	3.0472	-3.2513	0.0293146	0.587046
	S100B	1.30101	0.676756	0.029316	0.587046
	LOC105375304	1.04072	-2.05639	0.0293534	0.587046
	MB	-0.591871	13.8461	0.0294472	0.587046
	C1QTNF6	-0.6451	1.00007	0.0294506	0.587046
	PABPC1L	0.823389	0.181427	0.0294508	0.587046
	R3HDML	3.70158	-3.98051	0.0294588	0.587046
	LHX1	2.6528	-2.53943	0.0294937	0.587059
	PLEKHF1	-0.676255	6.07111	0.0296439	0.589206
	MXRA5	1.13128	3.39787	0.0297272	0.589206
	MPZL1	0.514466	3.61853	0.0297339	0.589206
	SOX15	-0.757977	0.247803	0.0297791	0.589206
	SPSB1	-0.634764	3.91833	0.0297923	0.589206
	MAMDC2	0.966923	3.03899	0.0298084	0.589206
	LINC00668	3.12205	-3.22397	0.029991	0.5919
	TTC23L	1.71943	-2.84626	0.0302394	0.5919
	GTSF1L	3.74413	-4.40146	0.0302646	0.5919
	RPL18	-0.73802	8.62346	0.0303465	0.5919
	MZT2A	-1.00211	5.47436	0.0303476	0.5919
	POU2F3	2.64386	-2.99049	0.0303678	0.5919
	KAT2A	-0.583236	6.1085	0.0304105	0.5919
	ZNF98	2.138	-3.30889	0.0304502	0.5919
	FAM114A1	0.716642	3.52153	0.0304551	0.5919
	CLK2P1	1.67597	-2.93459	0.0304653	0.5919
	ACYP1	-0.633865	3.14035	0.0305843	0.5919
	SYCP3	1.31229	-1.55801	0.0306093	0.5919
	SCN3B	0.668457	2.95382	0.0306225	0.5919
	LOC101927357	3.09099	-2.92581	0.0306619	0.5919
	CKM	-0.597709	14.9838	0.0307013	0.5919
	WASF1	1.05845	-0.0577406	0.0307023	0.5919
	PPP3R2	1.80099	-2.60852	0.030738	0.5919
	SERTAD4	0.847061	-0.263867	0.0307865	0.5919
	RAB26	-1.00821	0.368138	0.0308406	0.5919
	APOBEC3D	0.931672	-0.495997	0.031006	0.5919
	RUNX1-IT1	2.12995	-3.6179	0.0310183	0.5919
	TMEM71	0.96368	-0.609466	0.0310956	0.5919
	NEURL1	-0.655916	7.06093	0.0311052	0.5919
	LINC00924	0.866737	-0.403736	0.0311245	0.5919
	ELAVL2	1.6728	-2.22285	0.0311409	0.5919
	TPTE2P1	1.30807	-1.78096	0.031204	0.5919
	MAGEB18	3.20631	-4.1831	0.0312291	0.5919
	SCN5A	-1.65249	1.20601	0.0313058	0.5919
	NDUFV1	-0.720275	8.75811	0.0313129	0.5919
	PTPRG	0.549489	3.76811	0.0313489	0.5919
	WDR62	-0.65092	6.09348	0.0313596	0.5919
	PRKAA1	0.803041	3.98154	0.0314233	0.5919
	EXD3	-0.834044	4.42312	0.0315118	0.5919
	TAB2	0.772896	5.54326	0.0315336	0.5919
	BAGE3	1.62023	-1.83401	0.0315911	0.5919
	BAGE2	1.62023	-1.83401	0.0315947	0.5919
	SLC44A1	0.638835	3.50272	0.0315966	0.5919
	CXCL14	-0.641117	6.15844	0.0316075	0.5919
	DMRT1	2.91651	-3.62223	0.0316196	0.5919
	NEIL1	-0.712007	3.25881	0.0316708	0.5919
	ZNF428	-1.06864	5.90098	0.0317101	0.5919
	FAM26E	0.734557	1.84733	0.031739	0.5919
	AGFG1	0.827109	4.00902	0.0317748	0.5919
	MX2	0.888668	1.32291	0.0318302	0.5919
	RPS20	-0.73001	9.17567	0.0318369	0.5919
	RIIAD1	-1.32524	-1.47533	0.0318652	0.5919
	LINC01606	1.67314	-2.21834	0.0319067	0.5919
	TLR6	0.884069	-0.71301	0.0319067	0.5919
	NR5A2	1.14353	-0.277456	0.0319695	0.5919
	FRG1DP	0.954216	0.84782	0.0320049	0.5919
	RAB31	0.53375	2.86728	0.0320086	0.5919
	C9orf16	-1.04468	4.37984	0.0320964	0.5919
	DMAP1	-0.700584	5.39221	0.0321022	0.5919
	PAF1	-0.499524	5.41826	0.0321523	0.5919
	SH3BP5	-0.721489	5.49353	0.0321862	0.5919
[truncated: 16,178 more rows]

## Sheet: 2BA-HDC-without-PCS4
	gene	logFC	logCPM	PValue	FDR
[truncated: 17,098 more rows]
